# Supplementary material for: Biochemical Function, Molecular Structure and Evolution of an Atypical Thioredoxin Reductase from Desulfovibrio vulgaris
Source: Front Microbiol. 2017 Sep 29;8:1855. doi: 10.3389/fmicb.2017.01855 (PMC5627308; doi:10.3389/fmicb.2017.01855)
Supplement: Supplementary file 2 [file Data_Sheet_2.xls]

## Sheet: Sheet1
Table S2. List of PNDO proteins with their domain features
ACCESSION NUMBER	PROTEIN LENGTH	DOMAIN NUMBERS	ARCHITECTURE (PATTERN_BY_LOCATION)	ACC_BY_LOCATION	E_VALUE_BY_LOCATION	LOCATION OF DOMAINS	PATTERN_BY_E_VALUE	E_VALUE_ORDER	ORGANISM NAME	KINGDOM	PHYLUM	CLASS	ORDER	FAMILY	GENUS	REPRESENTATIVE GENOME
gi|99082662|ref|YP_614816.1|	480	2	Fer4_20*Pyr_redox_2	PF14691.2-PF07992.10	7.1e-37,1.6e-28	25-137,149-460	Fer4_20,Pyr_redox_2	7.1e-37,1.6e-28	Ruegeria_TM1040_uid58193	Bacteria	Proteobacteria	Alphaproteobacteria	Rhodobacterales	Rhodobacteraceae	Ruegeria	No
gi|99082615|ref|YP_614769.1|	452	2	Pyr_redox_2*Pyr_redox_dim	PF07992.10-PF02852.18	5.7e-69,3.3e-23	6-318,337-442	Pyr_redox_2,Pyr_redox_dim	5.7e-69,3.3e-23	Ruegeria_TM1040_uid58193	Bacteria	Proteobacteria	Alphaproteobacteria	Rhodobacterales	Rhodobacteraceae	Ruegeria	No
gi|99082311|ref|YP_614465.1|	403	2	Pyr_redox_2*Reductase_C	PF07992.10-PF14759.2	3.4e-62,1.7e-30	2-299,318-401	Pyr_redox_2,Reductase_C	3.4e-62,1.7e-30	Ruegeria_TM1040_uid58193	Bacteria	Proteobacteria	Alphaproteobacteria	Rhodobacterales	Rhodobacteraceae	Ruegeria	No
gi|99082298|ref|YP_614452.1|	675	2	Oxidored_FMN*Pyr_redox_2	PF00724.16-PF07992.10	1.4e-81,6.4e-26	6-331,375-663	Oxidored_FMN,Pyr_redox_2	1.4e-81,6.4e-26	Ruegeria_TM1040_uid58193	Bacteria	Proteobacteria	Alphaproteobacteria	Rhodobacterales	Rhodobacteraceae	Ruegeria	No
gi|99081985|ref|YP_614139.1|	981	5	Fer2_4*Pyr_redox_2*FAD_oxidored*GCV_T*GCV_T_C	PF13510.2-PF07992.10-PF12831.3-PF01571.17-PF08669.7	6.6e-26,5.3e-08,3e-08,1.6e-63,1.1e-09	12-98,166-317,167-258,597-861,868-969	GCV_T,Fer2_4,GCV_T_C,FAD_oxidored,Pyr_redox_2	1.6e-63,6.6e-26,1.1e-09,3e-08,5.3e-08	Ruegeria_TM1040_uid58193	Bacteria	Proteobacteria	Alphaproteobacteria	Rhodobacterales	Rhodobacteraceae	Ruegeria	No
gi|99081797|ref|YP_613951.1|	451	2	Pyr_redox_2*Pyr_redox_dim	PF07992.10-PF02852.18	3e-70,2e-34	5-317,337-445	Pyr_redox_2,Pyr_redox_dim	3e-70,2e-34	Ruegeria_TM1040_uid58193	Bacteria	Proteobacteria	Alphaproteobacteria	Rhodobacterales	Rhodobacteraceae	Ruegeria	No
gi|99081385|ref|YP_613539.1|	720	3	Pyr_redox_2*AIRS*AIRS_C	PF07992.10-PF00586.20-PF02769.18	5.9e-25,6.5e-18,1.4e-24	10-303,430-538,549-720	Pyr_redox_2,AIRS_C,AIRS	5.9e-25,1.4e-24,6.5e-18	Ruegeria_TM1040_uid58193	Bacteria	Proteobacteria	Alphaproteobacteria	Rhodobacterales	Rhodobacteraceae	Ruegeria	No
gi|99081342|ref|YP_613496.1|	444	2	Fer4_20*Pyr_redox_2	PF14691.2-PF07992.10	1.7e-36,2.7e-32	20-132,143-431	Fer4_20,Pyr_redox_2	1.7e-36,2.7e-32	Ruegeria_TM1040_uid58193	Bacteria	Proteobacteria	Alphaproteobacteria	Rhodobacterales	Rhodobacteraceae	Ruegeria	No
gi|99080937|ref|YP_613091.1|	464	2	Pyr_redox_2*Pyr_redox_dim	PF07992.10-PF02852.18	7e-70,8.8e-35	6-325,345-454	Pyr_redox_2,Pyr_redox_dim	7e-70,8.8e-35	Ruegeria_TM1040_uid58193	Bacteria	Proteobacteria	Alphaproteobacteria	Rhodobacterales	Rhodobacteraceae	Ruegeria	No
gi|99080812|ref|YP_612966.1|	1011	4	Fer2_4*Pyr_redox_2*GCV_T*GCV_T_C	PF13510.2-PF07992.10-PF01571.17-PF08669.7	1.6e-24,9.5e-12,6.8e-70,8.6e-14	15-101,172-436,622-892,898-999	GCV_T,Fer2_4,GCV_T_C,Pyr_redox_2	6.8e-70,1.6e-24,8.6e-14,9.5e-12	Ruegeria_TM1040_uid58193	Bacteria	Proteobacteria	Alphaproteobacteria	Rhodobacterales	Rhodobacteraceae	Ruegeria	No
gi|99080455|ref|YP_612609.1|	313	1	Pyr_redox_2	PF07992.10	1.1e-56	7-298	Pyr_redox_2	1.1e-56	Ruegeria_TM1040_uid58193	Bacteria	Proteobacteria	Alphaproteobacteria	Rhodobacterales	Rhodobacteraceae	Ruegeria	No
gi|99080156|ref|YP_612310.1|	471	2	Pyr_redox_2*Pyr_redox_dim	PF07992.10-PF02852.18	7.9e-61,6.5e-26	6-317,337-445	Pyr_redox_2,Pyr_redox_dim	7.9e-61,6.5e-26	Ruegeria_TM1040_uid58193	Bacteria	Proteobacteria	Alphaproteobacteria	Rhodobacterales	Rhodobacteraceae	Ruegeria	No
gi|99078480|ref|YP_611738.1|	465	2	Pyr_redox_2*Pyr_redox_dim	PF07992.10-PF02852.18	5e-76,2.5e-37	4-326,345-455	Pyr_redox_2,Pyr_redox_dim	5e-76,2.5e-37	Ruegeria_TM1040_uid58193	Bacteria	Proteobacteria	Alphaproteobacteria	Rhodobacterales	Rhodobacteraceae	Ruegeria	No
gi|99078423|ref|YP_611681.1|	501	2	Pyr_redox_2*Pyr_redox_dim	PF07992.10-PF02852.18	3.8e-55,9.2e-29	10-331,350-458	Pyr_redox_2,Pyr_redox_dim	3.8e-55,9.2e-29	Ruegeria_TM1040_uid58193	Bacteria	Proteobacteria	Alphaproteobacteria	Rhodobacterales	Rhodobacteraceae	Ruegeria	No
gi|99078115|ref|YP_611373.1|	681	2	Oxidored_FMN*Pyr_redox_2	PF00724.16-PF07992.10	4.7e-48,2.1e-12	5-342,387-637	Oxidored_FMN,Pyr_redox_2	4.7e-48,2.1e-12	Ruegeria_TM1040_uid58193	Bacteria	Proteobacteria	Alphaproteobacteria	Rhodobacterales	Rhodobacteraceae	Ruegeria	No
gi|94995257|ref|YP_603355.1|	510	2	Thioredoxin_3*Pyr_redox_2	PF13192.2-PF07992.10	2.8e-09,6.2e-50	118-195,209-496	Pyr_redox_2,Thioredoxin_3	6.2e-50,2.8e-09	Streptococcus_pyogenes_MGAS10750_uid58575	Bacteria	Firmicutes	Bacilli	Lactobacillales	Streptococcaceae	Streptococcus	No
gi|94994885|ref|YP_602983.1|	479	1	Pyr_redox_2	PF07992.10	3.6e-38	37-341	Pyr_redox_2	3.6e-38	Streptococcus_pyogenes_MGAS10750_uid58575	Bacteria	Firmicutes	Bacilli	Lactobacillales	Streptococcaceae	Streptococcus	No
gi|94994865|ref|YP_602963.1|	305	1	Pyr_redox_2	PF07992.10	1e-55	2-289	Pyr_redox_2	1e-55	Streptococcus_pyogenes_MGAS10750_uid58575	Bacteria	Firmicutes	Bacilli	Lactobacillales	Streptococcaceae	Streptococcus	No
gi|94994417|ref|YP_602515.1|	456	2	Pyr_redox_2*Pyr_redox_dim	PF07992.10-PF02852.18	2.5e-66,2.4e-13	2-317,341-445	Pyr_redox_2,Pyr_redox_dim	2.5e-66,2.4e-13	Streptococcus_pyogenes_MGAS10750_uid58575	Bacteria	Firmicutes	Bacilli	Lactobacillales	Streptococcaceae	Streptococcus	No
gi|94994303|ref|YP_602401.1|	587	3	Biotin_lipoyl*Pyr_redox_2*Pyr_redox_dim	PF00364.18-PF07992.10-PF02852.18	2.3e-19,2.2e-72,4.2e-37	3-76,130-442,463-572	Pyr_redox_2,Pyr_redox_dim,Biotin_lipoyl	2.2e-72,4.2e-37,2.3e-19	Streptococcus_pyogenes_MGAS10750_uid58575	Bacteria	Firmicutes	Bacilli	Lactobacillales	Streptococcaceae	Streptococcus	No
gi|94994144|ref|YP_602242.1|	330	1	Pyr_redox_2	PF07992.10	1.7e-40	6-303	Pyr_redox_2	1.7e-40	Streptococcus_pyogenes_MGAS10750_uid58575	Bacteria	Firmicutes	Bacilli	Lactobacillales	Streptococcaceae	Streptococcus	No
gi|94994111|ref|YP_602209.1|	450	2	Pyr_redox_2*Pyr_redox_dim	PF07992.10-PF02852.18	1.5e-72,2e-34	5-318,339-450	Pyr_redox_2,Pyr_redox_dim	1.5e-72,2e-34	Streptococcus_pyogenes_MGAS10750_uid58575	Bacteria	Firmicutes	Bacilli	Lactobacillales	Streptococcaceae	Streptococcus	No
gi|94993299|ref|YP_601398.1|	510	2	Thioredoxin_3*Pyr_redox_2	PF13192.2-PF07992.10	2.8e-09,2.9e-49	118-195,209-496	Pyr_redox_2,Thioredoxin_3	2.9e-49,2.8e-09	Streptococcus_pyogenes_MGAS2096_uid58573	Bacteria	Firmicutes	Bacilli	Lactobacillales	Streptococcaceae	Streptococcus	No
gi|94992898|ref|YP_600997.1|	479	1	Pyr_redox_2	PF07992.10	3e-39	37-341	Pyr_redox_2	3e-39	Streptococcus_pyogenes_MGAS2096_uid58573	Bacteria	Firmicutes	Bacilli	Lactobacillales	Streptococcaceae	Streptococcus	No
gi|94992879|ref|YP_600978.1|	305	1	Pyr_redox_2	PF07992.10	9.5e-56	2-289	Pyr_redox_2	9.5e-56	Streptococcus_pyogenes_MGAS2096_uid58573	Bacteria	Firmicutes	Bacilli	Lactobacillales	Streptococcaceae	Streptococcus	No
gi|94992443|ref|YP_600542.1|	456	2	Pyr_redox_2*Pyr_redox_dim	PF07992.10-PF02852.18	6.1e-66,2.4e-13	2-317,341-445	Pyr_redox_2,Pyr_redox_dim	6.1e-66,2.4e-13	Streptococcus_pyogenes_MGAS2096_uid58573	Bacteria	Firmicutes	Bacilli	Lactobacillales	Streptococcaceae	Streptococcus	No
gi|94992325|ref|YP_600424.1|	587	3	Biotin_lipoyl*Pyr_redox_2*Pyr_redox_dim	PF00364.18-PF07992.10-PF02852.18	2.3e-19,2.2e-72,4.2e-37	3-76,130-442,463-572	Pyr_redox_2,Pyr_redox_dim,Biotin_lipoyl	2.2e-72,4.2e-37,2.3e-19	Streptococcus_pyogenes_MGAS2096_uid58573	Bacteria	Firmicutes	Bacilli	Lactobacillales	Streptococcaceae	Streptococcus	No
gi|94992224|ref|YP_600323.1|	330	1	Pyr_redox_2	PF07992.10	1.4e-40	6-303	Pyr_redox_2	1.4e-40	Streptococcus_pyogenes_MGAS2096_uid58573	Bacteria	Firmicutes	Bacilli	Lactobacillales	Streptococcaceae	Streptococcus	No
gi|94992189|ref|YP_600288.1|	453	2	Pyr_redox_2*Pyr_redox_dim	PF07992.10-PF02852.18	1.8e-72,1.9e-34	8-321,342-453	Pyr_redox_2,Pyr_redox_dim	1.8e-72,1.9e-34	Streptococcus_pyogenes_MGAS2096_uid58573	Bacteria	Firmicutes	Bacilli	Lactobacillales	Streptococcaceae	Streptococcus	No
gi|94991344|ref|YP_599444.1|	510	2	Thioredoxin_3*Pyr_redox_2	PF13192.2-PF07992.10	2.9e-09,1.9e-49	118-195,209-496	Pyr_redox_2,Thioredoxin_3	1.9e-49,2.9e-09	Streptococcus_pyogenes_MGAS10270_uid58571	Bacteria	Firmicutes	Bacilli	Lactobacillales	Streptococcaceae	Streptococcus	No
gi|94991005|ref|YP_599105.1|	479	1	Pyr_redox_2	PF07992.10	3e-39	37-341	Pyr_redox_2	3e-39	Streptococcus_pyogenes_MGAS10270_uid58571	Bacteria	Firmicutes	Bacilli	Lactobacillales	Streptococcaceae	Streptococcus	No
gi|94990986|ref|YP_599086.1|	305	1	Pyr_redox_2	PF07992.10	3.4e-56	2-289	Pyr_redox_2	3.4e-56	Streptococcus_pyogenes_MGAS10270_uid58571	Bacteria	Firmicutes	Bacilli	Lactobacillales	Streptococcaceae	Streptococcus	No
gi|94990495|ref|YP_598595.1|	456	2	Pyr_redox_2*Pyr_redox_dim	PF07992.10-PF02852.18	1.1e-65,6e-13	2-317,341-445	Pyr_redox_2,Pyr_redox_dim	1.1e-65,6e-13	Streptococcus_pyogenes_MGAS10270_uid58571	Bacteria	Firmicutes	Bacilli	Lactobacillales	Streptococcaceae	Streptococcus	No
gi|94990382|ref|YP_598482.1|	587	3	Biotin_lipoyl*Pyr_redox_2*Pyr_redox_dim	PF00364.18-PF07992.10-PF02852.18	2.3e-19,2.2e-72,4.2e-37	3-76,130-442,463-572	Pyr_redox_2,Pyr_redox_dim,Biotin_lipoyl	2.2e-72,4.2e-37,2.3e-19	Streptococcus_pyogenes_MGAS10270_uid58571	Bacteria	Firmicutes	Bacilli	Lactobacillales	Streptococcaceae	Streptococcus	No
gi|94990225|ref|YP_598325.1|	330	1	Pyr_redox_2	PF07992.10	8.4e-41	6-303	Pyr_redox_2	8.4e-41	Streptococcus_pyogenes_MGAS10270_uid58571	Bacteria	Firmicutes	Bacilli	Lactobacillales	Streptococcaceae	Streptococcus	No
gi|94990192|ref|YP_598292.1|	453	2	Pyr_redox_2*Pyr_redox_dim	PF07992.10-PF02852.18	6e-75,1.8e-34	8-321,342-453	Pyr_redox_2,Pyr_redox_dim	6e-75,1.8e-34	Streptococcus_pyogenes_MGAS10270_uid58571	Bacteria	Firmicutes	Bacilli	Lactobacillales	Streptococcaceae	Streptococcus	No
gi|94989409|ref|YP_597510.1|	510	2	Thioredoxin_3*Pyr_redox_2	PF13192.2-PF07992.10	2.8e-09,2.9e-49	118-195,209-496	Pyr_redox_2,Thioredoxin_3	2.9e-49,2.8e-09	Streptococcus_pyogenes_MGAS9429_uid58569	Bacteria	Firmicutes	Bacilli	Lactobacillales	Streptococcaceae	Streptococcus	No
gi|94989006|ref|YP_597107.1|	479	1	Pyr_redox_2	PF07992.10	3e-39	37-341	Pyr_redox_2	3e-39	Streptococcus_pyogenes_MGAS9429_uid58569	Bacteria	Firmicutes	Bacilli	Lactobacillales	Streptococcaceae	Streptococcus	No
gi|94988986|ref|YP_597087.1|	305	1	Pyr_redox_2	PF07992.10	9.5e-56	2-289	Pyr_redox_2	9.5e-56	Streptococcus_pyogenes_MGAS9429_uid58569	Bacteria	Firmicutes	Bacilli	Lactobacillales	Streptococcaceae	Streptococcus	No
gi|94988620|ref|YP_596721.1|	456	2	Pyr_redox_2*Pyr_redox_dim	PF07992.10-PF02852.18	6.1e-66,2.4e-13	2-317,341-445	Pyr_redox_2,Pyr_redox_dim	6.1e-66,2.4e-13	Streptococcus_pyogenes_MGAS9429_uid58569	Bacteria	Firmicutes	Bacilli	Lactobacillales	Streptococcaceae	Streptococcus	No
gi|94988500|ref|YP_596601.1|	587	3	Biotin_lipoyl*Pyr_redox_2*Pyr_redox_dim	PF00364.18-PF07992.10-PF02852.18	3.4e-18,2.3e-72,4.3e-37	3-76,130-442,463-572	Pyr_redox_2,Pyr_redox_dim,Biotin_lipoyl	2.3e-72,4.3e-37,3.4e-18	Streptococcus_pyogenes_MGAS9429_uid58569	Bacteria	Firmicutes	Bacilli	Lactobacillales	Streptococcaceae	Streptococcus	No
gi|94988343|ref|YP_596444.1|	330	1	Pyr_redox_2	PF07992.10	1.4e-40	6-303	Pyr_redox_2	1.4e-40	Streptococcus_pyogenes_MGAS9429_uid58569	Bacteria	Firmicutes	Bacilli	Lactobacillales	Streptococcaceae	Streptococcus	No
gi|94988313|ref|YP_596414.1|	453	2	Pyr_redox_2*Pyr_redox_dim	PF07992.10-PF02852.18	1.8e-72,1.9e-34	8-321,342-453	Pyr_redox_2,Pyr_redox_dim	1.8e-72,1.9e-34	Streptococcus_pyogenes_MGAS9429_uid58569	Bacteria	Firmicutes	Bacilli	Lactobacillales	Streptococcaceae	Streptococcus	No
gi|94987093|ref|YP_595026.1|	572	2	Pyr_redox_2*Pyr_redox_dim	PF07992.10-PF02852.18	4e-59,1.6e-07	3-320,343-451	Pyr_redox_2,Pyr_redox_dim	4e-59,1.6e-07	Lawsonia_intracellularis_PHE_MN1_00_uid61575	Bacteria	Proteobacteria	Deltaproteobacteria	Desulfovibrionales	Desulfovibrionaceae	Lawsonia	Yes
gi|94986810|ref|YP_594743.1|	308	1	Pyr_redox_2	PF07992.10	9.5e-48	4-292	Pyr_redox_2	9.5e-48	Lawsonia_intracellularis_PHE_MN1_00_uid61575	Bacteria	Proteobacteria	Deltaproteobacteria	Desulfovibrionales	Desulfovibrionaceae	Lawsonia	Yes
gi|94986769|ref|YP_594702.1|	475	2	Fer4_20*Pyr_redox_2	PF14691.2-PF07992.10	7.2e-41,3.2e-29	24-135,154-464	Fer4_20,Pyr_redox_2	7.2e-41,3.2e-29	Lawsonia_intracellularis_PHE_MN1_00_uid61575	Bacteria	Proteobacteria	Deltaproteobacteria	Desulfovibrionales	Desulfovibrionaceae	Lawsonia	Yes
gi|94986428|ref|YP_605792.1|	338	1	Pyr_redox_2	PF07992.10	3.9e-30	5-313	Pyr_redox_2	3.9e-30	Deinococcus_geothermalis_DSM_11300_uid58275	Bacteria	Deinococcus-Thermus	Deinococci	Deinococcales	Deinococcaceae	Deinococcus	Yes
gi|94986420|ref|YP_605784.1|	467	2	Pyr_redox_2*Pyr_redox_dim	PF07992.10-PF02852.18	1.1e-72,2.8e-41	7-326,345-454	Pyr_redox_2,Pyr_redox_dim	1.1e-72,2.8e-41	Deinococcus_geothermalis_DSM_11300_uid58275	Bacteria	Deinococcus-Thermus	Deinococci	Deinococcales	Deinococcaceae	Deinococcus	Yes
gi|94986190|ref|YP_605554.1|	247	2	Pyr_redox_2*GIDA	PF07992.10-PF01134.18	4.3e-10,5.7e-21	17-182,18-76	GIDA,Pyr_redox_2	5.7e-21,4.3e-10	Deinococcus_geothermalis_DSM_11300_uid58275	Bacteria	Deinococcus-Thermus	Deinococci	Deinococcales	Deinococcaceae	Deinococcus	Yes
gi|94986048|ref|YP_605412.1|	379	1	Pyr_redox_2	PF07992.10	1e-45	1-309	Pyr_redox_2	1e-45	Deinococcus_geothermalis_DSM_11300_uid58275	Bacteria	Deinococcus-Thermus	Deinococci	Deinococcales	Deinococcaceae	Deinococcus	Yes
gi|94985676|ref|YP_605040.1|	327	1	Pyr_redox_2	PF07992.10	1.6e-57	11-304	Pyr_redox_2	1.6e-57	Deinococcus_geothermalis_DSM_11300_uid58275	Bacteria	Deinococcus-Thermus	Deinococci	Deinococcales	Deinococcaceae	Deinococcus	Yes
gi|94985119|ref|YP_604483.1|	464	1	Pyr_redox_2	PF07992.10	2.4e-09	11-218	Pyr_redox_2	2.4e-09	Deinococcus_geothermalis_DSM_11300_uid58275	Bacteria	Deinococcus-Thermus	Deinococci	Deinococcales	Deinococcaceae	Deinococcus	Yes
gi|94985118|ref|YP_604482.1|	331	1	Pyr_redox_2	PF07992.10	1.6e-22	9-305	Pyr_redox_2	1.6e-22	Deinococcus_geothermalis_DSM_11300_uid58275	Bacteria	Deinococcus-Thermus	Deinococci	Deinococcales	Deinococcaceae	Deinococcus	Yes
gi|94985080|ref|YP_604444.1|	320	1	Pyr_redox_2	PF07992.10	4.1e-29	4-282	Pyr_redox_2	4.1e-29	Deinococcus_geothermalis_DSM_11300_uid58275	Bacteria	Deinococcus-Thermus	Deinococci	Deinococcales	Deinococcaceae	Deinococcus	Yes
gi|94984818|ref|YP_604182.1|	450	2	Pyr_redox_2*Pyr_redox_dim	PF07992.10-PF02852.18	6.2e-62,4.2e-14	1-306,327-435	Pyr_redox_2,Pyr_redox_dim	6.2e-62,4.2e-14	Deinococcus_geothermalis_DSM_11300_uid58275	Bacteria	Deinococcus-Thermus	Deinococci	Deinococcales	Deinococcaceae	Deinococcus	Yes
gi|94984461|ref|YP_603825.1|	468	2	Pyr_redox_2*Pyr_redox_dim	PF07992.10-PF02852.18	2.4e-75,2.6e-42	4-330,349-458	Pyr_redox_2,Pyr_redox_dim	2.4e-75,2.6e-42	Deinococcus_geothermalis_DSM_11300_uid58275	Bacteria	Deinococcus-Thermus	Deinococci	Deinococcales	Deinococcaceae	Deinococcus	Yes
gi|94972239|ref|YP_594279.1|	321	1	Pyr_redox_2	PF07992.10	6.2e-58	5-301	Pyr_redox_2	6.2e-58	Deinococcus_geothermalis_DSM_11300_uid58275	Bacteria	Deinococcus-Thermus	Deinococci	Deinococcales	Deinococcaceae	Deinococcus	Yes
gi|94972179|ref|YP_594219.1|	400	1	Pyr_redox_2	PF07992.10	3.9e-17	3-321	Pyr_redox_2	3.9e-17	Deinococcus_geothermalis_DSM_11300_uid58275	Bacteria	Deinococcus-Thermus	Deinococci	Deinococcales	Deinococcaceae	Deinococcus	Yes
gi|94972095|ref|YP_594135.1|	488	3	Fer4_20*Pyr_redox_2*Pyr_redox_2	PF14691.2-PF07992.10-PF07992.10	2e-26,7.4e-29,7.4e-29	23-132,144-340,373-469	Pyr_redox_2,Pyr_redox_2,Fer4_20	7.4e-29,7.4e-29,2e-26	Deinococcus_geothermalis_DSM_11300_uid58275	Bacteria	Deinococcus-Thermus	Deinococci	Deinococcales	Deinococcaceae	Deinococcus	Yes
gi|94971860|ref|YP_593900.1|	856	5	Pyr_redox_2*Fer2_BFD*Fer2_BFD*NIR_SIR_ferr*NIR_SIR	PF07992.10-PF04324.11-PF04324.11-PF03460.13-PF01077.18	5.2e-60,1.9e-20,1.9e-20,2e-13,4.6e-18	11-307,432-481,494-543,567-632,640-777	Pyr_redox_2,Fer2_BFD,Fer2_BFD,NIR_SIR,NIR_SIR_ferr	5.2e-60,1.9e-20,1.9e-20,4.6e-18,2e-13	Deinococcus_geothermalis_DSM_11300_uid58275	Bacteria	Deinococcus-Thermus	Deinococci	Deinococcales	Deinococcaceae	Deinococcus	Yes
gi|94971330|ref|YP_593378.1|	471	2	Pyr_redox_2*Pyr_redox_dim	PF07992.10-PF02852.18	3.5e-72,1.2e-38	6-332,352-461	Pyr_redox_2,Pyr_redox_dim	3.5e-72,1.2e-38	Candidatus_Koribacter_versatilis_Ellin345_uid58479	Bacteria	Acidobacteria	CandidatusKoribacter				No
gi|94970706|ref|YP_592754.1|	471	3	Fer4_20*Pyr_redox_2*Pyr_redox_2	PF14691.2-PF07992.10-PF07992.10	1.7e-25,5.6e-30,5.6e-30	23-132,144-325,360-454	Pyr_redox_2,Pyr_redox_2,Fer4_20	5.6e-30,5.6e-30,1.7e-25	Candidatus_Koribacter_versatilis_Ellin345_uid58479	Bacteria	Acidobacteria	CandidatusKoribacter				No
gi|94970250|ref|YP_592298.1|	463	2	Pyr_redox_2*Pyr_redox_dim	PF07992.10-PF02852.18	5.6e-57,2.6e-28	7-328,347-456	Pyr_redox_2,Pyr_redox_dim	5.6e-57,2.6e-28	Candidatus_Koribacter_versatilis_Ellin345_uid58479	Bacteria	Acidobacteria	CandidatusKoribacter				No
gi|94969823|ref|YP_591871.1|	477	2	Fer4_20*Pyr_redox_2	PF14691.2-PF07992.10	7.6e-35,5e-31	24-134,147-452	Fer4_20,Pyr_redox_2	7.6e-35,5e-31	Candidatus_Koribacter_versatilis_Ellin345_uid58479	Bacteria	Acidobacteria	CandidatusKoribacter				No
gi|94969817|ref|YP_591865.1|	474	2	Pyr_redox_2*Pyr_redox_dim	PF07992.10-PF02852.18	7e-67,1.9e-35	7-330,349-458	Pyr_redox_2,Pyr_redox_dim	7e-67,1.9e-35	Candidatus_Koribacter_versatilis_Ellin345_uid58479	Bacteria	Acidobacteria	CandidatusKoribacter				No
gi|94969713|ref|YP_591761.1|	330	1	Pyr_redox_2	PF07992.10	3.4e-31	8-315	Pyr_redox_2	3.4e-31	Candidatus_Koribacter_versatilis_Ellin345_uid58479	Bacteria	Acidobacteria	CandidatusKoribacter				No
gi|94969553|ref|YP_591601.1|	444	1	Pyr_redox_2	PF07992.10	1.6e-45	7-324	Pyr_redox_2	1.6e-45	Candidatus_Koribacter_versatilis_Ellin345_uid58479	Bacteria	Acidobacteria	CandidatusKoribacter				No
gi|94968775|ref|YP_590823.1|	559	2	cNMP_binding*Pyr_redox_2	PF00027.25-PF07992.10	2.9e-11,3.7e-38	34-121,232-545	Pyr_redox_2,cNMP_binding	3.7e-38,2.9e-11	Candidatus_Koribacter_versatilis_Ellin345_uid58479	Bacteria	Acidobacteria	CandidatusKoribacter				No
gi|94968540|ref|YP_590588.1|	365	2	Pyr_redox_2*FAD_oxidored	PF07992.10-PF12831.3	1.3e-07,8.8e-09	6-79,7-40	FAD_oxidored,Pyr_redox_2	8.8e-09,1.3e-07	Candidatus_Koribacter_versatilis_Ellin345_uid58479	Bacteria	Acidobacteria	CandidatusKoribacter				No
gi|94968365|ref|YP_590413.1|	311	1	Pyr_redox_2	PF07992.10	7.2e-49	6-295	Pyr_redox_2	7.2e-49	Candidatus_Koribacter_versatilis_Ellin345_uid58479	Bacteria	Acidobacteria	CandidatusKoribacter				No
gi|94967871|ref|YP_589919.1|	459	2	Pyr_redox_2*Pyr_redox_dim	PF07992.10-PF02852.18	4.5e-60,1.3e-21	5-322,344-451	Pyr_redox_2,Pyr_redox_dim	4.5e-60,1.3e-21	Candidatus_Koribacter_versatilis_Ellin345_uid58479	Bacteria	Acidobacteria	CandidatusKoribacter				No
gi|94967507|ref|YP_589555.1|	455	3	Fer4_10*Fer4*Pyr_redox_2	PF13237.2-PF00037.23-PF07992.10	3.9e-10,1e-11,3.2e-24	61-111,62-83,184-449	Pyr_redox_2,Fer4,Fer4_10	3.2e-24,1e-11,3.9e-10	Candidatus_Koribacter_versatilis_Ellin345_uid58479	Bacteria	Acidobacteria	CandidatusKoribacter				No
gi|94676976|ref|YP_588941.1|	470	2	Pyr_redox_2*Pyr_redox_dim	PF07992.10-PF02852.18	2.7e-66,1.2e-31	7-328,347-456	Pyr_redox_2,Pyr_redox_dim	2.7e-66,1.2e-31	Baumannia_cicadellinicola_Hc__Homalodisca_coagulata__uid58111	Bacteria	Proteobacteria	Gammaproteobacteria	CandidatusBaumannia			No
gi|94676663|ref|YP_588769.1|	319	1	Pyr_redox_2	PF07992.10	2.8e-51	7-303	Pyr_redox_2	2.8e-51	Baumannia_cicadellinicola_Hc__Homalodisca_coagulata__uid58111	Bacteria	Proteobacteria	Gammaproteobacteria	CandidatusBaumannia			No
gi|94313978|ref|YP_587187.1|	144	1	Pyr_redox_2	PF07992.10	2.9e-16	1-101	Pyr_redox_2	2.9e-16	Cupriavidus_metallidurans_CH34_uid57815	Bacteria	Proteobacteria	Betaproteobacteria	Burkholderiales	Burkholderiaceae	Cupriavidus	Yes
gi|94313933|ref|YP_587142.1|	459	2	Pyr_redox_2*Pyr_redox_dim	PF07992.10-PF02852.18	8.2e-61,7.9e-24	5-322,343-452	Pyr_redox_2,Pyr_redox_dim	8.2e-61,7.9e-24	Cupriavidus_metallidurans_CH34_uid57815	Bacteria	Proteobacteria	Betaproteobacteria	Burkholderiales	Burkholderiaceae	Cupriavidus	Yes
gi|94313816|ref|YP_587025.1|	588	2	cNMP_binding*Pyr_redox_2	PF00027.25-PF07992.10	1.9e-15,3.3e-38	61-149,259-565	Pyr_redox_2,cNMP_binding	3.3e-38,1.9e-15	Cupriavidus_metallidurans_CH34_uid57815	Bacteria	Proteobacteria	Betaproteobacteria	Burkholderiales	Burkholderiaceae	Cupriavidus	Yes
gi|94313810|ref|YP_587019.1|	480	2	Pyr_redox_2*Pyr_redox_dim	PF07992.10-PF02852.18	6.4e-39,1.4e-15	18-338,360-466	Pyr_redox_2,Pyr_redox_dim	6.4e-39,1.4e-15	Cupriavidus_metallidurans_CH34_uid57815	Bacteria	Proteobacteria	Betaproteobacteria	Burkholderiales	Burkholderiaceae	Cupriavidus	Yes
gi|94313742|ref|YP_586951.1|	413	1	Pyr_redox_2	PF07992.10	1.4e-61	11-303	Pyr_redox_2	1.4e-61	Cupriavidus_metallidurans_CH34_uid57815	Bacteria	Proteobacteria	Betaproteobacteria	Burkholderiales	Burkholderiaceae	Cupriavidus	Yes
gi|94313740|ref|YP_586949.1|	853	4	Pyr_redox_2*Fer2_BFD*NIR_SIR_ferr*NIR_SIR	PF07992.10-PF04324.11-PF03460.13-PF01077.18	9.1e-59,2.7e-19,1.6e-10,9.4e-17	1-296,419-468,554-619,627-770	Pyr_redox_2,Fer2_BFD,NIR_SIR,NIR_SIR_ferr	9.1e-59,2.7e-19,9.4e-17,1.6e-10	Cupriavidus_metallidurans_CH34_uid57815	Bacteria	Proteobacteria	Betaproteobacteria	Burkholderiales	Burkholderiaceae	Cupriavidus	Yes
gi|94313236|ref|YP_586445.1|	402	1	Pyr_redox_2	PF07992.10	5.2e-40	3-316	Pyr_redox_2	5.2e-40	Cupriavidus_metallidurans_CH34_uid57815	Bacteria	Proteobacteria	Betaproteobacteria	Burkholderiales	Burkholderiaceae	Cupriavidus	Yes
gi|94313143|ref|YP_586352.1|	598	3	Biotin_lipoyl*Pyr_redox_2*Pyr_redox_dim	PF00364.18-PF07992.10-PF02852.18	1e-21,6.2e-74,1.3e-34	4-77,126-460,479-588	Pyr_redox_2,Pyr_redox_dim,Biotin_lipoyl	6.2e-74,1.3e-34,1e-21	Cupriavidus_metallidurans_CH34_uid57815	Bacteria	Proteobacteria	Betaproteobacteria	Burkholderiales	Burkholderiaceae	Cupriavidus	Yes
gi|94312485|ref|YP_585695.1|	493	2	Pyr_redox_2*Pyr_redox_dim	PF07992.10-PF02852.18	1.8e-67,8.2e-20	48-362,382-492	Pyr_redox_2,Pyr_redox_dim	1.8e-67,8.2e-20	Cupriavidus_metallidurans_CH34_uid57815	Bacteria	Proteobacteria	Betaproteobacteria	Burkholderiales	Burkholderiaceae	Cupriavidus	Yes
gi|94312357|ref|YP_585567.1|	426	2	Pyr_redox_2*FCSD-flav_bind	PF07992.10-PF09242.7	9.7e-15,1.4e-22	33-176,358-424	FCSD-flav_bind,Pyr_redox_2	1.4e-22,9.7e-15	Cupriavidus_metallidurans_CH34_uid57815	Bacteria	Proteobacteria	Betaproteobacteria	Burkholderiales	Burkholderiaceae	Cupriavidus	Yes
gi|94312193|ref|YP_585403.1|	487	2	Fer4_20*Pyr_redox_2	PF14691.2-PF07992.10	6.4e-25,5.9e-27	23-132,144-468	Pyr_redox_2,Fer4_20	5.9e-27,6.4e-25	Cupriavidus_metallidurans_CH34_uid57815	Bacteria	Proteobacteria	Betaproteobacteria	Burkholderiales	Burkholderiaceae	Cupriavidus	Yes
gi|94311559|ref|YP_584769.1|	467	1	Pyr_redox_2	PF07992.10	7.4e-53	33-371	Pyr_redox_2	7.4e-53	Cupriavidus_metallidurans_CH34_uid57815	Bacteria	Proteobacteria	Betaproteobacteria	Burkholderiales	Burkholderiaceae	Cupriavidus	Yes
gi|94311388|ref|YP_584598.1|	367	1	Pyr_redox_2	PF07992.10	3.1e-29	27-330	Pyr_redox_2	3.1e-29	Cupriavidus_metallidurans_CH34_uid57815	Bacteria	Proteobacteria	Betaproteobacteria	Burkholderiales	Burkholderiaceae	Cupriavidus	Yes
gi|94311334|ref|YP_584544.1|	458	2	Pyr_redox_2*Pyr_redox_dim	PF07992.10-PF02852.18	7e-36,1e-13	6-321,342-449	Pyr_redox_2,Pyr_redox_dim	7e-36,1e-13	Cupriavidus_metallidurans_CH34_uid57815	Bacteria	Proteobacteria	Betaproteobacteria	Burkholderiales	Burkholderiaceae	Cupriavidus	Yes
gi|94311309|ref|YP_584519.1|	556	2	DUF442*Pyr_redox_2	PF04273.9-PF07992.10	1.9e-34,4.4e-13	2-111,150-315	DUF442,Pyr_redox_2	1.9e-34,4.4e-13	Cupriavidus_metallidurans_CH34_uid57815	Bacteria	Proteobacteria	Betaproteobacteria	Burkholderiales	Burkholderiaceae	Cupriavidus	Yes
gi|94310986|ref|YP_584196.1|	474	2	Pyr_redox_2*Pyr_redox_dim	PF07992.10-PF02852.18	1.1e-78,2.4e-37	5-336,355-464	Pyr_redox_2,Pyr_redox_dim	1.1e-78,2.4e-37	Cupriavidus_metallidurans_CH34_uid57815	Bacteria	Proteobacteria	Betaproteobacteria	Burkholderiales	Burkholderiaceae	Cupriavidus	Yes
gi|94310860|ref|YP_584070.1|	550	1	Pyr_redox_2	PF07992.10	9.9e-32	236-531	Pyr_redox_2	9.9e-32	Cupriavidus_metallidurans_CH34_uid57815	Bacteria	Proteobacteria	Betaproteobacteria	Burkholderiales	Burkholderiaceae	Cupriavidus	Yes
gi|94310507|ref|YP_583717.1|	510	2	Pyr_redox_2*Pyr_redox_3	PF07992.10-PF13738.2	1.6e-11,1e-18	20-258,23-227	Pyr_redox_3,Pyr_redox_2	1e-18,1.6e-11	Cupriavidus_metallidurans_CH34_uid57815	Bacteria	Proteobacteria	Betaproteobacteria	Burkholderiales	Burkholderiaceae	Cupriavidus	Yes
gi|94310144|ref|YP_583354.1|	592	3	Biotin_lipoyl*Pyr_redox_2*Pyr_redox_dim	PF00364.18-PF07992.10-PF02852.18	1.6e-20,1.9e-59,3.9e-33	4-76,120-448,467-576	Pyr_redox_2,Pyr_redox_dim,Biotin_lipoyl	1.9e-59,3.9e-33,1.6e-20	Cupriavidus_metallidurans_CH34_uid57815	Bacteria	Proteobacteria	Betaproteobacteria	Burkholderiales	Burkholderiaceae	Cupriavidus	Yes
gi|94310008|ref|YP_583218.1|	353	1	Pyr_redox_2	PF07992.10	1.5e-28	14-319	Pyr_redox_2	1.5e-28	Cupriavidus_metallidurans_CH34_uid57815	Bacteria	Proteobacteria	Betaproteobacteria	Burkholderiales	Burkholderiaceae	Cupriavidus	Yes
gi|94309957|ref|YP_583167.1|	505	2	Pyr_redox_2*Pyr_redox_3	PF07992.10-PF13738.2	8.7e-12,6.2e-19	11-239,14-219	Pyr_redox_3,Pyr_redox_2	6.2e-19,8.7e-12	Cupriavidus_metallidurans_CH34_uid57815	Bacteria	Proteobacteria	Betaproteobacteria	Burkholderiales	Burkholderiaceae	Cupriavidus	Yes
gi|94309629|ref|YP_582839.1|	317	1	Pyr_redox_2	PF07992.10	6.7e-55	6-302	Pyr_redox_2	6.7e-55	Cupriavidus_metallidurans_CH34_uid57815	Bacteria	Proteobacteria	Betaproteobacteria	Burkholderiales	Burkholderiaceae	Cupriavidus	Yes
gi|94152590|ref|YP_581992.1|	561	3	HMA*Pyr_redox_2*Pyr_redox_dim	PF00403.22-PF07992.10-PF02852.18	4.2e-10,1.8e-66,2.2e-31	3-63,99-418,437-546	Pyr_redox_2,Pyr_redox_dim,HMA	1.8e-66,2.2e-31,4.2e-10	Cupriavidus_metallidurans_CH34_uid57815	Bacteria	Proteobacteria	Betaproteobacteria	Burkholderiales	Burkholderiaceae	Cupriavidus	Yes
gi|94152576|ref|YP_581983.1|	561	3	HMA*Pyr_redox_2*Pyr_redox_dim	PF00403.22-PF07992.10-PF02852.18	4.2e-10,6.1e-66,2.3e-31	3-63,99-418,437-546	Pyr_redox_2,Pyr_redox_dim,HMA	6.1e-66,2.3e-31,4.2e-10	Cupriavidus_metallidurans_CH34_uid57815	Bacteria	Proteobacteria	Betaproteobacteria	Burkholderiales	Burkholderiaceae	Cupriavidus	Yes
gi|93007114|ref|YP_581551.1|	540	2	Pyr_redox_2*Pyr_redox_3	PF07992.10-PF13738.2	1.7e-08,6.8e-18	28-271,31-262	Pyr_redox_3,Pyr_redox_2	6.8e-18,1.7e-08	Psychrobacter_cryohalolentis_K5_uid58373	Bacteria	Proteobacteria	Gammaproteobacteria	Pseudomonadales	Moraxellaceae	Psychrobacter	No
gi|93006898|ref|YP_581335.1|	525	2	Thioredoxin_3*Pyr_redox_2	PF13192.2-PF07992.10	3.8e-09,7.9e-49	125-203,222-511	Pyr_redox_2,Thioredoxin_3	7.9e-49,3.8e-09	Psychrobacter_cryohalolentis_K5_uid58373	Bacteria	Proteobacteria	Gammaproteobacteria	Pseudomonadales	Moraxellaceae	Psychrobacter	No
gi|93006794|ref|YP_581231.1|	546	2	Rieske*Pyr_redox_2	PF00355.22-PF07992.10	4e-11,6.9e-56	9-101,123-432	Pyr_redox_2,Rieske	6.9e-56,4e-11	Psychrobacter_cryohalolentis_K5_uid58373	Bacteria	Proteobacteria	Gammaproteobacteria	Pseudomonadales	Moraxellaceae	Psychrobacter	No
gi|93006790|ref|YP_581227.1|	451	2	Pyr_redox_2*Pyr_redox_dim	PF07992.10-PF02852.18	1.2e-75,5.3e-35	5-319,340-451	Pyr_redox_2,Pyr_redox_dim	1.2e-75,5.3e-35	Psychrobacter_cryohalolentis_K5_uid58373	Bacteria	Proteobacteria	Gammaproteobacteria	Pseudomonadales	Moraxellaceae	Psychrobacter	No
gi|93006150|ref|YP_580587.1|	476	1	Pyr_redox_2	PF07992.10	1.3e-56	20-321	Pyr_redox_2	1.3e-56	Psychrobacter_cryohalolentis_K5_uid58373	Bacteria	Proteobacteria	Gammaproteobacteria	Pseudomonadales	Moraxellaceae	Psychrobacter	No
gi|93006147|ref|YP_580584.1|	869	5	Pyr_redox_2*Fer2_BFD*Fer2_BFD*NIR_SIR_ferr*NIR_SIR	PF07992.10-PF04324.11-PF04324.11-PF03460.13-PF01077.18	2.6e-55,7e-22,7e-22,2.2e-10,1.2e-18	12-325,446-494,508-557,581-646,654-797	Pyr_redox_2,Fer2_BFD,Fer2_BFD,NIR_SIR,NIR_SIR_ferr	2.6e-55,7e-22,7e-22,1.2e-18,2.2e-10	Psychrobacter_cryohalolentis_K5_uid58373	Bacteria	Proteobacteria	Gammaproteobacteria	Pseudomonadales	Moraxellaceae	Psychrobacter	No
gi|93005864|ref|YP_580301.1|	547	2	Pyr_redox_2*Pyr_redox_dim	PF07992.10-PF02852.18	7.5e-61,2.7e-32	92-411,430-539	Pyr_redox_2,Pyr_redox_dim	7.5e-61,2.7e-32	Psychrobacter_cryohalolentis_K5_uid58373	Bacteria	Proteobacteria	Gammaproteobacteria	Pseudomonadales	Moraxellaceae	Psychrobacter	No
gi|93005805|ref|YP_580242.1|	722	3	SNARE_assoc*Pyr_redox_2*Pyr_redox_dim	PF09335.7-PF07992.10-PF02852.18	8e-24,5.8e-62,4.4e-28	66-184,237-566,588-697	Pyr_redox_2,Pyr_redox_dim,SNARE_assoc	5.8e-62,4.4e-28,8e-24	Psychrobacter_cryohalolentis_K5_uid58373	Bacteria	Proteobacteria	Gammaproteobacteria	Pseudomonadales	Moraxellaceae	Psychrobacter	No
gi|93005604|ref|YP_580041.1|	511	2	Pyr_redox_2*Pyr_redox_dim	PF07992.10-PF02852.18	8.8e-44,5.1e-18	27-358,380-490	Pyr_redox_2,Pyr_redox_dim	8.8e-44,5.1e-18	Psychrobacter_cryohalolentis_K5_uid58373	Bacteria	Proteobacteria	Gammaproteobacteria	Pseudomonadales	Moraxellaceae	Psychrobacter	No
gi|93005259|ref|YP_579696.1|	340	1	Pyr_redox_2	PF07992.10	5.4e-56	11-306	Pyr_redox_2	5.4e-56	Psychrobacter_cryohalolentis_K5_uid58373	Bacteria	Proteobacteria	Gammaproteobacteria	Pseudomonadales	Moraxellaceae	Psychrobacter	No
gi|93005169|ref|YP_579606.1|	411	1	Pyr_redox_2	PF07992.10	1.9e-47	16-335	Pyr_redox_2	1.9e-47	Psychrobacter_cryohalolentis_K5_uid58373	Bacteria	Proteobacteria	Gammaproteobacteria	Pseudomonadales	Moraxellaceae	Psychrobacter	No
gi|93005025|ref|YP_579462.1|	711	2	Oxidored_FMN*Pyr_redox_2	PF00724.16-PF07992.10	1.7e-79,8.2e-22	21-347,391-682	Oxidored_FMN,Pyr_redox_2	1.7e-79,8.2e-22	Psychrobacter_cryohalolentis_K5_uid58373	Bacteria	Proteobacteria	Gammaproteobacteria	Pseudomonadales	Moraxellaceae	Psychrobacter	No
gi|93004944|ref|YP_579381.1|	483	2	Pyr_redox_2*Pyr_redox_dim	PF07992.10-PF02852.18	9.9e-70,4.1e-33	5-338,357-466	Pyr_redox_2,Pyr_redox_dim	9.9e-70,4.1e-33	Psychrobacter_cryohalolentis_K5_uid58373	Bacteria	Proteobacteria	Gammaproteobacteria	Pseudomonadales	Moraxellaceae	Psychrobacter	No
gi|92118460|ref|YP_578189.1|	817	5	Pyr_redox_2*Fer2_BFD*Fer2_BFD*NIR_SIR_ferr*NIR_SIR	PF07992.10-PF04324.11-PF04324.11-PF03460.13-PF01077.18	3.8e-59,3.6e-19,3.6e-19,6.2e-13,1.3e-24	9-301,425-474,487-538,561-627,635-778	Pyr_redox_2,NIR_SIR,Fer2_BFD,Fer2_BFD,NIR_SIR_ferr	3.8e-59,1.3e-24,3.6e-19,3.6e-19,6.2e-13	Nitrobacter_hamburgensis_X14_uid58293	Bacteria	Proteobacteria	Alphaproteobacteria	Rhizobiales	Bradyrhizobiaceae	Nitrobacter	Yes
gi|92118379|ref|YP_578108.1|	321	1	Pyr_redox_2	PF07992.10	1.4e-58	7-299	Pyr_redox_2	1.4e-58	Nitrobacter_hamburgensis_X14_uid58293	Bacteria	Proteobacteria	Alphaproteobacteria	Rhizobiales	Bradyrhizobiaceae	Nitrobacter	Yes
gi|92118213|ref|YP_577942.1|	406	2	Pyr_redox_2*Reductase_C	PF07992.10-PF14759.2	8.9e-64,4.9e-30	4-302,321-405	Pyr_redox_2,Reductase_C	8.9e-64,4.9e-30	Nitrobacter_hamburgensis_X14_uid58293	Bacteria	Proteobacteria	Alphaproteobacteria	Rhizobiales	Bradyrhizobiaceae	Nitrobacter	Yes
gi|92117298|ref|YP_577027.1|	477	2	Pyr_redox_2*Pyr_redox_dim	PF07992.10-PF02852.18	2.4e-73,2.4e-39	6-338,358-467	Pyr_redox_2,Pyr_redox_dim	2.4e-73,2.4e-39	Nitrobacter_hamburgensis_X14_uid58293	Bacteria	Proteobacteria	Alphaproteobacteria	Rhizobiales	Bradyrhizobiaceae	Nitrobacter	Yes
gi|92117133|ref|YP_576862.1|	488	1	Pyr_redox_2	PF07992.10	2.2e-51	31-349	Pyr_redox_2	2.2e-51	Nitrobacter_hamburgensis_X14_uid58293	Bacteria	Proteobacteria	Alphaproteobacteria	Rhizobiales	Bradyrhizobiaceae	Nitrobacter	Yes
gi|92117035|ref|YP_576764.1|	461	2	Pyr_redox_2*Pyr_redox_dim	PF07992.10-PF02852.18	2.6e-73,1.2e-35	6-320,340-449	Pyr_redox_2,Pyr_redox_dim	2.6e-73,1.2e-35	Nitrobacter_hamburgensis_X14_uid58293	Bacteria	Proteobacteria	Alphaproteobacteria	Rhizobiales	Bradyrhizobiaceae	Nitrobacter	Yes
gi|92116877|ref|YP_576606.1|	342	1	Pyr_redox_2	PF07992.10	8.1e-33	7-307	Pyr_redox_2	8.1e-33	Nitrobacter_hamburgensis_X14_uid58293	Bacteria	Proteobacteria	Alphaproteobacteria	Rhizobiales	Bradyrhizobiaceae	Nitrobacter	Yes
gi|92116714|ref|YP_576443.1|	484	3	Fer4_20*Pyr_redox_2*Pyr_redox_2	PF14691.2-PF07992.10-PF07992.10	5.6e-24,1.3e-25,1.3e-25	23-141,153-341,370-465	Pyr_redox_2,Pyr_redox_2,Fer4_20	1.3e-25,1.3e-25,5.6e-24	Nitrobacter_hamburgensis_X14_uid58293	Bacteria	Proteobacteria	Alphaproteobacteria	Rhizobiales	Bradyrhizobiaceae	Nitrobacter	Yes
gi|92116534|ref|YP_576263.1|	554	2	DUF442*Pyr_redox_2	PF04273.9-PF07992.10	9.4e-33,7e-11	2-111,150-297	DUF442,Pyr_redox_2	9.4e-33,7e-11	Nitrobacter_hamburgensis_X14_uid58293	Bacteria	Proteobacteria	Alphaproteobacteria	Rhizobiales	Bradyrhizobiaceae	Nitrobacter	Yes
gi|92116528|ref|YP_576257.1|	206	1	Pyr_redox_2	PF07992.10	2e-23	1-171	Pyr_redox_2	2e-23	Nitrobacter_hamburgensis_X14_uid58293	Bacteria	Proteobacteria	Alphaproteobacteria	Rhizobiales	Bradyrhizobiaceae	Nitrobacter	Yes
gi|92116281|ref|YP_576010.1|	506	3	Rieske*Pyr_redox_2*Reductase_C	PF00355.22-PF07992.10-PF14759.2	1.5e-12,1.9e-66,5.6e-07	17-104,126-419,438-506	Pyr_redox_2,Rieske,Reductase_C	1.9e-66,1.5e-12,5.6e-07	Nitrobacter_hamburgensis_X14_uid58293	Bacteria	Proteobacteria	Alphaproteobacteria	Rhizobiales	Bradyrhizobiaceae	Nitrobacter	Yes
gi|92116158|ref|YP_575887.1|	480	2	Pyr_redox_2*Pyr_redox_dim	PF07992.10-PF02852.18	3.6e-76,5.2e-42	17-342,361-470	Pyr_redox_2,Pyr_redox_dim	3.6e-76,5.2e-42	Nitrobacter_hamburgensis_X14_uid58293	Bacteria	Proteobacteria	Alphaproteobacteria	Rhizobiales	Bradyrhizobiaceae	Nitrobacter	Yes
gi|92115365|ref|YP_575293.1|	386	1	Pyr_redox_2	PF07992.10	1.7e-47	3-303	Pyr_redox_2	1.7e-47	Chromohalobacter_salexigens_DSM_3043_uid62921	Bacteria	Proteobacteria	Gammaproteobacteria	Oceanospirillales	Halomonadaceae	Chromohalobacter	Yes
gi|92115334|ref|YP_575262.1|	712	3	SNARE_assoc*Pyr_redox_2*Pyr_redox_dim	PF09335.7-PF07992.10-PF02852.18	4.8e-24,8.2e-67,8.7e-29	67-185,238-556,578-687	Pyr_redox_2,Pyr_redox_dim,SNARE_assoc	8.2e-67,8.7e-29,4.8e-24	Chromohalobacter_salexigens_DSM_3043_uid62921	Bacteria	Proteobacteria	Gammaproteobacteria	Oceanospirillales	Halomonadaceae	Chromohalobacter	Yes
gi|92115075|ref|YP_575003.1|	317	1	Pyr_redox_2	PF07992.10	2.4e-56	7-302	Pyr_redox_2	2.4e-56	Chromohalobacter_salexigens_DSM_3043_uid62921	Bacteria	Proteobacteria	Gammaproteobacteria	Oceanospirillales	Halomonadaceae	Chromohalobacter	Yes
gi|92114507|ref|YP_574435.1|	448	2	Pyr_redox_2*Pyr_redox_3	PF07992.10-PF13738.2	1.9e-11,4.9e-15	11-215,14-206	Pyr_redox_3,Pyr_redox_2	4.9e-15,1.9e-11	Chromohalobacter_salexigens_DSM_3043_uid62921	Bacteria	Proteobacteria	Gammaproteobacteria	Oceanospirillales	Halomonadaceae	Chromohalobacter	Yes
gi|92114446|ref|YP_574374.1|	432	1	Pyr_redox_2	PF07992.10	7.8e-50	4-336	Pyr_redox_2	7.8e-50	Chromohalobacter_salexigens_DSM_3043_uid62921	Bacteria	Proteobacteria	Gammaproteobacteria	Oceanospirillales	Halomonadaceae	Chromohalobacter	Yes
gi|92114076|ref|YP_574004.1|	366	1	Pyr_redox_2	PF07992.10	6.6e-25	3-301	Pyr_redox_2	6.6e-25	Chromohalobacter_salexigens_DSM_3043_uid62921	Bacteria	Proteobacteria	Gammaproteobacteria	Oceanospirillales	Halomonadaceae	Chromohalobacter	Yes
gi|92113998|ref|YP_573926.1|	454	2	Pyr_redox_2*Pyr_redox_dim	PF07992.10-PF02852.18	5.1e-75,7e-35	6-318,339-449	Pyr_redox_2,Pyr_redox_dim	5.1e-75,7e-35	Chromohalobacter_salexigens_DSM_3043_uid62921	Bacteria	Proteobacteria	Gammaproteobacteria	Oceanospirillales	Halomonadaceae	Chromohalobacter	Yes
gi|92113701|ref|YP_573629.1|	463	2	Pyr_redox_2*Pyr_redox_dim	PF07992.10-PF02852.18	4.5e-66,7.7e-30	6-325,343-455	Pyr_redox_2,Pyr_redox_dim	4.5e-66,7.7e-30	Chromohalobacter_salexigens_DSM_3043_uid62921	Bacteria	Proteobacteria	Gammaproteobacteria	Oceanospirillales	Halomonadaceae	Chromohalobacter	Yes
gi|92113380|ref|YP_573308.1|	489	2	Pyr_redox_2*Pyr_redox_dim	PF07992.10-PF02852.18	5.6e-38,8.6e-18	6-332,354-465	Pyr_redox_2,Pyr_redox_dim	5.6e-38,8.6e-18	Chromohalobacter_salexigens_DSM_3043_uid62921	Bacteria	Proteobacteria	Gammaproteobacteria	Oceanospirillales	Halomonadaceae	Chromohalobacter	Yes
gi|92113345|ref|YP_573273.1|	479	2	Pyr_redox_2*Pyr_redox_dim	PF07992.10-PF02852.18	2.1e-74,3.8e-38	5-334,353-462	Pyr_redox_2,Pyr_redox_dim	2.1e-74,3.8e-38	Chromohalobacter_salexigens_DSM_3043_uid62921	Bacteria	Proteobacteria	Gammaproteobacteria	Oceanospirillales	Halomonadaceae	Chromohalobacter	Yes
gi|92113245|ref|YP_573173.1|	414	1	Pyr_redox_2	PF07992.10	4.6e-59	6-301	Pyr_redox_2	4.6e-59	Chromohalobacter_salexigens_DSM_3043_uid62921	Bacteria	Proteobacteria	Gammaproteobacteria	Oceanospirillales	Halomonadaceae	Chromohalobacter	Yes
gi|92113244|ref|YP_573172.1|	841	4	Pyr_redox_2*Fer2_BFD*NIR_SIR_ferr*NIR_SIR	PF07992.10-PF04324.11-PF03460.13-PF01077.18	5.5e-55,2.1e-12,6e-11,5.4e-18	4-298,420-469,567-632,640-778	Pyr_redox_2,NIR_SIR,Fer2_BFD,NIR_SIR_ferr	5.5e-55,5.4e-18,2.1e-12,6e-11	Chromohalobacter_salexigens_DSM_3043_uid62921	Bacteria	Proteobacteria	Gammaproteobacteria	Oceanospirillales	Halomonadaceae	Chromohalobacter	Yes
gi|92113128|ref|YP_573056.1|	1019	4	Fer2_4*Pyr_redox_2*GCV_T*GCV_T_C	PF13510.2-PF07992.10-PF01571.17-PF08669.7	1.6e-25,3e-13,5.1e-76,1.5e-16	20-107,175-494,629-899,907-1007	GCV_T,Fer2_4,GCV_T_C,Pyr_redox_2	5.1e-76,1.6e-25,1.5e-16,3e-13	Chromohalobacter_salexigens_DSM_3043_uid62921	Bacteria	Proteobacteria	Gammaproteobacteria	Oceanospirillales	Halomonadaceae	Chromohalobacter	Yes
gi|92113118|ref|YP_573046.1|	694	2	Oxidored_FMN*Pyr_redox_2	PF00724.16-PF07992.10	9.3e-64,7.7e-14	5-344,391-687	Oxidored_FMN,Pyr_redox_2	9.3e-64,7.7e-14	Chromohalobacter_salexigens_DSM_3043_uid62921	Bacteria	Proteobacteria	Gammaproteobacteria	Oceanospirillales	Halomonadaceae	Chromohalobacter	Yes
gi|92113007|ref|YP_572935.1|	670	2	Oxidored_FMN*Pyr_redox_2	PF00724.16-PF07992.10	4.4e-82,8.3e-20	6-331,376-654	Oxidored_FMN,Pyr_redox_2	4.4e-82,8.3e-20	Chromohalobacter_salexigens_DSM_3043_uid62921	Bacteria	Proteobacteria	Gammaproteobacteria	Oceanospirillales	Halomonadaceae	Chromohalobacter	Yes
gi|92112749|ref|YP_572677.1|	472	2	Fer4_20*Pyr_redox_2	PF14691.2-PF07992.10	3.3e-39,4.2e-28	27-138,150-459	Fer4_20,Pyr_redox_2	3.3e-39,4.2e-28	Chromohalobacter_salexigens_DSM_3043_uid62921	Bacteria	Proteobacteria	Gammaproteobacteria	Oceanospirillales	Halomonadaceae	Chromohalobacter	Yes
gi|92112271|ref|YP_572199.1|	399	2	Pyr_redox_2*Reductase_C	PF07992.10-PF14759.2	4.7e-51,2e-19	6-297,316-399	Pyr_redox_2,Reductase_C	4.7e-51,2e-19	Chromohalobacter_salexigens_DSM_3043_uid62921	Bacteria	Proteobacteria	Gammaproteobacteria	Oceanospirillales	Halomonadaceae	Chromohalobacter	Yes
gi|92109562|ref|YP_571849.1|	456	2	Pyr_redox_2*Pyr_redox_3	PF07992.10-PF13738.2	1e-12,1.1e-55	5-334,8-235	Pyr_redox_3,Pyr_redox_2	1.1e-55,1e-12	Nitrobacter_hamburgensis_X14_uid58293	Bacteria	Proteobacteria	Alphaproteobacteria	Rhizobiales	Bradyrhizobiaceae	Nitrobacter	Yes
gi|91978707|ref|YP_571366.1|	420	2	Pyr_redox_2*FCSD-flav_bind	PF07992.10-PF09242.7	3.4e-15,4.8e-21	30-161,353-419	FCSD-flav_bind,Pyr_redox_2	4.8e-21,3.4e-15	Rhodopseudomonas_palustris_BisB5_uid58441	Bacteria	Proteobacteria	Alphaproteobacteria	Rhizobiales	Bradyrhizobiaceae	Rhodopseudomonas	No
gi|91978706|ref|YP_571365.1|	452	2	Pyr_redox_2*FCSD-flav_bind	PF07992.10-PF09242.7	7.9e-13,4.3e-18	62-211,384-451	FCSD-flav_bind,Pyr_redox_2	4.3e-18,7.9e-13	Rhodopseudomonas_palustris_BisB5_uid58441	Bacteria	Proteobacteria	Alphaproteobacteria	Rhizobiales	Bradyrhizobiaceae	Rhodopseudomonas	No
gi|91978625|ref|YP_571284.1|	437	1	Pyr_redox_2	PF07992.10	7.7e-55	7-343	Pyr_redox_2	7.7e-55	Rhodopseudomonas_palustris_BisB5_uid58441	Bacteria	Proteobacteria	Alphaproteobacteria	Rhizobiales	Bradyrhizobiaceae	Rhodopseudomonas	No
gi|91978245|ref|YP_570904.1|	514	2	Pyr_redox_2*Pyr_redox_3	PF07992.10-PF13738.2	4.2e-10,1.3e-15	31-268,34-238	Pyr_redox_3,Pyr_redox_2	1.3e-15,4.2e-10	Rhodopseudomonas_palustris_BisB5_uid58441	Bacteria	Proteobacteria	Alphaproteobacteria	Rhizobiales	Bradyrhizobiaceae	Rhodopseudomonas	No
gi|91977277|ref|YP_569936.1|	473	2	Pyr_redox_2*Pyr_redox_dim	PF07992.10-PF02852.18	1.2e-73,2e-39	6-334,354-463	Pyr_redox_2,Pyr_redox_dim	1.2e-73,2e-39	Rhodopseudomonas_palustris_BisB5_uid58441	Bacteria	Proteobacteria	Alphaproteobacteria	Rhizobiales	Bradyrhizobiaceae	Rhodopseudomonas	No
gi|91976853|ref|YP_569512.1|	438	1	Pyr_redox_2	PF07992.10	4.1e-15	40-187	Pyr_redox_2	4.1e-15	Rhodopseudomonas_palustris_BisB5_uid58441	Bacteria	Proteobacteria	Alphaproteobacteria	Rhizobiales	Bradyrhizobiaceae	Rhodopseudomonas	No
gi|91976534|ref|YP_569193.1|	461	2	Pyr_redox_2*Pyr_redox_dim	PF07992.10-PF02852.18	2.5e-74,1.7e-34	6-320,340-449	Pyr_redox_2,Pyr_redox_dim	2.5e-74,1.7e-34	Rhodopseudomonas_palustris_BisB5_uid58441	Bacteria	Proteobacteria	Alphaproteobacteria	Rhizobiales	Bradyrhizobiaceae	Rhodopseudomonas	No
gi|91976280|ref|YP_568939.1|	405	2	Pyr_redox_2*Reductase_C	PF07992.10-PF14759.2	7.5e-66,1.8e-28	3-301,320-404	Pyr_redox_2,Reductase_C	7.5e-66,1.8e-28	Rhodopseudomonas_palustris_BisB5_uid58441	Bacteria	Proteobacteria	Alphaproteobacteria	Rhizobiales	Bradyrhizobiaceae	Rhodopseudomonas	No
gi|91976124|ref|YP_568783.1|	342	1	Pyr_redox_2	PF07992.10	4.4e-37	7-307	Pyr_redox_2	4.4e-37	Rhodopseudomonas_palustris_BisB5_uid58441	Bacteria	Proteobacteria	Alphaproteobacteria	Rhizobiales	Bradyrhizobiaceae	Rhodopseudomonas	No
gi|91975992|ref|YP_568651.1|	415	1	Pyr_redox_2	PF07992.10	2.8e-54	4-301	Pyr_redox_2	2.8e-54	Rhodopseudomonas_palustris_BisB5_uid58441	Bacteria	Proteobacteria	Alphaproteobacteria	Rhizobiales	Bradyrhizobiaceae	Rhodopseudomonas	No
gi|91975932|ref|YP_568591.1|	321	1	Pyr_redox_2	PF07992.10	1.3e-60	7-299	Pyr_redox_2	1.3e-60	Rhodopseudomonas_palustris_BisB5_uid58441	Bacteria	Proteobacteria	Alphaproteobacteria	Rhizobiales	Bradyrhizobiaceae	Rhodopseudomonas	No
gi|91975664|ref|YP_568323.1|	375	1	Pyr_redox_2	PF07992.10	5.1e-21	2-306	Pyr_redox_2	5.1e-21	Rhodopseudomonas_palustris_BisB5_uid58441	Bacteria	Proteobacteria	Alphaproteobacteria	Rhizobiales	Bradyrhizobiaceae	Rhodopseudomonas	No
gi|91975438|ref|YP_568097.1|	944	3	Fer4_20*Pyr_redox_2*DHODB_Fe-S_bind	PF14691.2-PF07992.10-PF10418.5	8.6e-19,4.4e-24,1.4e-10	185-287,307-618,878-919	Pyr_redox_2,Fer4_20,DHODB_Fe-S_bind	4.4e-24,8.6e-19,1.4e-10	Rhodopseudomonas_palustris_BisB5_uid58441	Bacteria	Proteobacteria	Alphaproteobacteria	Rhizobiales	Bradyrhizobiaceae	Rhodopseudomonas	No
gi|91975030|ref|YP_567689.1|	467	2	Pyr_redox_2*Pyr_redox_dim	PF07992.10-PF02852.18	7e-77,2.6e-41	4-329,348-457	Pyr_redox_2,Pyr_redox_dim	7e-77,2.6e-41	Rhodopseudomonas_palustris_BisB5_uid58441	Bacteria	Proteobacteria	Alphaproteobacteria	Rhizobiales	Bradyrhizobiaceae	Rhodopseudomonas	No
gi|91795061|ref|YP_564712.1|	861	4	Pyr_redox_2*Fer2_BFD*NIR_SIR_ferr*NIR_SIR	PF07992.10-PF04324.11-PF03460.13-PF01077.18	2.7e-59,1.1e-19,4.6e-09,1.3e-19	8-304,427-476,562-627,635-778	Pyr_redox_2,Fer2_BFD,NIR_SIR,NIR_SIR_ferr	2.7e-59,1.1e-19,1.3e-19,4.6e-09	Shewanella_denitrificans_OS217_uid58263	Bacteria	Proteobacteria	Gammaproteobacteria	Alteromonadales	Shewanellaceae	Shewanella	Yes
gi|91794939|ref|YP_564590.1|	452	2	Pyr_redox_2*Pyr_redox_dim	PF07992.10-PF02852.18	4e-70,2.2e-30	5-319,340-451	Pyr_redox_2,Pyr_redox_dim	4e-70,2.2e-30	Shewanella_denitrificans_OS217_uid58263	Bacteria	Proteobacteria	Gammaproteobacteria	Alteromonadales	Shewanellaceae	Shewanella	Yes
gi|91794813|ref|YP_564464.1|	385	1	Pyr_redox_2	PF07992.10	1.9e-49	3-290	Pyr_redox_2	1.9e-49	Shewanella_denitrificans_OS217_uid58263	Bacteria	Proteobacteria	Gammaproteobacteria	Alteromonadales	Shewanellaceae	Shewanella	Yes
gi|91794729|ref|YP_564380.1|	476	2	Pyr_redox_2*Pyr_redox_dim	PF07992.10-PF02852.18	1.9e-67,2.4e-36	7-329,348-457	Pyr_redox_2,Pyr_redox_dim	1.9e-67,2.4e-36	Shewanella_denitrificans_OS217_uid58263	Bacteria	Proteobacteria	Gammaproteobacteria	Alteromonadales	Shewanellaceae	Shewanella	Yes
gi|91794361|ref|YP_564012.1|	531	2	Thioredoxin_3*Pyr_redox_2	PF13192.2-PF07992.10	5.2e-10,6.3e-48	118-194,211-500	Pyr_redox_2,Thioredoxin_3	6.3e-48,5.2e-10	Shewanella_denitrificans_OS217_uid58263	Bacteria	Proteobacteria	Gammaproteobacteria	Alteromonadales	Shewanellaceae	Shewanella	Yes
gi|91794142|ref|YP_563793.1|	485	2	Fer4_20*Pyr_redox_2	PF14691.2-PF07992.10	2.4e-37,7.1e-31	23-134,147-457	Fer4_20,Pyr_redox_2	2.4e-37,7.1e-31	Shewanella_denitrificans_OS217_uid58263	Bacteria	Proteobacteria	Gammaproteobacteria	Alteromonadales	Shewanellaceae	Shewanella	Yes
gi|91794061|ref|YP_563712.1|	428	1	Pyr_redox_2	PF07992.10	1.9e-51	3-332	Pyr_redox_2	1.9e-51	Shewanella_denitrificans_OS217_uid58263	Bacteria	Proteobacteria	Gammaproteobacteria	Alteromonadales	Shewanellaceae	Shewanella	Yes
gi|91793255|ref|YP_562906.1|	671	2	Oxidored_FMN*Pyr_redox_2	PF00724.16-PF07992.10	4.9e-79,1.6e-22	5-330,375-659	Oxidored_FMN,Pyr_redox_2	4.9e-79,1.6e-22	Shewanella_denitrificans_OS217_uid58263	Bacteria	Proteobacteria	Gammaproteobacteria	Alteromonadales	Shewanellaceae	Shewanella	Yes
gi|91793069|ref|YP_562720.1|	317	1	Pyr_redox_2	PF07992.10	6.9e-56	7-302	Pyr_redox_2	6.9e-56	Shewanella_denitrificans_OS217_uid58263	Bacteria	Proteobacteria	Gammaproteobacteria	Alteromonadales	Shewanellaceae	Shewanella	Yes
gi|91792521|ref|YP_562172.1|	742	2	Pyr_redox_2*NAD_binding_9	PF07992.10-PF13454.2	2.7e-10,5.3e-27	10-272,13-190	NAD_binding_9,Pyr_redox_2	5.3e-27,2.7e-10	Shewanella_denitrificans_OS217_uid58263	Bacteria	Proteobacteria	Gammaproteobacteria	Alteromonadales	Shewanellaceae	Shewanella	Yes
gi|91791362|ref|YP_552312.1|	539	2	Pyr_redox_2*Pyr_redox_3	PF07992.10-PF13738.2	1.3e-16,1.1e-26	15-245,18-220	Pyr_redox_3,Pyr_redox_2	1.1e-26,1.3e-16	Polaromonas_JS666_uid58207	Bacteria	Proteobacteria	Betaproteobacteria	Burkholderiales	Comamonadaceae	Polaromonas	No
gi|91791107|ref|YP_552057.1|	405	2	Pyr_redox_2*Reductase_C	PF07992.10-PF14759.2	6.7e-67,1.2e-32	3-301,320-404	Pyr_redox_2,Reductase_C	6.7e-67,1.2e-32	Polaromonas_JS666_uid58207	Bacteria	Proteobacteria	Betaproteobacteria	Burkholderiales	Comamonadaceae	Polaromonas	No
gi|91791081|ref|YP_552031.1|	682	2	Oxidored_FMN*Pyr_redox_2	PF00724.16-PF07992.10	6.6e-75,7.9e-26	11-337,382-660	Oxidored_FMN,Pyr_redox_2	6.6e-75,7.9e-26	Polaromonas_JS666_uid58207	Bacteria	Proteobacteria	Betaproteobacteria	Burkholderiales	Comamonadaceae	Polaromonas	No
gi|91790965|ref|YP_551916.1|	412	2	Pyr_redox_2*Reductase_C	PF07992.10-PF14759.2	4.1e-59,2.3e-32	5-307,326-409	Pyr_redox_2,Reductase_C	4.1e-59,2.3e-32	Polaromonas_JS666_uid58207	Bacteria	Proteobacteria	Betaproteobacteria	Burkholderiales	Comamonadaceae	Polaromonas	No
gi|91790679|ref|YP_551631.1|	402	1	Pyr_redox_2	PF07992.10	2.3e-52	3-310	Pyr_redox_2	2.3e-52	Polaromonas_JS666_uid58207	Bacteria	Proteobacteria	Betaproteobacteria	Burkholderiales	Comamonadaceae	Polaromonas	No
gi|91790675|ref|YP_551627.1|	445	2	Rubredoxin*Pyr_redox_2	PF00301.16-PF07992.10	1.4e-20,3.8e-36	27-73,103-415	Pyr_redox_2,Rubredoxin	3.8e-36,1.4e-20	Polaromonas_JS666_uid58207	Bacteria	Proteobacteria	Betaproteobacteria	Burkholderiales	Comamonadaceae	Polaromonas	No
gi|91790270|ref|YP_551222.1|	430	2	Pyr_redox_2*FCSD-flav_bind	PF07992.10-PF09242.7	3.3e-11,6.4e-21	36-171,363-429	FCSD-flav_bind,Pyr_redox_2	6.4e-21,3.3e-11	Polaromonas_JS666_uid58207	Bacteria	Proteobacteria	Betaproteobacteria	Burkholderiales	Comamonadaceae	Polaromonas	No
gi|91790258|ref|YP_551210.1|	494	2	Pyr_redox_2*Fer2_BFD	PF07992.10-PF04324.11	1.6e-18,3.5e-06	21-355,401-453	Pyr_redox_2,Fer2_BFD	1.6e-18,3.5e-06	Polaromonas_JS666_uid58207	Bacteria	Proteobacteria	Betaproteobacteria	Burkholderiales	Comamonadaceae	Polaromonas	No
gi|91790247|ref|YP_551199.1|	458	2	Pyr_redox_2*Fer2_BFD	PF07992.10-PF04324.11	1.1e-22,2.1e-08	6-331,378-430	Pyr_redox_2,Fer2_BFD	1.1e-22,2.1e-08	Polaromonas_JS666_uid58207	Bacteria	Proteobacteria	Betaproteobacteria	Burkholderiales	Comamonadaceae	Polaromonas	No
gi|91790231|ref|YP_551183.1|	473	2	Pyr_redox_2*Fer2_BFD	PF07992.10-PF04324.11	2e-19,1.8e-07	6-329,377-429	Pyr_redox_2,Fer2_BFD	2e-19,1.8e-07	Polaromonas_JS666_uid58207	Bacteria	Proteobacteria	Betaproteobacteria	Burkholderiales	Comamonadaceae	Polaromonas	No
gi|91790209|ref|YP_551161.1|	471	2	Pyr_redox_2*Fer2_BFD	PF07992.10-PF04324.11	5.9e-17,8.4e-07	18-173,389-441	Pyr_redox_2,Fer2_BFD	5.9e-17,8.4e-07	Polaromonas_JS666_uid58207	Bacteria	Proteobacteria	Betaproteobacteria	Burkholderiales	Comamonadaceae	Polaromonas	No
gi|91790176|ref|YP_551128.1|	463	2	Pyr_redox_2*Fer2_BFD	PF07992.10-PF04324.11	9.8e-21,2.4e-09	5-177,378-430	Pyr_redox_2,Fer2_BFD	9.8e-21,2.4e-09	Polaromonas_JS666_uid58207	Bacteria	Proteobacteria	Betaproteobacteria	Burkholderiales	Comamonadaceae	Polaromonas	No
gi|91789783|ref|YP_550735.1|	463	2	Pyr_redox_2*Fer2_BFD	PF07992.10-PF04324.11	1e-20,1.1e-09	6-318,376-429	Pyr_redox_2,Fer2_BFD	1e-20,1.1e-09	Polaromonas_JS666_uid58207	Bacteria	Proteobacteria	Betaproteobacteria	Burkholderiales	Comamonadaceae	Polaromonas	No
gi|91789645|ref|YP_550597.1|	328	1	Pyr_redox_2	PF07992.10	8.1e-53	19-314	Pyr_redox_2	8.1e-53	Polaromonas_JS666_uid58207	Bacteria	Proteobacteria	Betaproteobacteria	Burkholderiales	Comamonadaceae	Polaromonas	No
gi|91789310|ref|YP_550262.1|	440	1	Pyr_redox_2	PF07992.10	2.9e-48	2-344	Pyr_redox_2	2.9e-48	Polaromonas_JS666_uid58207	Bacteria	Proteobacteria	Betaproteobacteria	Burkholderiales	Comamonadaceae	Polaromonas	No
gi|91789136|ref|YP_550088.1|	810	5	Pyr_redox_2*Fer2_BFD*Fer2_BFD*NIR_SIR_ferr*NIR_SIR	PF07992.10-PF04324.11-PF04324.11-PF03460.13-PF01077.18	2e-58,5.2e-23,5.2e-23,3.2e-14,2.6e-26	4-302,423-472,487-539,561-626,632-775	Pyr_redox_2,NIR_SIR,Fer2_BFD,Fer2_BFD,NIR_SIR_ferr	2e-58,2.6e-26,5.2e-23,5.2e-23,3.2e-14	Polaromonas_JS666_uid58207	Bacteria	Proteobacteria	Betaproteobacteria	Burkholderiales	Comamonadaceae	Polaromonas	No
gi|91788905|ref|YP_549857.1|	523	2	Thioredoxin_3*Pyr_redox_2	PF13192.2-PF07992.10	4.9e-12,1.9e-47	119-197,213-504	Pyr_redox_2,Thioredoxin_3	1.9e-47,4.9e-12	Polaromonas_JS666_uid58207	Bacteria	Proteobacteria	Betaproteobacteria	Burkholderiales	Comamonadaceae	Polaromonas	No
gi|91788531|ref|YP_549483.1|	614	3	Biotin_lipoyl*Pyr_redox_2*Pyr_redox_dim	PF00364.18-PF07992.10-PF02852.18	1.4e-21,3e-61,3.6e-32	8-80,130-458,485-599	Pyr_redox_2,Pyr_redox_dim,Biotin_lipoyl	3e-61,3.6e-32,1.4e-21	Polaromonas_JS666_uid58207	Bacteria	Proteobacteria	Betaproteobacteria	Burkholderiales	Comamonadaceae	Polaromonas	No
gi|91788484|ref|YP_549436.1|	475	2	Pyr_redox_2*Pyr_redox_dim	PF07992.10-PF02852.18	9.6e-71,4e-37	5-337,356-465	Pyr_redox_2,Pyr_redox_dim	9.6e-71,4e-37	Polaromonas_JS666_uid58207	Bacteria	Proteobacteria	Betaproteobacteria	Burkholderiales	Comamonadaceae	Polaromonas	No
gi|91788202|ref|YP_549154.1|	366	1	Pyr_redox_2	PF07992.10	7.6e-30	22-325	Pyr_redox_2	7.6e-30	Polaromonas_JS666_uid58207	Bacteria	Proteobacteria	Betaproteobacteria	Burkholderiales	Comamonadaceae	Polaromonas	No
gi|91788100|ref|YP_549052.1|	561	3	HMA*Pyr_redox_2*Pyr_redox_dim	PF00403.22-PF07992.10-PF02852.18	3.2e-11,2.1e-65,1.2e-28	3-63,99-418,437-546	Pyr_redox_2,Pyr_redox_dim,HMA	2.1e-65,1.2e-28,3.2e-11	Polaromonas_JS666_uid58207	Bacteria	Proteobacteria	Betaproteobacteria	Burkholderiales	Comamonadaceae	Polaromonas	No
gi|91787403|ref|YP_548355.1|	461	2	Pyr_redox_2*Pyr_redox_dim	PF07992.10-PF02852.18	1.5e-62,6.3e-22	6-322,344-452	Pyr_redox_2,Pyr_redox_dim	1.5e-62,6.3e-22	Polaromonas_JS666_uid58207	Bacteria	Proteobacteria	Betaproteobacteria	Burkholderiales	Comamonadaceae	Polaromonas	No
gi|91786694|ref|YP_547646.1|	488	2	Fer4_20*Pyr_redox_2	PF14691.2-PF07992.10	5.8e-27,3.1e-30	23-132,144-469	Pyr_redox_2,Fer4_20	3.1e-30,5.8e-27	Polaromonas_JS666_uid58207	Bacteria	Proteobacteria	Betaproteobacteria	Burkholderiales	Comamonadaceae	Polaromonas	No
gi|91786593|ref|YP_547545.1|	483	2	Pyr_redox_2*Fer2_BFD	PF07992.10-PF04324.11	1.1e-17,5.7e-11	9-331,388-440	Pyr_redox_2,Fer2_BFD	1.1e-17,5.7e-11	Polaromonas_JS666_uid58207	Bacteria	Proteobacteria	Betaproteobacteria	Burkholderiales	Comamonadaceae	Polaromonas	No
gi|91786548|ref|YP_547500.1|	459	2	Pyr_redox_2*Pyr_redox_dim	PF07992.10-PF02852.18	3.2e-73,3.1e-35	6-321,345-454	Pyr_redox_2,Pyr_redox_dim	3.2e-73,3.1e-35	Polaromonas_JS666_uid58207	Bacteria	Proteobacteria	Betaproteobacteria	Burkholderiales	Comamonadaceae	Polaromonas	No
gi|91785962|ref|YP_546914.1|	458	2	Pyr_redox_2*Fer2_BFD	PF07992.10-PF04324.11	5.4e-21,2.1e-07	3-325,378-431	Pyr_redox_2,Fer2_BFD	5.4e-21,2.1e-07	Polaromonas_JS666_uid58207	Bacteria	Proteobacteria	Betaproteobacteria	Burkholderiales	Comamonadaceae	Polaromonas	No
gi|91785483|ref|YP_560689.1|	540	1	Pyr_redox_2	PF07992.10	1.2e-09	101-276	Pyr_redox_2	1.2e-09	Burkholderia_xenovorans_LB400_uid57823	Bacteria	Proteobacteria	Betaproteobacteria	Burkholderiales	Burkholderiaceae	Burkholderia	Yes
gi|91785413|ref|YP_560619.1|	489	2	Fer4_20*Pyr_redox_2	PF14691.2-PF07992.10	1.4e-25,1.2e-28	23-132,144-470	Pyr_redox_2,Fer4_20	1.2e-28,1.4e-25	Burkholderia_xenovorans_LB400_uid57823	Bacteria	Proteobacteria	Betaproteobacteria	Burkholderiales	Burkholderiaceae	Burkholderia	Yes
gi|91784386|ref|YP_559592.1|	429	2	Pyr_redox_2*Pyr_redox_3	PF07992.10-PF13738.2	3.9e-13,2.5e-14	14-226,17-210	Pyr_redox_3,Pyr_redox_2	2.5e-14,3.9e-13	Burkholderia_xenovorans_LB400_uid57823	Bacteria	Proteobacteria	Betaproteobacteria	Burkholderiales	Burkholderiaceae	Burkholderia	Yes
gi|91784372|ref|YP_559578.1|	449	2	Fer4_20*Pyr_redox_2	PF14691.2-PF07992.10	7.2e-36,8.9e-32	20-131,142-430	Fer4_20,Pyr_redox_2	7.2e-36,8.9e-32	Burkholderia_xenovorans_LB400_uid57823	Bacteria	Proteobacteria	Betaproteobacteria	Burkholderiales	Burkholderiaceae	Burkholderia	Yes
gi|91784348|ref|YP_559554.1|	681	2	Oxidored_FMN*Pyr_redox_2	PF00724.16-PF07992.10	1.9e-73,9.4e-22	5-331,378-651	Oxidored_FMN,Pyr_redox_2	1.9e-73,9.4e-22	Burkholderia_xenovorans_LB400_uid57823	Bacteria	Proteobacteria	Betaproteobacteria	Burkholderiales	Burkholderiaceae	Burkholderia	Yes
gi|91784304|ref|YP_559510.1|	466	2	Pyr_redox_2*Pyr_redox_dim	PF07992.10-PF02852.18	1e-61,1.9e-22	5-329,350-459	Pyr_redox_2,Pyr_redox_dim	1e-61,1.9e-22	Burkholderia_xenovorans_LB400_uid57823	Bacteria	Proteobacteria	Betaproteobacteria	Burkholderiales	Burkholderiaceae	Burkholderia	Yes
gi|91784258|ref|YP_559464.1|	603	3	Biotin_lipoyl*Pyr_redox_2*Pyr_redox_dim	PF00364.18-PF07992.10-PF02852.18	2.2e-18,8e-63,1.4e-32	4-76,138-459,478-587	Pyr_redox_2,Pyr_redox_dim,Biotin_lipoyl	8e-63,1.4e-32,2.2e-18	Burkholderia_xenovorans_LB400_uid57823	Bacteria	Proteobacteria	Betaproteobacteria	Burkholderiales	Burkholderiaceae	Burkholderia	Yes
gi|91783788|ref|YP_558994.1|	353	1	Pyr_redox_2	PF07992.10	4.2e-29	18-317	Pyr_redox_2	4.2e-29	Burkholderia_xenovorans_LB400_uid57823	Bacteria	Proteobacteria	Betaproteobacteria	Burkholderiales	Burkholderiaceae	Burkholderia	Yes
gi|91783601|ref|YP_558807.1|	862	4	Pyr_redox_2*Fer2_BFD*NIR_SIR_ferr*NIR_SIR	PF07992.10-PF04324.11-PF03460.13-PF01077.18	3.9e-60,4.7e-17,3.3e-10,1.4e-16	17-311,434-483,569-634,642-785	Pyr_redox_2,Fer2_BFD,NIR_SIR,NIR_SIR_ferr	3.9e-60,4.7e-17,1.4e-16,3.3e-10	Burkholderia_xenovorans_LB400_uid57823	Bacteria	Proteobacteria	Betaproteobacteria	Burkholderiales	Burkholderiaceae	Burkholderia	Yes
gi|91782999|ref|YP_558205.1|	476	2	Pyr_redox_2*Pyr_redox_dim	PF07992.10-PF02852.18	1.5e-79,8.6e-38	5-338,357-466	Pyr_redox_2,Pyr_redox_dim	1.5e-79,8.6e-38	Burkholderia_xenovorans_LB400_uid57823	Bacteria	Proteobacteria	Betaproteobacteria	Burkholderiales	Burkholderiaceae	Burkholderia	Yes
gi|91782865|ref|YP_558071.1|	462	1	Pyr_redox_2	PF07992.10	9.6e-44	27-366	Pyr_redox_2	9.6e-44	Burkholderia_xenovorans_LB400_uid57823	Bacteria	Proteobacteria	Betaproteobacteria	Burkholderiales	Burkholderiaceae	Burkholderia	Yes
gi|91782388|ref|YP_557594.1|	333	1	Pyr_redox_2	PF07992.10	1.8e-55	9-304	Pyr_redox_2	1.8e-55	Burkholderia_xenovorans_LB400_uid57823	Bacteria	Proteobacteria	Betaproteobacteria	Burkholderiales	Burkholderiaceae	Burkholderia	Yes
gi|91782365|ref|YP_557571.1|	449	2	Pyr_redox_2*Pyr_redox_3	PF07992.10-PF13738.2	7.5e-15,2.3e-15	8-209,11-202	Pyr_redox_3,Pyr_redox_2	2.3e-15,7.5e-15	Burkholderia_xenovorans_LB400_uid57823	Bacteria	Proteobacteria	Betaproteobacteria	Burkholderiales	Burkholderiaceae	Burkholderia	Yes
gi|91782277|ref|YP_557483.1|	402	2	Pyr_redox_2*Reductase_C	PF07992.10-PF14759.2	8.5e-59,1.7e-24	6-298,317-401	Pyr_redox_2,Reductase_C	8.5e-59,1.7e-24	Burkholderia_xenovorans_LB400_uid57823	Bacteria	Proteobacteria	Betaproteobacteria	Burkholderiales	Burkholderiaceae	Burkholderia	Yes
gi|91782247|ref|YP_557453.1|	540	2	Pyr_redox_2*Pyr_redox_3	PF07992.10-PF13738.2	5.6e-17,5.5e-21	9-246,12-213	Pyr_redox_3,Pyr_redox_2	5.5e-21,5.6e-17	Burkholderia_xenovorans_LB400_uid57823	Bacteria	Proteobacteria	Betaproteobacteria	Burkholderiales	Burkholderiaceae	Burkholderia	Yes
gi|91782244|ref|YP_557450.1|	418	2	Pyr_redox_2*Reductase_C	PF07992.10-PF14759.2	2.9e-60,3.2e-27	6-307,326-411	Pyr_redox_2,Reductase_C	2.9e-60,3.2e-27	Burkholderia_xenovorans_LB400_uid57823	Bacteria	Proteobacteria	Betaproteobacteria	Burkholderiales	Burkholderiaceae	Burkholderia	Yes
gi|91781216|ref|YP_556423.1|	561	3	HMA*Pyr_redox_2*Pyr_redox_dim	PF00403.22-PF07992.10-PF02852.18	3.9e-10,5.7e-66,1.2e-31	3-63,99-418,437-546	Pyr_redox_2,Pyr_redox_dim,HMA	5.7e-66,1.2e-31,3.9e-10	Burkholderia_xenovorans_LB400_uid57823	Bacteria	Proteobacteria	Betaproteobacteria	Burkholderiales	Burkholderiaceae	Burkholderia	Yes
gi|91781198|ref|YP_556405.1|	408	2	Pyr_redox_2*Reductase_C	PF07992.10-PF14759.2	4.2e-63,3.8e-15	3-299,319-403	Pyr_redox_2,Reductase_C	4.2e-63,3.8e-15	Burkholderia_xenovorans_LB400_uid57823	Bacteria	Proteobacteria	Betaproteobacteria	Burkholderiales	Burkholderiaceae	Burkholderia	Yes
gi|91781127|ref|YP_556334.1|	405	2	Pyr_redox_2*Reductase_C	PF07992.10-PF14759.2	1.8e-58,7.4e-24	4-301,320-405	Pyr_redox_2,Reductase_C	1.8e-58,7.4e-24	Burkholderia_xenovorans_LB400_uid57823	Bacteria	Proteobacteria	Betaproteobacteria	Burkholderiales	Burkholderiaceae	Burkholderia	Yes
gi|91780969|ref|YP_556176.1|	372	2	Pyr_redox_2*Reductase_C	PF07992.10-PF14759.2	7e-57,1.4e-29	1-267,286-370	Pyr_redox_2,Reductase_C	7e-57,1.4e-29	Burkholderia_xenovorans_LB400_uid57823	Bacteria	Proteobacteria	Betaproteobacteria	Burkholderiales	Burkholderiaceae	Burkholderia	Yes
gi|91780875|ref|YP_556082.1|	465	2	Pyr_redox_2*Pyr_redox_dim	PF07992.10-PF02852.18	7e-64,3.4e-35	5-325,346-455	Pyr_redox_2,Pyr_redox_dim	7e-64,3.4e-35	Burkholderia_xenovorans_LB400_uid57823	Bacteria	Proteobacteria	Betaproteobacteria	Burkholderiales	Burkholderiaceae	Burkholderia	Yes
gi|91780746|ref|YP_555953.1|	458	2	Pyr_redox_2*Fer2_BFD	PF07992.10-PF04324.11	7.8e-24,5.9e-08	4-326,375-428	Pyr_redox_2,Fer2_BFD	7.8e-24,5.9e-08	Burkholderia_xenovorans_LB400_uid57823	Bacteria	Proteobacteria	Betaproteobacteria	Burkholderiales	Burkholderiaceae	Burkholderia	Yes
gi|91780620|ref|YP_555827.1|	415	2	Pyr_redox_2*Reductase_C	PF07992.10-PF14759.2	3.2e-59,1.8e-28	4-302,321-405	Pyr_redox_2,Reductase_C	3.2e-59,1.8e-28	Burkholderia_xenovorans_LB400_uid57823	Bacteria	Proteobacteria	Betaproteobacteria	Burkholderiales	Burkholderiaceae	Burkholderia	Yes
gi|91780375|ref|YP_555582.1|	656	2	Pyr_redox_2*Pyr_redox_3	PF07992.10-PF13738.2	6.4e-18,6.8e-19	159-373,162-362	Pyr_redox_3,Pyr_redox_2	6.8e-19,6.4e-18	Burkholderia_xenovorans_LB400_uid57823	Bacteria	Proteobacteria	Betaproteobacteria	Burkholderiales	Burkholderiaceae	Burkholderia	Yes
gi|91780329|ref|YP_555536.1|	430	1	Pyr_redox_2	PF07992.10	3.8e-49	5-334	Pyr_redox_2	3.8e-49	Burkholderia_xenovorans_LB400_uid57823	Bacteria	Proteobacteria	Betaproteobacteria	Burkholderiales	Burkholderiaceae	Burkholderia	Yes
gi|91779900|ref|YP_555108.1|	421	2	Pyr_redox_2*Reductase_C	PF07992.10-PF14759.2	2.4e-60,2.9e-23	20-321,340-421	Pyr_redox_2,Reductase_C	2.4e-60,2.9e-23	Burkholderia_xenovorans_LB400_uid57823	Bacteria	Proteobacteria	Betaproteobacteria	Burkholderiales	Burkholderiaceae	Burkholderia	Yes
gi|91779510|ref|YP_554718.1|	474	2	Pyr_redox_2*Pyr_redox_dim	PF07992.10-PF02852.18	9e-57,3.6e-28	4-334,353-462	Pyr_redox_2,Pyr_redox_dim	9e-57,3.6e-28	Burkholderia_xenovorans_LB400_uid57823	Bacteria	Proteobacteria	Betaproteobacteria	Burkholderiales	Burkholderiaceae	Burkholderia	Yes
gi|91779421|ref|YP_554629.1|	551	2	DUF442*Pyr_redox_2	PF04273.9-PF07992.10	2.5e-31,2.6e-11	2-111,146-284	DUF442,Pyr_redox_2	2.5e-31,2.6e-11	Burkholderia_xenovorans_LB400_uid57823	Bacteria	Proteobacteria	Betaproteobacteria	Burkholderiales	Burkholderiaceae	Burkholderia	Yes
gi|91779349|ref|YP_554557.1|	477	2	Pyr_redox_2*Fer2_BFD	PF07992.10-PF04324.11	5.4e-24,2.1e-07	5-325,382-435	Pyr_redox_2,Fer2_BFD	5.4e-24,2.1e-07	Burkholderia_xenovorans_LB400_uid57823	Bacteria	Proteobacteria	Betaproteobacteria	Burkholderiales	Burkholderiaceae	Burkholderia	Yes
gi|91779219|ref|YP_554427.1|	427	1	Pyr_redox_2	PF07992.10	7.8e-32	5-306	Pyr_redox_2	7.8e-32	Burkholderia_xenovorans_LB400_uid57823	Bacteria	Proteobacteria	Betaproteobacteria	Burkholderiales	Burkholderiaceae	Burkholderia	Yes
gi|91779193|ref|YP_554401.1|	353	1	Pyr_redox_2	PF07992.10	1.1e-38	34-338	Pyr_redox_2	1.1e-38	Burkholderia_xenovorans_LB400_uid57823	Bacteria	Proteobacteria	Betaproteobacteria	Burkholderiales	Burkholderiaceae	Burkholderia	Yes
gi|91778986|ref|YP_554194.1|	405	2	Pyr_redox_2*Reductase_C	PF07992.10-PF14759.2	3.2e-61,1.7e-23	4-301,320-405	Pyr_redox_2,Reductase_C	3.2e-61,1.7e-23	Burkholderia_xenovorans_LB400_uid57823	Bacteria	Proteobacteria	Betaproteobacteria	Burkholderiales	Burkholderiaceae	Burkholderia	Yes
gi|91778892|ref|YP_554100.1|	530	2	Thioredoxin_3*Pyr_redox_2	PF13192.2-PF07992.10	1.6e-07,1.5e-50	120-196,213-500	Pyr_redox_2,Thioredoxin_3	1.5e-50,1.6e-07	Burkholderia_xenovorans_LB400_uid57823	Bacteria	Proteobacteria	Betaproteobacteria	Burkholderiales	Burkholderiaceae	Burkholderia	Yes
gi|91778775|ref|YP_553983.1|	521	3	Rieske*Pyr_redox_2*Reductase_C	PF00355.22-PF07992.10-PF14759.2	7e-16,7.1e-54,1.2e-08	5-97,118-419,438-517	Pyr_redox_2,Rieske,Reductase_C	7.1e-54,7e-16,1.2e-08	Burkholderia_xenovorans_LB400_uid57823	Bacteria	Proteobacteria	Betaproteobacteria	Burkholderiales	Burkholderiaceae	Burkholderia	Yes
gi|91778606|ref|YP_553814.1|	476	2	Pyr_redox_2*Fer2_BFD	PF07992.10-PF04324.11	4.1e-22,4.4e-07	3-328,372-425	Pyr_redox_2,Fer2_BFD	4.1e-22,4.4e-07	Burkholderia_xenovorans_LB400_uid57823	Bacteria	Proteobacteria	Betaproteobacteria	Burkholderiales	Burkholderiaceae	Burkholderia	Yes
gi|91778524|ref|YP_553732.1|	687	2	Oxidored_FMN*Pyr_redox_2	PF00724.16-PF07992.10	4.6e-60,1.6e-14	5-344,390-674	Oxidored_FMN,Pyr_redox_2	4.6e-60,1.6e-14	Burkholderia_xenovorans_LB400_uid57823	Bacteria	Proteobacteria	Betaproteobacteria	Burkholderiales	Burkholderiaceae	Burkholderia	Yes
gi|91778508|ref|YP_553716.1|	1000	4	Fer2_4*Pyr_redox_2*GCV_T*GCV_T_C	PF13510.2-PF07992.10-PF01571.17-PF08669.7	5e-26,3.4e-14,7.1e-77,1.3e-17	16-102,169-461,615-880,886-987	GCV_T,Fer2_4,GCV_T_C,Pyr_redox_2	7.1e-77,5e-26,1.3e-17,3.4e-14	Burkholderia_xenovorans_LB400_uid57823	Bacteria	Proteobacteria	Betaproteobacteria	Burkholderiales	Burkholderiaceae	Burkholderia	Yes
gi|91777749|ref|YP_552957.1|	573	2	cNMP_binding*Pyr_redox_2	PF00027.25-PF07992.10	2.7e-13,1.1e-33	48-136,246-554	Pyr_redox_2,cNMP_binding	1.1e-33,2.7e-13	Burkholderia_xenovorans_LB400_uid57823	Bacteria	Proteobacteria	Betaproteobacteria	Burkholderiales	Burkholderiaceae	Burkholderia	Yes
gi|91777427|ref|YP_552635.1|	472	2	Pyr_redox_2*Fer2_BFD	PF07992.10-PF04324.11	3.1e-19,5.5e-06	14-154,391-443	Pyr_redox_2,Fer2_BFD	3.1e-19,5.5e-06	Burkholderia_xenovorans_LB400_uid57823	Bacteria	Proteobacteria	Betaproteobacteria	Burkholderiales	Burkholderiaceae	Burkholderia	Yes
gi|91777304|ref|YP_552512.1|	449	1	Pyr_redox_2	PF07992.10	1.8e-48	2-353	Pyr_redox_2	1.8e-48	Burkholderia_xenovorans_LB400_uid57823	Bacteria	Proteobacteria	Betaproteobacteria	Burkholderiales	Burkholderiaceae	Burkholderia	Yes
gi|91777151|ref|YP_552359.1|	576	2	cNMP_binding*Pyr_redox_2	PF00027.25-PF07992.10	4.5e-12,2.3e-37	53-141,251-553	Pyr_redox_2,cNMP_binding	2.3e-37,4.5e-12	Burkholderia_xenovorans_LB400_uid57823	Bacteria	Proteobacteria	Betaproteobacteria	Burkholderiales	Burkholderiaceae	Burkholderia	Yes
gi|91776927|ref|YP_546683.1|	419	2	Pyr_redox_2*FCSD-flav_bind	PF07992.10-PF09242.7	4.8e-13,2.8e-21	30-180,353-418	FCSD-flav_bind,Pyr_redox_2	2.8e-21,4.8e-13	Methylobacillus_flagellatus_KT_uid58049	Bacteria	Proteobacteria	Betaproteobacteria	Methylophilales	Methylophilaceae	Methylobacillus	Yes
gi|91776663|ref|YP_546419.1|	444	1	Pyr_redox_2	PF07992.10	8.6e-57	12-347	Pyr_redox_2	8.6e-57	Methylobacillus_flagellatus_KT_uid58049	Bacteria	Proteobacteria	Betaproteobacteria	Methylophilales	Methylophilaceae	Methylobacillus	Yes
gi|91776525|ref|YP_546281.1|	415	2	Rubredoxin*Pyr_redox_2	PF00301.16-PF07992.10	4.1e-22,1.3e-33	17-63,89-383	Pyr_redox_2,Rubredoxin	1.3e-33,4.1e-22	Methylobacillus_flagellatus_KT_uid58049	Bacteria	Proteobacteria	Betaproteobacteria	Methylophilales	Methylophilaceae	Methylobacillus	Yes
gi|91776428|ref|YP_546184.1|	588	3	Biotin_lipoyl*Pyr_redox_2*Pyr_redox_dim	PF00364.18-PF07992.10-PF02852.18	2.4e-20,1.7e-67,7.3e-34	5-77,121-444,463-572	Pyr_redox_2,Pyr_redox_dim,Biotin_lipoyl	1.7e-67,7.3e-34,2.4e-20	Methylobacillus_flagellatus_KT_uid58049	Bacteria	Proteobacteria	Betaproteobacteria	Methylophilales	Methylophilaceae	Methylobacillus	Yes
gi|91776165|ref|YP_545921.1|	554	2	DUF442*Pyr_redox_2	PF04273.9-PF07992.10	3.2e-32,1.6e-11	2-111,148-287	DUF442,Pyr_redox_2	3.2e-32,1.6e-11	Methylobacillus_flagellatus_KT_uid58049	Bacteria	Proteobacteria	Betaproteobacteria	Methylophilales	Methylophilaceae	Methylobacillus	Yes
gi|91775549|ref|YP_545305.1|	518	2	Thioredoxin_3*Pyr_redox_2	PF13192.2-PF07992.10	2.2e-08,1.1e-53	120-196,213-504	Pyr_redox_2,Thioredoxin_3	1.1e-53,2.2e-08	Methylobacillus_flagellatus_KT_uid58049	Bacteria	Proteobacteria	Betaproteobacteria	Methylophilales	Methylophilaceae	Methylobacillus	Yes
gi|91775472|ref|YP_545228.1|	316	1	Pyr_redox_2	PF07992.10	1.9e-53	6-301	Pyr_redox_2	1.9e-53	Methylobacillus_flagellatus_KT_uid58049	Bacteria	Proteobacteria	Betaproteobacteria	Methylophilales	Methylophilaceae	Methylobacillus	Yes
gi|91774916|ref|YP_544672.1|	455	1	Pyr_redox_2	PF07992.10	1.3e-08	8-214	Pyr_redox_2	1.3e-08	Methylobacillus_flagellatus_KT_uid58049	Bacteria	Proteobacteria	Betaproteobacteria	Methylophilales	Methylophilaceae	Methylobacillus	Yes
gi|91774809|ref|YP_544565.1|	961	4	Fer2_4*Pyr_redox_2*GCV_T*GCV_T_C	PF13510.2-PF07992.10-PF01571.17-PF08669.7	4e-18,5.1e-16,1.7e-67,6.9e-13	16-98,165-468,591-852,858-954	GCV_T,Fer2_4,Pyr_redox_2,GCV_T_C	1.7e-67,4e-18,5.1e-16,6.9e-13	Methylobacillus_flagellatus_KT_uid58049	Bacteria	Proteobacteria	Betaproteobacteria	Methylophilales	Methylophilaceae	Methylobacillus	Yes
gi|91774675|ref|YP_544431.1|	854	4	Pyr_redox_2*Fer2_BFD*NIR_SIR_ferr*NIR_SIR	PF07992.10-PF04324.11-PF03460.13-PF01077.18	1.7e-55,9.6e-20,8.3e-11,2.6e-16	5-306,427-476,562-627,635-772	Pyr_redox_2,Fer2_BFD,NIR_SIR,NIR_SIR_ferr	1.7e-55,9.6e-20,2.6e-16,8.3e-11	Methylobacillus_flagellatus_KT_uid58049	Bacteria	Proteobacteria	Betaproteobacteria	Methylophilales	Methylophilaceae	Methylobacillus	Yes
gi|91773730|ref|YP_566422.1|	475	2	Pyr_redox_2*Pyr_redox_dim	PF07992.10-PF02852.18	4.2e-53,1e-18	4-342,343-455	Pyr_redox_2,Pyr_redox_dim	4.2e-53,1e-18	Methanococcoides_burtonii_DSM_6242_uid58023	Archaea	Euryarchaeota	Methanomicrobia	Methanosarcinales	Methanosarcinaceae	Methanococcoides	Yes
gi|91773715|ref|YP_566407.1|	453	2	Pyr_redox_2*Pyr_redox_dim	PF07992.10-PF02852.18	9.5e-56,1.3e-13	7-311,332-438	Pyr_redox_2,Pyr_redox_dim	9.5e-56,1.3e-13	Methanococcoides_burtonii_DSM_6242_uid58023	Archaea	Euryarchaeota	Methanomicrobia	Methanosarcinales	Methanosarcinaceae	Methanococcoides	Yes
gi|91773304|ref|YP_565996.1|	455	2	Fer4_20*Pyr_redox_2	PF14691.2-PF07992.10	3.9e-44,8.1e-35	15-126,137-442	Fer4_20,Pyr_redox_2	3.9e-44,8.1e-35	Methanococcoides_burtonii_DSM_6242_uid58023	Archaea	Euryarchaeota	Methanomicrobia	Methanosarcinales	Methanosarcinaceae	Methanococcoides	Yes
gi|91772585|ref|YP_565277.1|	786	2	Pyr_redox_2*FlpD	PF07992.10-PF02662.12	8.6e-14,7e-56	141-550,651-773	FlpD,Pyr_redox_2	7e-56,8.6e-14	Methanococcoides_burtonii_DSM_6242_uid58023	Archaea	Euryarchaeota	Methanomicrobia	Methanosarcinales	Methanosarcinaceae	Methanococcoides	Yes
gi|91772177|ref|YP_564869.1|	306	1	Pyr_redox_2	PF07992.10	4.2e-52	3-287	Pyr_redox_2	4.2e-52	Methanococcoides_burtonii_DSM_6242_uid58023	Archaea	Euryarchaeota	Methanomicrobia	Methanosarcinales	Methanosarcinaceae	Methanococcoides	Yes
gi|91213586|ref|YP_543572.1|	472	2	Pyr_redox_2*Pyr_redox_dim	PF07992.10-PF02852.18	2.9e-65,2.9e-28	5-333,353-462	Pyr_redox_2,Pyr_redox_dim	2.9e-65,2.9e-28	Escherichia_coli_UTI89_uid58541	Bacteria	Proteobacteria	Gammaproteobacteria	Enterobacteriales	Enterobacteriaceae	Escherichia	No
gi|91213512|ref|YP_543498.1|	466	2	Pyr_redox_2*Pyr_redox_dim	PF07992.10-PF02852.18	1.2e-61,1.4e-30	7-326,346-458	Pyr_redox_2,Pyr_redox_dim	1.2e-61,1.4e-30	Escherichia_coli_UTI89_uid58541	Bacteria	Proteobacteria	Gammaproteobacteria	Enterobacteriales	Enterobacteriaceae	Escherichia	No
gi|91212993|ref|YP_542979.1|	450	2	Pyr_redox_2*Pyr_redox_dim	PF07992.10-PF02852.18	3.9e-79,1.7e-36	5-318,339-450	Pyr_redox_2,Pyr_redox_dim	3.9e-79,1.7e-36	Escherichia_coli_UTI89_uid58541	Bacteria	Proteobacteria	Gammaproteobacteria	Enterobacteriales	Enterobacteriaceae	Escherichia	No
gi|91212843|ref|YP_542829.1|	847	5	Pyr_redox_2*Fer2_BFD*Fer2_BFD*NIR_SIR_ferr*NIR_SIR	PF07992.10-PF04324.11-PF04324.11-PF03460.13-PF01077.18	7.8e-62,1.6e-23,1.6e-23,5.5e-12,2.4e-15	4-304,423-472,485-534,558-623,631-774	Pyr_redox_2,Fer2_BFD,Fer2_BFD,NIR_SIR,NIR_SIR_ferr	7.8e-62,1.6e-23,1.6e-23,2.4e-15,5.5e-12	Escherichia_coli_UTI89_uid58541	Bacteria	Proteobacteria	Gammaproteobacteria	Enterobacteriales	Enterobacteriaceae	Escherichia	No
gi|91212639|ref|YP_542625.1|	472	2	Fer4_20*Pyr_redox_2	PF14691.2-PF07992.10	3.9e-38,2.7e-34	24-135,147-459	Fer4_20,Pyr_redox_2	3.9e-38,2.7e-34	Escherichia_coli_UTI89_uid58541	Bacteria	Proteobacteria	Gammaproteobacteria	Enterobacteriales	Enterobacteriaceae	Escherichia	No
gi|91212512|ref|YP_542498.1|	672	2	Oxidored_FMN*Pyr_redox_2	PF00724.16-PF07992.10	2.1e-105,3.1e-26	5-331,375-656	Oxidored_FMN,Pyr_redox_2	2.1e-105,3.1e-26	Escherichia_coli_UTI89_uid58541	Bacteria	Proteobacteria	Gammaproteobacteria	Enterobacteriales	Enterobacteriaceae	Escherichia	No
gi|91212264|ref|YP_542250.1|	644	4	Fer4_11*Fer4_20*NAD_binding_8*Pyr_redox_2	PF13247.2-PF14691.2-PF13450.2-PF07992.10	1.5e-13,3.1e-36,7.6e-09,9e-24	54-144,192-304,320-365,389-631	Fer4_20,Pyr_redox_2,Fer4_11,NAD_binding_8	3.1e-36,9e-24,1.5e-13,7.6e-09	Escherichia_coli_UTI89_uid58541	Bacteria	Proteobacteria	Gammaproteobacteria	Enterobacteriales	Enterobacteriaceae	Escherichia	No
gi|91212256|ref|YP_542242.1|	1032	3	Fer4_20*Pyr_redox_2*Fer4_9	PF14691.2-PF07992.10-PF13187.2	1e-16,3.9e-42,2.3e-06	427-537,551-840,897-952	Pyr_redox_2,Fer4_20,Fer4_9	3.9e-42,1e-16,2.3e-06	Escherichia_coli_UTI89_uid58541	Bacteria	Proteobacteria	Gammaproteobacteria	Enterobacteriales	Enterobacteriaceae	Escherichia	No
gi|91212127|ref|YP_542113.1|	433	3	FAD_binding_3*Pyr_redox_2*DAO	PF01494.15-PF07992.10-PF01266.20	4e-07,1.5e-08,7.8e-14	14-253,15-210,16-94	DAO,Pyr_redox_2,FAD_binding_3	7.8e-14,1.5e-08,4e-07	Escherichia_coli_UTI89_uid58541	Bacteria	Proteobacteria	Gammaproteobacteria	Enterobacteriales	Enterobacteriaceae	Escherichia	No
gi|91212070|ref|YP_542056.1|	377	1	Pyr_redox_2	PF07992.10	1.1e-51	3-289	Pyr_redox_2	1.1e-51	Escherichia_coli_UTI89_uid58541	Bacteria	Proteobacteria	Gammaproteobacteria	Enterobacteriales	Enterobacteriaceae	Escherichia	No
gi|91211799|ref|YP_541785.1|	659	3	Fer4_11*Fer4_20*Pyr_redox_2	PF13247.2-PF14691.2-PF07992.10	9.7e-11,4.3e-37,1.3e-31	47-147,204-316,328-640	Fer4_20,Pyr_redox_2,Fer4_11	4.3e-37,1.3e-31,9.7e-11	Escherichia_coli_UTI89_uid58541	Bacteria	Proteobacteria	Gammaproteobacteria	Enterobacteriales	Enterobacteriaceae	Escherichia	No
gi|91211432|ref|YP_541418.1|	412	2	Fer4_20*Pyr_redox_2	PF14691.2-PF07992.10	2.3e-34,6.9e-29	3-114,125-398	Fer4_20,Pyr_redox_2	2.3e-34,6.9e-29	Escherichia_coli_UTI89_uid58541	Bacteria	Proteobacteria	Gammaproteobacteria	Enterobacteriales	Enterobacteriaceae	Escherichia	No
gi|91210264|ref|YP_540250.1|	443	1	Pyr_redox_2	PF07992.10	5.1e-68	15-347	Pyr_redox_2	5.1e-68	Escherichia_coli_UTI89_uid58541	Bacteria	Proteobacteria	Gammaproteobacteria	Enterobacteriales	Enterobacteriaceae	Escherichia	No
gi|91209933|ref|YP_539919.1|	361	1	Pyr_redox_2	PF07992.10	1.7e-58	47-343	Pyr_redox_2	1.7e-58	Escherichia_coli_UTI89_uid58541	Bacteria	Proteobacteria	Gammaproteobacteria	Enterobacteriales	Enterobacteriaceae	Escherichia	No
gi|91209654|ref|YP_539640.1|	531	2	Thioredoxin_3*Pyr_redox_2	PF13192.2-PF07992.10	9.5e-09,3.3e-50	130-207,223-514	Pyr_redox_2,Thioredoxin_3	3.3e-50,9.5e-09	Escherichia_coli_UTI89_uid58541	Bacteria	Proteobacteria	Gammaproteobacteria	Enterobacteriales	Enterobacteriaceae	Escherichia	No
gi|91205797|ref|YP_538152.1|	332	1	Pyr_redox_2	PF07992.10	2.1e-40	4-304	Pyr_redox_2	2.1e-40	Rickettsia_bellii_RML369_C_uid58405	Bacteria	Proteobacteria	Alphaproteobacteria	Rickettsiales	Rickettsiaceae	Rickettsieae	Yes
gi|91205393|ref|YP_537748.1|	459	2	Pyr_redox_2*Pyr_redox_dim	PF07992.10-PF02852.18	1.4e-72,2e-40	4-321,340-449	Pyr_redox_2,Pyr_redox_dim	1.4e-72,2e-40	Rickettsia_bellii_RML369_C_uid58405	Bacteria	Proteobacteria	Alphaproteobacteria	Rickettsiales	Rickettsiaceae	Rickettsieae	Yes
gi|91205260|ref|YP_537615.1|	310	1	Pyr_redox_2	PF07992.10	4.6e-61	5-297	Pyr_redox_2	4.6e-61	Rickettsia_bellii_RML369_C_uid58405	Bacteria	Proteobacteria	Alphaproteobacteria	Rickettsiales	Rickettsiaceae	Rickettsieae	Yes
gi|91204906|ref|YP_537261.1|	459	2	Pyr_redox_2*Pyr_redox_dim	PF07992.10-PF02852.18	8.5e-72,8.5e-35	4-320,340-449	Pyr_redox_2,Pyr_redox_dim	8.5e-72,8.5e-35	Rickettsia_bellii_RML369_C_uid58405	Bacteria	Proteobacteria	Alphaproteobacteria	Rickettsiales	Rickettsiaceae	Rickettsieae	Yes
gi|91204820|ref|YP_537175.1|	1084	1	Pyr_redox_2	PF07992.10	4.9e-08	432-675	Pyr_redox_2	4.9e-08	Rickettsia_bellii_RML369_C_uid58405	Bacteria	Proteobacteria	Alphaproteobacteria	Rickettsiales	Rickettsiaceae	Rickettsieae	Yes
gi|90962691|ref|YP_536607.1|	311	1	Pyr_redox_2	PF07992.10	3.5e-55	5-293	Pyr_redox_2	3.5e-55	Lactobacillus_salivarius_UCC118_uid58233	Bacteria	Firmicutes	Bacilli	Lactobacillales	Lactobacillaceae	Lactobacillus	Yes
gi|90962301|ref|YP_536217.1|	444	2	Pyr_redox_2*Pyr_redox_dim	PF07992.10-PF02852.18	3.9e-62,1.7e-27	4-310,333-442	Pyr_redox_2,Pyr_redox_dim	3.9e-62,1.7e-27	Lactobacillus_salivarius_UCC118_uid58233	Bacteria	Firmicutes	Bacilli	Lactobacillales	Lactobacillaceae	Lactobacillus	Yes
gi|90962001|ref|YP_535917.1|	401	1	Pyr_redox_2	PF07992.10	5.7e-45	2-321	Pyr_redox_2	5.7e-45	Lactobacillus_salivarius_UCC118_uid58233	Bacteria	Firmicutes	Bacilli	Lactobacillales	Lactobacillaceae	Lactobacillus	Yes
gi|90961416|ref|YP_535332.1|	341	1	Pyr_redox_2	PF07992.10	2.2e-38	7-307	Pyr_redox_2	2.2e-38	Lactobacillus_salivarius_UCC118_uid58233	Bacteria	Firmicutes	Bacilli	Lactobacillales	Lactobacillaceae	Lactobacillus	Yes
gi|90961138|ref|YP_535054.1|	468	2	Pyr_redox_2*Pyr_redox_dim	PF07992.10-PF02852.18	1.4e-78,7.3e-36	10-330,349-458	Pyr_redox_2,Pyr_redox_dim	1.4e-78,7.3e-36	Lactobacillus_salivarius_UCC118_uid58233	Bacteria	Firmicutes	Bacilli	Lactobacillales	Lactobacillaceae	Lactobacillus	Yes
gi|90961121|ref|YP_535037.1|	451	2	Pyr_redox_2*Pyr_redox_dim	PF07992.10-PF02852.18	3.1e-57,5.2e-10	1-306,326-435	Pyr_redox_2,Pyr_redox_dim	3.1e-57,5.2e-10	Lactobacillus_salivarius_UCC118_uid58233	Bacteria	Firmicutes	Bacilli	Lactobacillales	Lactobacillaceae	Lactobacillus	Yes
gi|90426067|ref|YP_534437.1|	302	1	Pyr_redox_2	PF07992.10	2e-31	9-291	Pyr_redox_2	2e-31	Rhodopseudomonas_palustris_BisB18_uid58443	Bacteria	Proteobacteria	Alphaproteobacteria	Rhizobiales	Bradyrhizobiaceae	Rhodopseudomonas	Yes
gi|90425893|ref|YP_534263.1|	572	2	cNMP_binding*Pyr_redox_2	PF00027.25-PF07992.10	2.4e-11,8.7e-37	47-135,246-551	Pyr_redox_2,cNMP_binding	8.7e-37,2.4e-11	Rhodopseudomonas_palustris_BisB18_uid58443	Bacteria	Proteobacteria	Alphaproteobacteria	Rhizobiales	Bradyrhizobiaceae	Rhodopseudomonas	Yes
gi|90425830|ref|YP_534200.1|	552	3	Pyr_redox_2*FAD_binding_2*ETF_QO	PF07992.10-PF00890.20-PF05187.9	6.4e-07,6.8e-10,2.1e-48	14-101,15-61,449-550	ETF_QO,FAD_binding_2,Pyr_redox_2	2.1e-48,6.8e-10,6.4e-07	Rhodopseudomonas_palustris_BisB18_uid58443	Bacteria	Proteobacteria	Alphaproteobacteria	Rhizobiales	Bradyrhizobiaceae	Rhodopseudomonas	Yes
gi|90425571|ref|YP_533941.1|	430	1	Pyr_redox_2	PF07992.10	2e-16	2-315	Pyr_redox_2	2e-16	Rhodopseudomonas_palustris_BisB18_uid58443	Bacteria	Proteobacteria	Alphaproteobacteria	Rhizobiales	Bradyrhizobiaceae	Rhodopseudomonas	Yes
gi|90425321|ref|YP_533691.1|	321	1	Pyr_redox_2	PF07992.10	1e-60	7-299	Pyr_redox_2	1e-60	Rhodopseudomonas_palustris_BisB18_uid58443	Bacteria	Proteobacteria	Alphaproteobacteria	Rhizobiales	Bradyrhizobiaceae	Rhodopseudomonas	Yes
gi|90424455|ref|YP_532825.1|	600	2	Pyr_redox_2*FMO-like	PF07992.10-PF00743.15	2.3e-19,9e-23	166-391,195-377	FMO-like,Pyr_redox_2	9e-23,2.3e-19	Rhodopseudomonas_palustris_BisB18_uid58443	Bacteria	Proteobacteria	Alphaproteobacteria	Rhizobiales	Bradyrhizobiaceae	Rhodopseudomonas	Yes
gi|90423993|ref|YP_532363.1|	472	2	Pyr_redox_2*Pyr_redox_dim	PF07992.10-PF02852.18	1.1e-74,6.4e-38	6-333,353-462	Pyr_redox_2,Pyr_redox_dim	1.1e-74,6.4e-38	Rhodopseudomonas_palustris_BisB18_uid58443	Bacteria	Proteobacteria	Alphaproteobacteria	Rhizobiales	Bradyrhizobiaceae	Rhodopseudomonas	Yes
gi|90423671|ref|YP_532041.1|	456	1	Pyr_redox_2	PF07992.10	6.8e-52	24-360	Pyr_redox_2	6.8e-52	Rhodopseudomonas_palustris_BisB18_uid58443	Bacteria	Proteobacteria	Alphaproteobacteria	Rhizobiales	Bradyrhizobiaceae	Rhodopseudomonas	Yes
gi|90423581|ref|YP_531951.1|	461	2	Pyr_redox_2*Pyr_redox_dim	PF07992.10-PF02852.18	5.3e-72,4e-35	6-320,340-449	Pyr_redox_2,Pyr_redox_dim	5.3e-72,4e-35	Rhodopseudomonas_palustris_BisB18_uid58443	Bacteria	Proteobacteria	Alphaproteobacteria	Rhizobiales	Bradyrhizobiaceae	Rhodopseudomonas	Yes
gi|90423444|ref|YP_531814.1|	375	1	Pyr_redox_2	PF07992.10	2.3e-18	2-306	Pyr_redox_2	2.3e-18	Rhodopseudomonas_palustris_BisB18_uid58443	Bacteria	Proteobacteria	Alphaproteobacteria	Rhizobiales	Bradyrhizobiaceae	Rhodopseudomonas	Yes
gi|90423158|ref|YP_531528.1|	409	2	Pyr_redox_2*Reductase_C	PF07992.10-PF14759.2	1.5e-64,1.8e-30	7-305,324-408	Pyr_redox_2,Reductase_C	1.5e-64,1.8e-30	Rhodopseudomonas_palustris_BisB18_uid58443	Bacteria	Proteobacteria	Alphaproteobacteria	Rhizobiales	Bradyrhizobiaceae	Rhodopseudomonas	Yes
gi|90422969|ref|YP_531339.1|	342	1	Pyr_redox_2	PF07992.10	1.7e-34	7-307	Pyr_redox_2	1.7e-34	Rhodopseudomonas_palustris_BisB18_uid58443	Bacteria	Proteobacteria	Alphaproteobacteria	Rhizobiales	Bradyrhizobiaceae	Rhodopseudomonas	Yes
gi|90422815|ref|YP_531185.1|	400	1	Pyr_redox_2	PF07992.10	3.3e-07	8-162	Pyr_redox_2	3.3e-07	Rhodopseudomonas_palustris_BisB18_uid58443	Bacteria	Proteobacteria	Alphaproteobacteria	Rhizobiales	Bradyrhizobiaceae	Rhodopseudomonas	Yes
gi|90422525|ref|YP_530895.1|	994	3	DHODB_Fe-S_bind*Fer4_20*Pyr_redox_2	PF10418.5-PF14691.2-PF07992.10	5.6e-11,4.5e-40,7.1e-34	212-249,310-422,433-744	Fer4_20,Pyr_redox_2,DHODB_Fe-S_bind	4.5e-40,7.1e-34,5.6e-11	Rhodopseudomonas_palustris_BisB18_uid58443	Bacteria	Proteobacteria	Alphaproteobacteria	Rhizobiales	Bradyrhizobiaceae	Rhodopseudomonas	Yes
gi|90422280|ref|YP_530650.1|	485	2	Fer4_20*Pyr_redox_2	PF14691.2-PF07992.10	5.6e-23,7.3e-29	23-141,153-466	Pyr_redox_2,Fer4_20	7.3e-29,5.6e-23	Rhodopseudomonas_palustris_BisB18_uid58443	Bacteria	Proteobacteria	Alphaproteobacteria	Rhizobiales	Bradyrhizobiaceae	Rhodopseudomonas	Yes
gi|90422224|ref|YP_530594.1|	944	4	Fer4_20*Pyr_redox_2*NAD_binding_1*DHODB_Fe-S_bind	PF14691.2-PF07992.10-PF00175.17-PF10418.5	1.3e-18,3.6e-25,3.4e-05,1.6e-10	185-286,307-618,755-864,878-919	Pyr_redox_2,Fer4_20,DHODB_Fe-S_bind,NAD_binding_1	3.6e-25,1.3e-18,1.6e-10,3.4e-05	Rhodopseudomonas_palustris_BisB18_uid58443	Bacteria	Proteobacteria	Alphaproteobacteria	Rhizobiales	Bradyrhizobiaceae	Rhodopseudomonas	Yes
gi|90421707|ref|YP_530077.1|	467	2	Pyr_redox_2*Pyr_redox_dim	PF07992.10-PF02852.18	1.2e-73,1.8e-41	4-329,348-457	Pyr_redox_2,Pyr_redox_dim	1.2e-73,1.8e-41	Rhodopseudomonas_palustris_BisB18_uid58443	Bacteria	Proteobacteria	Alphaproteobacteria	Rhizobiales	Bradyrhizobiaceae	Rhodopseudomonas	Yes
gi|90111670|ref|NP_418397.2|	466	2	Pyr_redox_2*Pyr_redox_dim	PF07992.10-PF02852.18	1.2e-61,1.4e-30	7-326,346-458	Pyr_redox_2,Pyr_redox_dim	1.2e-61,1.4e-30	Escherichia_coli_K_12_substr__MG1655_uid57779	Bacteria	Proteobacteria	Gammaproteobacteria	Enterobacteriales	Enterobacteriaceae	Escherichia	Yes
gi|90111509|ref|NP_417363.2|	639	3	Fer4_11*Fer4_20*Pyr_redox_2	PF13247.2-PF14691.2-PF07992.10	8.2e-14,3.1e-36,1.3e-27	49-139,187-299,311-626	Fer4_20,Pyr_redox_2,Fer4_11	3.1e-36,1.3e-27,8.2e-14	Escherichia_coli_K_12_substr__MG1655_uid57779	Bacteria	Proteobacteria	Gammaproteobacteria	Enterobacteriales	Enterobacteriaceae	Escherichia	Yes
gi|90111152|ref|NP_415139.2|	521	2	Thioredoxin_3*Pyr_redox_2	PF13192.2-PF07992.10	9.2e-09,3.5e-50	120-197,213-504	Pyr_redox_2,Thioredoxin_3	3.5e-50,9.2e-09	Escherichia_coli_K_12_substr__MG1655_uid57779	Bacteria	Proteobacteria	Gammaproteobacteria	Enterobacteriales	Enterobacteriaceae	Escherichia	Yes
gi|90111112|ref|NP_414838.2|	441	2	Pyr_redox_2*Pyr_redox_dim	PF07992.10-PF02852.18	1.4e-62,8.7e-29	4-306,328-437	Pyr_redox_2,Pyr_redox_dim	1.4e-62,8.7e-29	Escherichia_coli_K_12_substr__MG1655_uid57779	Bacteria	Proteobacteria	Gammaproteobacteria	Enterobacteriales	Enterobacteriaceae	Escherichia	Yes
gi|90023293|ref|YP_529120.1|	704	3	SNARE_assoc*Pyr_redox_2*Pyr_redox_dim	PF09335.7-PF07992.10-PF02852.18	1.4e-22,1.8e-67,1.1e-26	60-178,233-549,571-680	Pyr_redox_2,Pyr_redox_dim,SNARE_assoc	1.8e-67,1.1e-26,1.4e-22	Saccharophagus_degradans_2_40_uid57921	Bacteria	Proteobacteria	Gammaproteobacteria	Alteromonadales	Alteromonadaceae	Saccharophagus	Yes
gi|90022453|ref|YP_528280.1|	538	2	Thioredoxin_3*Pyr_redox_2	PF13192.2-PF07992.10	4.9e-10,6e-49	125-201,218-514	Pyr_redox_2,Thioredoxin_3	6e-49,4.9e-10	Saccharophagus_degradans_2_40_uid57921	Bacteria	Proteobacteria	Gammaproteobacteria	Alteromonadales	Alteromonadaceae	Saccharophagus	Yes
gi|90022327|ref|YP_528154.1|	483	2	Fer4_20*Pyr_redox_2	PF14691.2-PF07992.10	4.7e-38,1.3e-33	38-149,161-470	Fer4_20,Pyr_redox_2	4.7e-38,1.3e-33	Saccharophagus_degradans_2_40_uid57921	Bacteria	Proteobacteria	Gammaproteobacteria	Alteromonadales	Alteromonadaceae	Saccharophagus	Yes
gi|90022161|ref|YP_527988.1|	465	2	Pyr_redox_2*Pyr_redox_dim	PF07992.10-PF02852.18	2.8e-59,1e-29	6-326,345-454	Pyr_redox_2,Pyr_redox_dim	2.8e-59,1e-29	Saccharophagus_degradans_2_40_uid57921	Bacteria	Proteobacteria	Gammaproteobacteria	Alteromonadales	Alteromonadaceae	Saccharophagus	Yes
gi|90022000|ref|YP_527827.1|	851	4	Pyr_redox_2*Fer2_BFD*NIR_SIR_ferr*NIR_SIR	PF07992.10-PF04324.11-PF03460.13-PF01077.18	3.4e-61,5.9e-16,1.1e-09,5.6e-18	4-300,424-473,559-624,632-776	Pyr_redox_2,NIR_SIR,Fer2_BFD,NIR_SIR_ferr	3.4e-61,5.6e-18,5.9e-16,1.1e-09	Saccharophagus_degradans_2_40_uid57921	Bacteria	Proteobacteria	Gammaproteobacteria	Alteromonadales	Alteromonadaceae	Saccharophagus	Yes
gi|90021749|ref|YP_527576.1|	484	2	Pyr_redox_2*Pyr_redox_dim	PF07992.10-PF02852.18	7.1e-69,5.9e-40	5-339,358-467	Pyr_redox_2,Pyr_redox_dim	7.1e-69,5.9e-40	Saccharophagus_degradans_2_40_uid57921	Bacteria	Proteobacteria	Gammaproteobacteria	Alteromonadales	Alteromonadaceae	Saccharophagus	Yes
gi|90021496|ref|YP_527323.1|	449	2	Pyr_redox_2*Pyr_redox_dim	PF07992.10-PF02852.18	7.5e-72,2.7e-35	5-317,337-446	Pyr_redox_2,Pyr_redox_dim	7.5e-72,2.7e-35	Saccharophagus_degradans_2_40_uid57921	Bacteria	Proteobacteria	Gammaproteobacteria	Alteromonadales	Alteromonadaceae	Saccharophagus	Yes
gi|90021450|ref|YP_527277.1|	466	2	Pyr_redox_2*Pyr_redox_dim	PF07992.10-PF02852.18	1.8e-63,7.7e-27	6-325,343-455	Pyr_redox_2,Pyr_redox_dim	1.8e-63,7.7e-27	Saccharophagus_degradans_2_40_uid57921	Bacteria	Proteobacteria	Gammaproteobacteria	Alteromonadales	Alteromonadaceae	Saccharophagus	Yes
gi|90021337|ref|YP_527164.1|	314	1	Pyr_redox_2	PF07992.10	1.4e-56	7-301	Pyr_redox_2	1.4e-56	Saccharophagus_degradans_2_40_uid57921	Bacteria	Proteobacteria	Gammaproteobacteria	Alteromonadales	Alteromonadaceae	Saccharophagus	Yes
gi|90020410|ref|YP_526237.1|	457	1	Pyr_redox_2	PF07992.10	2.1e-50	9-309	Pyr_redox_2	2.1e-50	Saccharophagus_degradans_2_40_uid57921	Bacteria	Proteobacteria	Gammaproteobacteria	Alteromonadales	Alteromonadaceae	Saccharophagus	Yes
gi|89902519|ref|YP_524990.1|	428	1	Pyr_redox_2	PF07992.10	1.2e-13	2-335	Pyr_redox_2	1.2e-13	Rhodoferax_ferrireducens_T118_uid58353	Bacteria	Proteobacteria	Betaproteobacteria	Burkholderiales	Comamonadaceae	Rhodoferax	Yes
gi|89901977|ref|YP_524448.1|	947	3	Fer4_20*Pyr_redox_2*DHODB_Fe-S_bind	PF14691.2-PF07992.10-PF10418.5	3.5e-20,3.5e-26,1.7e-10	172-289,310-621,881-922	Pyr_redox_2,Fer4_20,DHODB_Fe-S_bind	3.5e-26,3.5e-20,1.7e-10	Rhodoferax_ferrireducens_T118_uid58353	Bacteria	Proteobacteria	Betaproteobacteria	Burkholderiales	Comamonadaceae	Rhodoferax	Yes
gi|89901948|ref|YP_524419.1|	316	1	Pyr_redox_2	PF07992.10	6.7e-51	7-302	Pyr_redox_2	6.7e-51	Rhodoferax_ferrireducens_T118_uid58353	Bacteria	Proteobacteria	Betaproteobacteria	Burkholderiales	Comamonadaceae	Rhodoferax	Yes
gi|89901705|ref|YP_524176.1|	488	2	Fer4_20*Pyr_redox_2	PF14691.2-PF07992.10	7.7e-28,1.3e-27	23-132,144-469	Fer4_20,Pyr_redox_2	7.7e-28,1.3e-27	Rhodoferax_ferrireducens_T118_uid58353	Bacteria	Proteobacteria	Betaproteobacteria	Burkholderiales	Comamonadaceae	Rhodoferax	Yes
gi|89901620|ref|YP_524091.1|	430	1	Pyr_redox_2	PF07992.10	4.6e-55	2-298	Pyr_redox_2	4.6e-55	Rhodoferax_ferrireducens_T118_uid58353	Bacteria	Proteobacteria	Betaproteobacteria	Burkholderiales	Comamonadaceae	Rhodoferax	Yes
gi|89901572|ref|YP_524043.1|	608	3	Fer4_20*Pyr_redox_2*Fer4_7	PF14691.2-PF07992.10-PF12838.3	3.9e-17,6e-25,3.2e-11	12-101,114-410,505-580	Pyr_redox_2,Fer4_20,Fer4_7	6e-25,3.9e-17,3.2e-11	Rhodoferax_ferrireducens_T118_uid58353	Bacteria	Proteobacteria	Betaproteobacteria	Burkholderiales	Comamonadaceae	Rhodoferax	Yes
gi|89901334|ref|YP_523805.1|	823	5	Pyr_redox_2*Fer2_BFD*Fer2_BFD*NIR_SIR_ferr*NIR_SIR	PF07992.10-PF04324.11-PF04324.11-PF03460.13-PF01077.18	5.6e-58,2.2e-22,2.2e-22,2.2e-12,3e-26	11-313,434-483,498-550,572-637,643-786	Pyr_redox_2,NIR_SIR,Fer2_BFD,Fer2_BFD,NIR_SIR_ferr	5.6e-58,3e-26,2.2e-22,2.2e-22,2.2e-12	Rhodoferax_ferrireducens_T118_uid58353	Bacteria	Proteobacteria	Betaproteobacteria	Burkholderiales	Comamonadaceae	Rhodoferax	Yes
gi|89901239|ref|YP_523710.1|	354	1	Pyr_redox_2	PF07992.10	1.6e-28	10-313	Pyr_redox_2	1.6e-28	Rhodoferax_ferrireducens_T118_uid58353	Bacteria	Proteobacteria	Betaproteobacteria	Burkholderiales	Comamonadaceae	Rhodoferax	Yes
gi|89901097|ref|YP_523568.1|	475	2	Pyr_redox_2*Pyr_redox_dim	PF07992.10-PF02852.18	3.1e-67,1.1e-37	5-337,356-465	Pyr_redox_2,Pyr_redox_dim	3.1e-67,1.1e-37	Rhodoferax_ferrireducens_T118_uid58353	Bacteria	Proteobacteria	Betaproteobacteria	Burkholderiales	Comamonadaceae	Rhodoferax	Yes
gi|89901006|ref|YP_523477.1|	411	1	Pyr_redox_2	PF07992.10	4.2e-48	1-297	Pyr_redox_2	4.2e-48	Rhodoferax_ferrireducens_T118_uid58353	Bacteria	Proteobacteria	Betaproteobacteria	Burkholderiales	Comamonadaceae	Rhodoferax	Yes
gi|89900998|ref|YP_523469.1|	619	3	Biotin_lipoyl*Pyr_redox_2*Pyr_redox_dim	PF00364.18-PF07992.10-PF02852.18	1.6e-21,6.7e-60,3.2e-32	4-76,131-463,490-604	Pyr_redox_2,Pyr_redox_dim,Biotin_lipoyl	6.7e-60,3.2e-32,1.6e-21	Rhodoferax_ferrireducens_T118_uid58353	Bacteria	Proteobacteria	Betaproteobacteria	Burkholderiales	Comamonadaceae	Rhodoferax	Yes
gi|89900968|ref|YP_523439.1|	541	3	Fer4_20*Pyr_redox_2*Fer4	PF14691.2-PF07992.10-PF00037.23	7.7e-21,1e-29,4.2e-06	23-114,116-409,512-535	Pyr_redox_2,Fer4_20,Fer4	1e-29,7.7e-21,4.2e-06	Rhodoferax_ferrireducens_T118_uid58353	Bacteria	Proteobacteria	Betaproteobacteria	Burkholderiales	Comamonadaceae	Rhodoferax	Yes
gi|89900677|ref|YP_523148.1|	832	2	Oxidored_FMN*Pyr_redox_2	PF00724.16-PF07992.10	9.6e-83,5.9e-25	6-332,376-655	Oxidored_FMN,Pyr_redox_2	9.6e-83,5.9e-25	Rhodoferax_ferrireducens_T118_uid58353	Bacteria	Proteobacteria	Betaproteobacteria	Burkholderiales	Comamonadaceae	Rhodoferax	Yes
gi|89900412|ref|YP_522883.1|	716	3	SNARE_assoc*Pyr_redox_2*Pyr_redox_dim	PF09335.7-PF07992.10-PF02852.18	2.6e-21,2.5e-61,3e-27	65-183,236-560,582-691	Pyr_redox_2,Pyr_redox_dim,SNARE_assoc	2.5e-61,3e-27,2.6e-21	Rhodoferax_ferrireducens_T118_uid58353	Bacteria	Proteobacteria	Betaproteobacteria	Burkholderiales	Comamonadaceae	Rhodoferax	Yes
gi|89900404|ref|YP_522875.1|	765	3	Pyr_redox_2*AIRS*AIRS_C	PF07992.10-PF00586.20-PF02769.18	7.8e-26,9.5e-14,1.4e-23	10-322,459-568,582-758	Pyr_redox_2,AIRS_C,AIRS	7.8e-26,1.4e-23,9.5e-14	Rhodoferax_ferrireducens_T118_uid58353	Bacteria	Proteobacteria	Betaproteobacteria	Burkholderiales	Comamonadaceae	Rhodoferax	Yes
gi|89900393|ref|YP_522864.1|	381	1	Pyr_redox_2	PF07992.10	7.6e-27	3-300	Pyr_redox_2	7.6e-27	Rhodoferax_ferrireducens_T118_uid58353	Bacteria	Proteobacteria	Betaproteobacteria	Burkholderiales	Comamonadaceae	Rhodoferax	Yes
gi|89899693|ref|YP_522164.1|	464	2	Pyr_redox_2*Fer2_BFD	PF07992.10-PF04324.11	1.1e-19,5.8e-10	7-320,376-429	Pyr_redox_2,Fer2_BFD	1.1e-19,5.8e-10	Rhodoferax_ferrireducens_T118_uid58353	Bacteria	Proteobacteria	Betaproteobacteria	Burkholderiales	Comamonadaceae	Rhodoferax	Yes
gi|89899115|ref|YP_521586.1|	411	2	Pyr_redox_2*Reductase_C	PF07992.10-PF14759.2	8.9e-58,1.1e-31	3-306,325-409	Pyr_redox_2,Reductase_C	8.9e-58,1.1e-31	Rhodoferax_ferrireducens_T118_uid58353	Bacteria	Proteobacteria	Betaproteobacteria	Burkholderiales	Comamonadaceae	Rhodoferax	Yes
gi|89898999|ref|YP_521470.1|	484	2	Pyr_redox_2*Pyr_redox_dim	PF07992.10-PF02852.18	5.4e-37,2.1e-15	10-329,351-460	Pyr_redox_2,Pyr_redox_dim	5.4e-37,2.1e-15	Rhodoferax_ferrireducens_T118_uid58353	Bacteria	Proteobacteria	Betaproteobacteria	Burkholderiales	Comamonadaceae	Rhodoferax	Yes
gi|89898913|ref|YP_521384.1|	434	1	Pyr_redox_2	PF07992.10	3.7e-48	3-334	Pyr_redox_2	3.7e-48	Rhodoferax_ferrireducens_T118_uid58353	Bacteria	Proteobacteria	Betaproteobacteria	Burkholderiales	Comamonadaceae	Rhodoferax	Yes
gi|89898346|ref|YP_515456.1|	311	1	Pyr_redox_2	PF07992.10	3.7e-59	4-299	Pyr_redox_2	3.7e-59	Chlamydophila_felis_Fe_C_56_uid57971	Bacteria	Chlamydiae	Chlamydiales	Chlamydiaceae	Chlamydia	Chlamydophilagroup	Yes
gi|89897888|ref|YP_514998.1|	462	2	Pyr_redox_2*Pyr_redox_dim	PF07992.10-PF02852.18	3.2e-71,4.9e-31	5-319,338-447	Pyr_redox_2,Pyr_redox_dim	3.2e-71,4.9e-31	Chlamydophila_felis_Fe_C_56_uid57971	Bacteria	Chlamydiae	Chlamydiales	Chlamydiaceae	Chlamydia	Chlamydophilagroup	Yes
gi|89897233|ref|YP_520720.1|	539	1	Pyr_redox_2	PF07992.10	7.2e-09	104-274	Pyr_redox_2	7.2e-09	Desulfitobacterium_hafniense_Y51_uid58605	Bacteria	Firmicutes	Clostridia	Clostridiales	Peptococcaceae	Desulfitobacterium	Yes
gi|89897217|ref|YP_520704.1|	406	2	Pyr_redox_2*Thioredoxin	PF07992.10-PF00085.16	1e-51,8.1e-11	5-295,305-406	Pyr_redox_2,Thioredoxin	1e-51,8.1e-11	Desulfitobacterium_hafniense_Y51_uid58605	Bacteria	Firmicutes	Clostridia	Clostridiales	Peptococcaceae	Desulfitobacterium	Yes
gi|89897214|ref|YP_520701.1|	416	1	Pyr_redox_2	PF07992.10	8.7e-14	2-308	Pyr_redox_2	8.7e-14	Desulfitobacterium_hafniense_Y51_uid58605	Bacteria	Firmicutes	Clostridia	Clostridiales	Peptococcaceae	Desulfitobacterium	Yes
gi|89897209|ref|YP_520696.1|	363	2	Pyr_redox_2*Thioredoxin	PF07992.10-PF00085.16	6.5e-40,1.1e-09	4-255,265-363	Pyr_redox_2,Thioredoxin	6.5e-40,1.1e-09	Desulfitobacterium_hafniense_Y51_uid58605	Bacteria	Firmicutes	Clostridia	Clostridiales	Peptococcaceae	Desulfitobacterium	Yes
gi|89897187|ref|YP_520674.1|	422	1	Pyr_redox_2	PF07992.10	5.8e-60	1-298	Pyr_redox_2	5.8e-60	Desulfitobacterium_hafniense_Y51_uid58605	Bacteria	Firmicutes	Clostridia	Clostridiales	Peptococcaceae	Desulfitobacterium	Yes
gi|89897130|ref|YP_520617.1|	505	2	Pyr_redox_2*Pyr_redox_2	PF07992.10-PF07992.10	3.7e-29,3.7e-29	131-233,376-487	Pyr_redox_2,Pyr_redox_2	3.7e-29,3.7e-29	Desulfitobacterium_hafniense_Y51_uid58605	Bacteria	Firmicutes	Clostridia	Clostridiales	Peptococcaceae	Desulfitobacterium	Yes
gi|89897046|ref|YP_520533.1|	685	2	Oxidored_FMN*Pyr_redox_2	PF00724.16-PF07992.10	9.4e-51,3.8e-27	6-340,385-681	Oxidored_FMN,Pyr_redox_2	9.4e-51,3.8e-27	Desulfitobacterium_hafniense_Y51_uid58605	Bacteria	Firmicutes	Clostridia	Clostridiales	Peptococcaceae	Desulfitobacterium	Yes
gi|89897027|ref|YP_520514.1|	461	2	Pyr_redox_2*Pyr_redox_dim	PF07992.10-PF02852.18	1.4e-72,7.8e-32	4-323,342-450	Pyr_redox_2,Pyr_redox_dim	1.4e-72,7.8e-32	Desulfitobacterium_hafniense_Y51_uid58605	Bacteria	Firmicutes	Clostridia	Clostridiales	Peptococcaceae	Desulfitobacterium	Yes
gi|89896885|ref|YP_520372.1|	461	2	Pyr_redox_2*Pyr_redox_dim	PF07992.10-PF02852.18	2.4e-69,4.9e-36	6-323,342-450	Pyr_redox_2,Pyr_redox_dim	2.4e-69,4.9e-36	Desulfitobacterium_hafniense_Y51_uid58605	Bacteria	Firmicutes	Clostridia	Clostridiales	Peptococcaceae	Desulfitobacterium	Yes
gi|89896646|ref|YP_520133.1|	521	3	Pyr_redox_2*Pyr_redox_dim*Rhodanese	PF07992.10-PF02852.18-PF00581.16	6.4e-52,6.2e-11,1.6e-14	6-249,269-376,396-484	Pyr_redox_2,Rhodanese,Pyr_redox_dim	6.4e-52,1.6e-14,6.2e-11	Desulfitobacterium_hafniense_Y51_uid58605	Bacteria	Firmicutes	Clostridia	Clostridiales	Peptococcaceae	Desulfitobacterium	Yes
gi|89896539|ref|YP_520026.1|	701	2	Oxidored_FMN*Pyr_redox_2	PF00724.16-PF07992.10	3e-66,2.9e-30	30-366,406-694	Oxidored_FMN,Pyr_redox_2	3e-66,2.9e-30	Desulfitobacterium_hafniense_Y51_uid58605	Bacteria	Firmicutes	Clostridia	Clostridiales	Peptococcaceae	Desulfitobacterium	Yes
gi|89896535|ref|YP_520022.1|	657	2	Oxidored_FMN*Pyr_redox_2	PF00724.16-PF07992.10	2.6e-43,5.2e-17	8-336,379-630	Oxidored_FMN,Pyr_redox_2	2.6e-43,5.2e-17	Desulfitobacterium_hafniense_Y51_uid58605	Bacteria	Firmicutes	Clostridia	Clostridiales	Peptococcaceae	Desulfitobacterium	Yes
gi|89896532|ref|YP_520019.1|	430	3	Pyr_redox_2*DAO*DAO	PF07992.10-PF01266.20-PF01266.20	7.7e-11,1.2e-15,1.2e-15	5-98,6-72,101-331	DAO,DAO,Pyr_redox_2	1.2e-15,1.2e-15,7.7e-11	Desulfitobacterium_hafniense_Y51_uid58605	Bacteria	Firmicutes	Clostridia	Clostridiales	Peptococcaceae	Desulfitobacterium	Yes
gi|89896442|ref|YP_519929.1|	732	2	Oxidored_FMN*Pyr_redox_2	PF00724.16-PF07992.10	1.6e-28,2.9e-18	140-288,474-708	Oxidored_FMN,Pyr_redox_2	1.6e-28,2.9e-18	Desulfitobacterium_hafniense_Y51_uid58605	Bacteria	Firmicutes	Clostridia	Clostridiales	Peptococcaceae	Desulfitobacterium	Yes
gi|89896150|ref|YP_519637.1|	438	2	Fer4_20*Pyr_redox_2	PF14691.2-PF07992.10	1.8e-38,8.9e-39	1-111,119-418	Pyr_redox_2,Fer4_20	8.9e-39,1.8e-38	Desulfitobacterium_hafniense_Y51_uid58605	Bacteria	Firmicutes	Clostridia	Clostridiales	Peptococcaceae	Desulfitobacterium	Yes
gi|89896119|ref|YP_519606.1|	682	2	Oxidored_FMN*Pyr_redox_2	PF00724.16-PF07992.10	2e-74,1.4e-28	6-333,380-648	Oxidored_FMN,Pyr_redox_2	2e-74,1.4e-28	Desulfitobacterium_hafniense_Y51_uid58605	Bacteria	Firmicutes	Clostridia	Clostridiales	Peptococcaceae	Desulfitobacterium	Yes
gi|89895664|ref|YP_519151.1|	461	2	Pyr_redox_2*Pyr_redox_dim	PF07992.10-PF02852.18	1.2e-73,1.1e-29	4-323,342-450	Pyr_redox_2,Pyr_redox_dim	1.2e-73,1.1e-29	Desulfitobacterium_hafniense_Y51_uid58605	Bacteria	Firmicutes	Clostridia	Clostridiales	Peptococcaceae	Desulfitobacterium	Yes
gi|89895541|ref|YP_519028.1|	732	2	Oxidored_FMN*Pyr_redox_2	PF00724.16-PF07992.10	3.4e-24,9.3e-18	134-266,474-727	Oxidored_FMN,Pyr_redox_2	3.4e-24,9.3e-18	Desulfitobacterium_hafniense_Y51_uid58605	Bacteria	Firmicutes	Clostridia	Clostridiales	Peptococcaceae	Desulfitobacterium	Yes
gi|89895107|ref|YP_518594.1|	471	2	Fer4_20*Pyr_redox_2	PF14691.2-PF07992.10	2.3e-44,4.1e-42	26-137,148-459	Fer4_20,Pyr_redox_2	2.3e-44,4.1e-42	Desulfitobacterium_hafniense_Y51_uid58605	Bacteria	Firmicutes	Clostridia	Clostridiales	Peptococcaceae	Desulfitobacterium	Yes
gi|89894737|ref|YP_518224.1|	419	1	Pyr_redox_2	PF07992.10	1.9e-61	1-296	Pyr_redox_2	1.9e-61	Desulfitobacterium_hafniense_Y51_uid58605	Bacteria	Firmicutes	Clostridia	Clostridiales	Peptococcaceae	Desulfitobacterium	Yes
gi|89894373|ref|YP_517860.1|	430	3	FAD_binding_3*Pyr_redox_2*DAO	PF01494.15-PF07992.10-PF01266.20	5.8e-06,1.1e-10,1e-13	3-206,4-174,5-96	DAO,Pyr_redox_2,FAD_binding_3	1e-13,1.1e-10,5.8e-06	Desulfitobacterium_hafniense_Y51_uid58605	Bacteria	Firmicutes	Clostridia	Clostridiales	Peptococcaceae	Desulfitobacterium	Yes
gi|89894105|ref|YP_517592.1|	293	1	Pyr_redox_2	PF07992.10	4.7e-25	11-276	Pyr_redox_2	4.7e-25	Desulfitobacterium_hafniense_Y51_uid58605	Bacteria	Firmicutes	Clostridia	Clostridiales	Peptococcaceae	Desulfitobacterium	Yes
gi|89893682|ref|YP_517169.1|	1150	6	Fer2_4*Fer4_20*Pyr_redox_2*Fer4_10*Fe_hyd_lg_C*Fe_hyd_SSU	PF13510.2-PF14691.2-PF07992.10-PF13237.2-PF02906.10-PF02256.13	1.6e-15,8.8e-22,3.8e-35,3.5e-07,9.6e-84,1.8e-20	7-88,93-191,203-502,621-683,705-993,998-1053	Fe_hyd_lg_C,Pyr_redox_2,Fer4_20,Fe_hyd_SSU,Fer2_4,Fer4_10	9.6e-84,3.8e-35,8.8e-22,1.8e-20,1.6e-15,3.5e-07	Desulfitobacterium_hafniense_Y51_uid58605	Bacteria	Firmicutes	Clostridia	Clostridiales	Peptococcaceae	Desulfitobacterium	Yes
gi|89893612|ref|YP_517099.1|	797	4	FAD_binding_5*Pyr_redox_2*FAD_binding_5*CO_deh_flav_C	PF00941.17-PF07992.10-PF00941.17-PF03450.13	2.7e-37,7.3e-25,2.7e-37,3.3e-13	4-172,256-561,589-697,703-796	FAD_binding_5,FAD_binding_5,Pyr_redox_2,CO_deh_flav_C	2.7e-37,2.7e-37,7.3e-25,3.3e-13	Desulfitobacterium_hafniense_Y51_uid58605	Bacteria	Firmicutes	Clostridia	Clostridiales	Peptococcaceae	Desulfitobacterium	Yes
gi|89893447|ref|YP_516934.1|	374	1	Pyr_redox_2	PF07992.10	1.8e-07	3-175	Pyr_redox_2	1.8e-07	Desulfitobacterium_hafniense_Y51_uid58605	Bacteria	Firmicutes	Clostridia	Clostridiales	Peptococcaceae	Desulfitobacterium	Yes
gi|89893271|ref|YP_516758.1|	576	2	Pyr_redox_2*Thioredoxin_3	PF07992.10-PF13192.2	2.1e-43,1e-15	26-318,498-574	Pyr_redox_2,Thioredoxin_3	2.1e-43,1e-15	Desulfitobacterium_hafniense_Y51_uid58605	Bacteria	Firmicutes	Clostridia	Clostridiales	Peptococcaceae	Desulfitobacterium	Yes
gi|89893053|ref|YP_516540.1|	564	3	Pyr_redox_2*Pyr_redox_dim*Rhodanese	PF07992.10-PF02852.18-PF00581.16	8e-61,1.9e-12,5.6e-08	1-316,335-446,465-558	Pyr_redox_2,Pyr_redox_dim,Rhodanese	8e-61,1.9e-12,5.6e-08	Desulfitobacterium_hafniense_Y51_uid58605	Bacteria	Firmicutes	Clostridia	Clostridiales	Peptococcaceae	Desulfitobacterium	Yes
gi|89256848|ref|YP_514210.1|	316	1	Pyr_redox_2	PF07992.10	3.9e-61	5-300	Pyr_redox_2	3.9e-61	Francisella_tularensis_holarctica_LVS_uid58595	Bacteria	Proteobacteria	Gammaproteobacteria	Thiotrichales	Francisellaceae	Francisella	No
gi|89256566|ref|YP_513928.1|	453	2	Pyr_redox_2*Pyr_redox_dim	PF07992.10-PF02852.18	1.6e-64,4.1e-36	6-321,342-453	Pyr_redox_2,Pyr_redox_dim	1.6e-64,4.1e-36	Francisella_tularensis_holarctica_LVS_uid58595	Bacteria	Proteobacteria	Gammaproteobacteria	Thiotrichales	Francisellaceae	Francisella	No
gi|89256389|ref|YP_513751.1|	416	1	Pyr_redox_2	PF07992.10	1.8e-29	2-314	Pyr_redox_2	1.8e-29	Francisella_tularensis_holarctica_LVS_uid58595	Bacteria	Proteobacteria	Gammaproteobacteria	Thiotrichales	Francisellaceae	Francisella	No
gi|89256309|ref|YP_513671.1|	466	2	Pyr_redox_2*Pyr_redox_dim	PF07992.10-PF02852.18	2e-57,2.7e-28	5-315,335-446	Pyr_redox_2,Pyr_redox_dim	2e-57,2.7e-28	Francisella_tularensis_holarctica_LVS_uid58595	Bacteria	Proteobacteria	Gammaproteobacteria	Thiotrichales	Francisellaceae	Francisella	No
gi|89256026|ref|YP_513388.1|	206	1	Pyr_redox_2	PF07992.10	3.8e-41	4-206	Pyr_redox_2	3.8e-41	Francisella_tularensis_holarctica_LVS_uid58595	Bacteria	Proteobacteria	Gammaproteobacteria	Thiotrichales	Francisellaceae	Francisella	No
gi|89255742|ref|YP_513103.1|	470	2	Pyr_redox_2*Pyr_redox_dim	PF07992.10-PF02852.18	3.1e-68,8.7e-34	6-326,345-453	Pyr_redox_2,Pyr_redox_dim	3.1e-68,8.7e-34	Francisella_tularensis_holarctica_LVS_uid58595	Bacteria	Proteobacteria	Gammaproteobacteria	Thiotrichales	Francisellaceae	Francisella	No
gi|89255709|ref|YP_513070.1|	472	2	Pyr_redox_2*Pyr_redox_dim	PF07992.10-PF02852.18	8.5e-64,9.6e-21	4-318,338-444	Pyr_redox_2,Pyr_redox_dim	8.5e-64,9.6e-21	Francisella_tularensis_holarctica_LVS_uid58595	Bacteria	Proteobacteria	Gammaproteobacteria	Thiotrichales	Francisellaceae	Francisella	No
gi|89255345|ref|NP_659903.2|	421	1	Pyr_redox_2	PF07992.10	7e-46	4-322	Pyr_redox_2	7e-46	Rhizobium_etli_CFN_42_uid58377	Bacteria	Proteobacteria	Alphaproteobacteria	Rhizobiales	Rhizobiaceae	Rhizobium	Yes
gi|89055952|ref|YP_511403.1|	717	3	Pyr_redox_2*AIRS*AIRS_C	PF07992.10-PF00586.20-PF02769.18	3.9e-31,3.3e-15,1.2e-20	8-302,429-537,548-712	Pyr_redox_2,AIRS_C,AIRS	3.9e-31,1.2e-20,3.3e-15	Jannaschia_CCS1_uid58147	Bacteria	Proteobacteria	Alphaproteobacteria	Rhodobacterales	Rhodobacteraceae	Jannaschia	No
gi|89055938|ref|YP_511389.1|	976	5	Fer2_4*Pyr_redox_2*FAD_oxidored*GCV_T*GCV_T_C	PF13510.2-PF07992.10-PF12831.3-PF01571.17-PF08669.7	3.1e-25,1.4e-07,1.2e-09,3.1e-59,2.7e-11	12-98,166-405,167-248,592-857,862-964	GCV_T,Fer2_4,GCV_T_C,FAD_oxidored,Pyr_redox_2	3.1e-59,3.1e-25,2.7e-11,1.2e-09,1.4e-07	Jannaschia_CCS1_uid58147	Bacteria	Proteobacteria	Alphaproteobacteria	Rhodobacterales	Rhodobacteraceae	Jannaschia	No
gi|89055829|ref|YP_511280.1|	331	1	Pyr_redox_2	PF07992.10	1.1e-57	7-298	Pyr_redox_2	1.1e-57	Jannaschia_CCS1_uid58147	Bacteria	Proteobacteria	Alphaproteobacteria	Rhodobacterales	Rhodobacteraceae	Jannaschia	No
gi|89055665|ref|YP_511116.1|	484	3	Pyr_redox_2*Pyr_redox_2*Pyr_redox_dim	PF07992.10-PF07992.10-PF02852.18	1.2e-69,1.2e-69,2.6e-34	6-258,265-350,370-478	Pyr_redox_2,Pyr_redox_2,Pyr_redox_dim	1.2e-69,1.2e-69,2.6e-34	Jannaschia_CCS1_uid58147	Bacteria	Proteobacteria	Alphaproteobacteria	Rhodobacterales	Rhodobacteraceae	Jannaschia	No
gi|89055534|ref|YP_510985.1|	811	5	Pyr_redox_2*Fer2_BFD*Fer2_BFD*NIR_SIR_ferr*NIR_SIR	PF07992.10-PF04324.11-PF04324.11-PF03460.13-PF01077.18	2.8e-53,8.2e-13,8.2e-13,3.5e-14,6.4e-25	4-295,418-466,480-531,554-620,628-770	Pyr_redox_2,NIR_SIR,NIR_SIR_ferr,Fer2_BFD,Fer2_BFD	2.8e-53,6.4e-25,3.5e-14,8.2e-13,8.2e-13	Jannaschia_CCS1_uid58147	Bacteria	Proteobacteria	Alphaproteobacteria	Rhodobacterales	Rhodobacteraceae	Jannaschia	No
gi|89055204|ref|YP_510655.1|	446	2	Fer4_20*Pyr_redox_2	PF14691.2-PF07992.10	7e-35,3.6e-32	20-132,143-431	Fer4_20,Pyr_redox_2	7e-35,3.6e-32	Jannaschia_CCS1_uid58147	Bacteria	Proteobacteria	Alphaproteobacteria	Rhodobacterales	Rhodobacteraceae	Jannaschia	No
gi|89054910|ref|YP_510361.1|	364	1	Pyr_redox_2	PF07992.10	3.4e-38	5-289	Pyr_redox_2	3.4e-38	Jannaschia_CCS1_uid58147	Bacteria	Proteobacteria	Alphaproteobacteria	Rhodobacterales	Rhodobacteraceae	Jannaschia	No
gi|89054746|ref|YP_510197.1|	305	1	Pyr_redox_2	PF07992.10	8.6e-17	2-161	Pyr_redox_2	8.6e-17	Jannaschia_CCS1_uid58147	Bacteria	Proteobacteria	Alphaproteobacteria	Rhodobacterales	Rhodobacteraceae	Jannaschia	No
gi|89054677|ref|YP_510128.1|	1009	4	Fer2_4*Pyr_redox_2*GCV_T*GCV_T_C	PF13510.2-PF07992.10-PF01571.17-PF08669.7	9.7e-26,7.3e-12,2.2e-69,2.3e-13	20-106,176-443,624-890,896-997	GCV_T,Fer2_4,GCV_T_C,Pyr_redox_2	2.2e-69,9.7e-26,2.3e-13,7.3e-12	Jannaschia_CCS1_uid58147	Bacteria	Proteobacteria	Alphaproteobacteria	Rhodobacterales	Rhodobacteraceae	Jannaschia	No
gi|89054555|ref|YP_510006.1|	438	1	Pyr_redox_2	PF07992.10	1.4e-65	6-317	Pyr_redox_2	1.4e-65	Jannaschia_CCS1_uid58147	Bacteria	Proteobacteria	Alphaproteobacteria	Rhodobacterales	Rhodobacteraceae	Jannaschia	No
gi|89054549|ref|YP_510000.1|	536	2	cNMP_binding*Pyr_redox_2	PF00027.25-PF07992.10	4e-13,1.9e-40	32-118,228-523	Pyr_redox_2,cNMP_binding	1.9e-40,4e-13	Jannaschia_CCS1_uid58147	Bacteria	Proteobacteria	Alphaproteobacteria	Rhodobacterales	Rhodobacteraceae	Jannaschia	No
gi|89054211|ref|YP_509662.1|	465	2	Pyr_redox_2*Pyr_redox_dim	PF07992.10-PF02852.18	4.4e-71,6.9e-36	6-325,346-455	Pyr_redox_2,Pyr_redox_dim	4.4e-71,6.9e-36	Jannaschia_CCS1_uid58147	Bacteria	Proteobacteria	Alphaproteobacteria	Rhodobacterales	Rhodobacteraceae	Jannaschia	No
gi|89054019|ref|YP_509470.1|	681	2	Oxidored_FMN*Pyr_redox_2	PF00724.16-PF07992.10	3.6e-49,1.2e-17	5-342,355-500	Oxidored_FMN,Pyr_redox_2	3.6e-49,1.2e-17	Jannaschia_CCS1_uid58147	Bacteria	Proteobacteria	Alphaproteobacteria	Rhodobacterales	Rhodobacteraceae	Jannaschia	No
gi|89053798|ref|YP_509249.1|	340	1	Pyr_redox_2	PF07992.10	3.4e-13	28-319	Pyr_redox_2	3.4e-13	Jannaschia_CCS1_uid58147	Bacteria	Proteobacteria	Alphaproteobacteria	Rhodobacterales	Rhodobacteraceae	Jannaschia	No
gi|89053357|ref|YP_508808.1|	546	2	Pyr_redox_2*cNMP_binding	PF07992.10-PF00027.25	6.9e-40,4.6e-19	4-331,428-515	Pyr_redox_2,cNMP_binding	6.9e-40,4.6e-19	Jannaschia_CCS1_uid58147	Bacteria	Proteobacteria	Alphaproteobacteria	Rhodobacterales	Rhodobacteraceae	Jannaschia	No
gi|89053328|ref|YP_508779.1|	462	2	Pyr_redox_2*Pyr_redox_dim	PF07992.10-PF02852.18	1e-73,2.2e-39	4-324,343-452	Pyr_redox_2,Pyr_redox_dim	1e-73,2.2e-39	Jannaschia_CCS1_uid58147	Bacteria	Proteobacteria	Alphaproteobacteria	Rhodobacterales	Rhodobacteraceae	Jannaschia	No
gi|89053136|ref|YP_508587.1|	472	2	Pyr_redox_2*Pyr_redox_dim	PF07992.10-PF02852.18	1.2e-61,1.4e-25	6-317,337-445	Pyr_redox_2,Pyr_redox_dim	1.2e-61,1.4e-25	Jannaschia_CCS1_uid58147	Bacteria	Proteobacteria	Alphaproteobacteria	Rhodobacterales	Rhodobacteraceae	Jannaschia	No
gi|89052975|ref|YP_508426.1|	548	3	Pyr_redox_2*FAD_binding_2*ETF_QO	PF07992.10-PF00890.20-PF05187.9	4.4e-07,1e-10,3.5e-47	11-98,12-64,445-546	ETF_QO,FAD_binding_2,Pyr_redox_2	3.5e-47,1e-10,4.4e-07	Jannaschia_CCS1_uid58147	Bacteria	Proteobacteria	Alphaproteobacteria	Rhodobacterales	Rhodobacteraceae	Jannaschia	No
gi|89052931|ref|YP_508382.1|	402	2	Pyr_redox_2*Reductase_C	PF07992.10-PF14759.2	6.2e-62,7.4e-30	2-299,318-400	Pyr_redox_2,Reductase_C	6.2e-62,7.4e-30	Jannaschia_CCS1_uid58147	Bacteria	Proteobacteria	Alphaproteobacteria	Rhodobacterales	Rhodobacteraceae	Jannaschia	No
gi|89052739|ref|YP_508190.1|	478	2	Fer4_20*Pyr_redox_2	PF14691.2-PF07992.10	6.4e-37,3.9e-30	25-137,149-458	Fer4_20,Pyr_redox_2	6.4e-37,3.9e-30	Jannaschia_CCS1_uid58147	Bacteria	Proteobacteria	Alphaproteobacteria	Rhodobacterales	Rhodobacteraceae	Jannaschia	No
gi|88658458|ref|YP_507576.1|	1132	1	Pyr_redox_2	PF07992.10	1.6e-11	361-622	Pyr_redox_2	1.6e-11	Ehrlichia_chaffeensis_Arkansas_uid57933	Bacteria	Proteobacteria	Alphaproteobacteria	Rickettsiales	Anaplasmataceae	Ehrlichia	Yes
gi|88658423|ref|YP_507779.1|	468	2	Pyr_redox_2*Pyr_redox_dim	PF07992.10-PF02852.18	4.1e-70,3.6e-35	4-323,349-458	Pyr_redox_2,Pyr_redox_dim	4.1e-70,3.6e-35	Ehrlichia_chaffeensis_Arkansas_uid57933	Bacteria	Proteobacteria	Alphaproteobacteria	Rickettsiales	Anaplasmataceae	Ehrlichia	Yes
gi|88658008|ref|YP_507537.1|	318	1	Pyr_redox_2	PF07992.10	3.9e-55	7-304	Pyr_redox_2	3.9e-55	Ehrlichia_chaffeensis_Arkansas_uid57933	Bacteria	Proteobacteria	Alphaproteobacteria	Rickettsiales	Anaplasmataceae	Ehrlichia	Yes
gi|88657729|ref|YP_507458.1|	338	1	Pyr_redox_2	PF07992.10	1.8e-31	6-307	Pyr_redox_2	1.8e-31	Ehrlichia_chaffeensis_Arkansas_uid57933	Bacteria	Proteobacteria	Alphaproteobacteria	Rickettsiales	Anaplasmataceae	Ehrlichia	Yes
gi|88657700|ref|YP_507324.1|	463	2	Pyr_redox_2*Pyr_redox_dim	PF07992.10-PF02852.18	9e-72,1.1e-31	4-329,348-457	Pyr_redox_2,Pyr_redox_dim	9e-72,1.1e-31	Ehrlichia_chaffeensis_Arkansas_uid57933	Bacteria	Proteobacteria	Alphaproteobacteria	Rickettsiales	Anaplasmataceae	Ehrlichia	Yes
gi|88608597|ref|YP_506348.1|	457	2	Pyr_redox_2*Pyr_redox_dim	PF07992.10-PF02852.18	1.6e-70,6.5e-31	2-318,338-447	Pyr_redox_2,Pyr_redox_dim	1.6e-70,6.5e-31	Neorickettsia_sennetsu_Miyayama_uid57965	Bacteria	Proteobacteria	Alphaproteobacteria	Rickettsiales	Anaplasmataceae	Neorickettsia	Yes
gi|88608472|ref|YP_506654.1|	333	1	Pyr_redox_2	PF07992.10	1.3e-39	3-303	Pyr_redox_2	1.3e-39	Neorickettsia_sennetsu_Miyayama_uid57965	Bacteria	Proteobacteria	Alphaproteobacteria	Rickettsiales	Anaplasmataceae	Neorickettsia	Yes
gi|88608277|ref|YP_506440.1|	314	1	Pyr_redox_2	PF07992.10	2e-52	7-300	Pyr_redox_2	2e-52	Neorickettsia_sennetsu_Miyayama_uid57965	Bacteria	Proteobacteria	Alphaproteobacteria	Rickettsiales	Anaplasmataceae	Neorickettsia	Yes
gi|88608202|ref|YP_506539.1|	1243	2	Fer4_20*Pyr_redox_2	PF14691.2-PF07992.10	3.2e-06,1.2e-10	260-341,370-762	Pyr_redox_2,Fer4_20	1.2e-10,3.2e-06	Neorickettsia_sennetsu_Miyayama_uid57965	Bacteria	Proteobacteria	Alphaproteobacteria	Rickettsiales	Anaplasmataceae	Neorickettsia	Yes
gi|88608170|ref|YP_506549.1|	468	2	Pyr_redox_2*Pyr_redox_dim	PF07992.10-PF02852.18	1.1e-72,4.2e-37	13-333,350-458	Pyr_redox_2,Pyr_redox_dim	1.1e-72,4.2e-37	Neorickettsia_sennetsu_Miyayama_uid57965	Bacteria	Proteobacteria	Alphaproteobacteria	Rickettsiales	Anaplasmataceae	Neorickettsia	Yes
gi|88607417|ref|YP_505240.1|	321	1	Pyr_redox_2	PF07992.10	9.9e-52	9-304	Pyr_redox_2	9.9e-52	Anaplasma_phagocytophilum_HZ_uid57951	Bacteria	Proteobacteria	Alphaproteobacteria	Rickettsiales	Anaplasmataceae	Anaplasma	No
gi|88607350|ref|YP_504998.1|	468	2	Pyr_redox_2*Pyr_redox_dim	PF07992.10-PF02852.18	1.4e-62,6.9e-32	6-333,352-461	Pyr_redox_2,Pyr_redox_dim	1.4e-62,6.9e-32	Anaplasma_phagocytophilum_HZ_uid57951	Bacteria	Proteobacteria	Alphaproteobacteria	Rickettsiales	Anaplasmataceae	Anaplasma	No
gi|88607081|ref|YP_505623.1|	471	2	Pyr_redox_2*Pyr_redox_dim	PF07992.10-PF02852.18	2.1e-67,1.7e-31	4-326,352-461	Pyr_redox_2,Pyr_redox_dim	2.1e-67,1.7e-31	Anaplasma_phagocytophilum_HZ_uid57951	Bacteria	Proteobacteria	Alphaproteobacteria	Rickettsiales	Anaplasmataceae	Anaplasma	No
gi|88607053|ref|YP_505314.1|	338	1	Pyr_redox_2	PF07992.10	4.9e-33	7-308	Pyr_redox_2	4.9e-33	Anaplasma_phagocytophilum_HZ_uid57951	Bacteria	Proteobacteria	Alphaproteobacteria	Rickettsiales	Anaplasmataceae	Anaplasma	No
gi|88606942|ref|YP_504698.1|	471	2	Pyr_redox_2*Pyr_redox_dim	PF07992.10-PF02852.18	2.1e-67,1.7e-31	4-326,352-461	Pyr_redox_2,Pyr_redox_dim	2.1e-67,1.7e-31	Anaplasma_phagocytophilum_HZ_uid57951	Bacteria	Proteobacteria	Alphaproteobacteria	Rickettsiales	Anaplasmataceae	Anaplasma	No
gi|88606932|ref|YP_505137.1|	1123	1	Pyr_redox_2	PF07992.10	2.3e-13	360-772	Pyr_redox_2	2.3e-13	Anaplasma_phagocytophilum_HZ_uid57951	Bacteria	Proteobacteria	Alphaproteobacteria	Rickettsiales	Anaplasmataceae	Anaplasma	No
gi|88604277|ref|YP_504455.1|	391	2	Glutaredoxin*Pyr_redox_2	PF00462.20-PF07992.10	4.1e-15,7.5e-42	12-71,92-381	Pyr_redox_2,Glutaredoxin	7.5e-42,4.1e-15	Methanospirillum_hungatei_JF_1_uid58181	Archaea	Euryarchaeota	Methanomicrobia	Methanomicrobiales	Methanospirillaceae	Methanospirillum	Yes
gi|88603873|ref|YP_504051.1|	430	1	Pyr_redox_2	PF07992.10	7.2e-45	1-295	Pyr_redox_2	7.2e-45	Methanospirillum_hungatei_JF_1_uid58181	Archaea	Euryarchaeota	Methanomicrobia	Methanomicrobiales	Methanospirillaceae	Methanospirillum	Yes
gi|88602407|ref|YP_502585.1|	447	2	Fer4_20*Pyr_redox_2	PF14691.2-PF07992.10	9.7e-42,5.2e-40	9-120,131-437	Fer4_20,Pyr_redox_2	9.7e-42,5.2e-40	Methanospirillum_hungatei_JF_1_uid58181	Archaea	Euryarchaeota	Methanomicrobia	Methanomicrobiales	Methanospirillaceae	Methanospirillum	Yes
gi|88601919|ref|YP_502097.1|	425	1	Pyr_redox_2	PF07992.10	1.9e-23	2-415	Pyr_redox_2	1.9e-23	Methanospirillum_hungatei_JF_1_uid58181	Archaea	Euryarchaeota	Methanomicrobia	Methanomicrobiales	Methanospirillaceae	Methanospirillum	Yes
gi|88196532|ref|YP_501357.1|	368	2	Pyr_redox_2*Pyr_redox_3	PF07992.10-PF13738.2	8.7e-17,3.7e-42	4-321,7-201	Pyr_redox_3,Pyr_redox_2	3.7e-42,8.7e-17	Staphylococcus_aureus_NCTC_8325_uid57795	Bacteria	Firmicutes	Bacilli	Bacillales	Staphylococcus		Yes
gi|88196324|ref|YP_501146.1|	801	5	Pyr_redox_2*Fer2_BFD*Fer2_BFD*NIR_SIR_ferr*NIR_SIR	PF07992.10-PF04324.11-PF04324.11-PF03460.13-PF01077.18	8.8e-63,7.1e-24,7.1e-24,2e-11,1.1e-25	4-296,415-465,478-530,551-617,623-766	Pyr_redox_2,NIR_SIR,Fer2_BFD,Fer2_BFD,NIR_SIR_ferr	8.8e-63,1.1e-25,7.1e-24,7.1e-24,2e-11	Staphylococcus_aureus_NCTC_8325_uid57795	Bacteria	Firmicutes	Bacilli	Bacillales	Staphylococcus		Yes
gi|88196294|ref|YP_501116.1|	344	1	Pyr_redox_2	PF07992.10	2.7e-36	2-303	Pyr_redox_2	2.7e-36	Staphylococcus_aureus_NCTC_8325_uid57795	Bacteria	Firmicutes	Bacilli	Bacillales	Staphylococcus		Yes
gi|88195586|ref|YP_500392.1|	500	2	Pyr_redox_2*NAD_binding_9	PF07992.10-PF13454.2	2.9e-08,2e-33	1-283,4-159	NAD_binding_9,Pyr_redox_2	2e-33,2.9e-08	Staphylococcus_aureus_NCTC_8325_uid57795	Bacteria	Firmicutes	Bacilli	Bacillales	Staphylococcus		Yes
gi|88195325|ref|YP_500129.1|	473	2	Pyr_redox_2*Pyr_redox_dim	PF07992.10-PF02852.18	1.2e-65,3.1e-29	6-332,352-462	Pyr_redox_2,Pyr_redox_dim	1.2e-65,3.1e-29	Staphylococcus_aureus_NCTC_8325_uid57795	Bacteria	Firmicutes	Bacilli	Bacillales	Staphylococcus		Yes
gi|88195215|ref|YP_500017.1|	328	1	Pyr_redox_2	PF07992.10	7.4e-29	5-309	Pyr_redox_2	7.4e-29	Staphylococcus_aureus_NCTC_8325_uid57795	Bacteria	Firmicutes	Bacilli	Bacillales	Staphylococcus		Yes
gi|88194795|ref|YP_499592.1|	468	2	Pyr_redox_2*Pyr_redox_dim	PF07992.10-PF02852.18	3.9e-76,1.8e-34	10-329,348-457	Pyr_redox_2,Pyr_redox_dim	3.9e-76,1.8e-34	Staphylococcus_aureus_NCTC_8325_uid57795	Bacteria	Firmicutes	Bacilli	Bacillales	Staphylococcus		Yes
gi|88194665|ref|YP_499461.1|	438	2	Pyr_redox_2*Pyr_redox_dim	PF07992.10-PF02852.18	2.1e-58,3.6e-10	2-302,324-429	Pyr_redox_2,Pyr_redox_dim	2.1e-58,3.6e-10	Staphylococcus_aureus_NCTC_8325_uid57795	Bacteria	Firmicutes	Bacilli	Bacillales	Staphylococcus		Yes
gi|88194639|ref|YP_499435.1|	384	3	Pyr_redox_2*K_oxygenase*NAD_binding_9	PF07992.10-PF13434.2-PF13454.2	1.9e-10,7.5e-12,9.1e-15	1-375,3-284,4-148	NAD_binding_9,K_oxygenase,Pyr_redox_2	9.1e-15,7.5e-12,1.9e-10	Staphylococcus_aureus_NCTC_8325_uid57795	Bacteria	Firmicutes	Bacilli	Bacillales	Staphylococcus		Yes
gi|88194635|ref|YP_499431.1|	402	1	Pyr_redox_2	PF07992.10	3.6e-41	6-326	Pyr_redox_2	3.6e-41	Staphylococcus_aureus_NCTC_8325_uid57795	Bacteria	Firmicutes	Bacilli	Bacillales	Staphylococcus		Yes
gi|88194632|ref|YP_499428.1|	354	1	Pyr_redox_2	PF07992.10	1.6e-38	2-287	Pyr_redox_2	1.6e-38	Staphylococcus_aureus_NCTC_8325_uid57795	Bacteria	Firmicutes	Bacilli	Bacillales	Staphylococcus		Yes
gi|88194546|ref|YP_499342.1|	311	1	Pyr_redox_2	PF07992.10	2.8e-59	6-293	Pyr_redox_2	2.8e-59	Staphylococcus_aureus_NCTC_8325_uid57795	Bacteria	Firmicutes	Bacilli	Bacillales	Staphylococcus		Yes
gi|88194355|ref|YP_499148.1|	440	2	Pyr_redox_2*Pyr_redox_dim	PF07992.10-PF02852.18	1.7e-66,1.5e-23	4-315,329-438	Pyr_redox_2,Pyr_redox_dim	1.7e-66,1.5e-23	Staphylococcus_aureus_NCTC_8325_uid57795	Bacteria	Firmicutes	Bacilli	Bacillales	Staphylococcus		Yes
gi|88194227|ref|YP_499019.1|	487	2	Fer4_20*Pyr_redox_2	PF14691.2-PF07992.10	9.6e-24,3.8e-29	23-141,153-470	Pyr_redox_2,Fer4_20	3.8e-29,9.6e-24	Staphylococcus_aureus_NCTC_8325_uid57795	Bacteria	Firmicutes	Bacilli	Bacillales	Staphylococcus		Yes
gi|88194162|ref|YP_498953.1|	507	2	Thioredoxin_3*Pyr_redox_2	PF13192.2-PF07992.10	7.1e-07,2.1e-48	118-192,206-494	Pyr_redox_2,Thioredoxin_3	2.1e-48,7.1e-07	Staphylococcus_aureus_NCTC_8325_uid57795	Bacteria	Firmicutes	Bacilli	Bacillales	Staphylococcus		Yes
gi|88193858|ref|YP_498643.1|	397	1	Pyr_redox_2	PF07992.10	4.1e-18	5-315	Pyr_redox_2	4.1e-18	Staphylococcus_aureus_NCTC_8325_uid57795	Bacteria	Firmicutes	Bacilli	Bacillales	Staphylococcus		Yes
gi|87201187|ref|YP_498444.1|	477	2	Fer4_20*Pyr_redox_2	PF14691.2-PF07992.10	4.6e-24,5.3e-29	23-132,144-458	Pyr_redox_2,Fer4_20	5.3e-29,4.6e-24	Novosphingobium_aromaticivorans_DSM_12444_uid57747	Bacteria	Proteobacteria	Alphaproteobacteria	Sphingomonadales	Sphingomonadaceae	Novosphingobium	Yes
gi|87200980|ref|YP_498237.1|	831	5	Pyr_redox_2*Fer2_BFD*Fer2_BFD*NIR_SIR_ferr*NIR_SIR	PF07992.10-PF04324.11-PF04324.11-PF03460.13-PF01077.18	2.8e-57,2.1e-17,2.1e-17,6.4e-14,9.9e-28	18-309,435-483,496-547,570-636,644-785	Pyr_redox_2,NIR_SIR,Fer2_BFD,Fer2_BFD,NIR_SIR_ferr	2.8e-57,9.9e-28,2.1e-17,2.1e-17,6.4e-14	Novosphingobium_aromaticivorans_DSM_12444_uid57747	Bacteria	Proteobacteria	Alphaproteobacteria	Sphingomonadales	Sphingomonadaceae	Novosphingobium	Yes
gi|87200952|ref|YP_498209.1|	459	2	Pyr_redox_2*Fer2_BFD	PF07992.10-PF04324.11	1.5e-23,7.2e-05	3-327,376-429	Pyr_redox_2,Fer2_BFD	1.5e-23,7.2e-05	Novosphingobium_aromaticivorans_DSM_12444_uid57747	Bacteria	Proteobacteria	Alphaproteobacteria	Sphingomonadales	Sphingomonadaceae	Novosphingobium	Yes
gi|87200357|ref|YP_497614.1|	322	1	Pyr_redox_2	PF07992.10	2e-56	7-298	Pyr_redox_2	2e-56	Novosphingobium_aromaticivorans_DSM_12444_uid57747	Bacteria	Proteobacteria	Alphaproteobacteria	Sphingomonadales	Sphingomonadaceae	Novosphingobium	Yes
gi|87199962|ref|YP_497219.1|	470	2	Pyr_redox_2*Pyr_redox_dim	PF07992.10-PF02852.18	1.2e-72,6.4e-36	5-325,351-460	Pyr_redox_2,Pyr_redox_dim	1.2e-72,6.4e-36	Novosphingobium_aromaticivorans_DSM_12444_uid57747	Bacteria	Proteobacteria	Alphaproteobacteria	Sphingomonadales	Sphingomonadaceae	Novosphingobium	Yes
gi|87199836|ref|YP_497093.1|	505	2	Pyr_redox_2*Pyr_redox_3	PF07992.10-PF13738.2	2.4e-09,2.5e-14	11-271,14-217	Pyr_redox_3,Pyr_redox_2	2.5e-14,2.4e-09	Novosphingobium_aromaticivorans_DSM_12444_uid57747	Bacteria	Proteobacteria	Alphaproteobacteria	Sphingomonadales	Sphingomonadaceae	Novosphingobium	Yes
gi|87199827|ref|YP_497084.1|	453	2	Pyr_redox_2*Pyr_redox_dim	PF07992.10-PF02852.18	5.8e-73,9.4e-31	8-323,343-453	Pyr_redox_2,Pyr_redox_dim	5.8e-73,9.4e-31	Novosphingobium_aromaticivorans_DSM_12444_uid57747	Bacteria	Proteobacteria	Alphaproteobacteria	Sphingomonadales	Sphingomonadaceae	Novosphingobium	Yes
gi|87199735|ref|YP_496992.1|	519	2	Thioredoxin_3*Pyr_redox_2	PF13192.2-PF07992.10	1.7e-09,4.4e-48	120-197,214-504	Pyr_redox_2,Thioredoxin_3	4.4e-48,1.7e-09	Novosphingobium_aromaticivorans_DSM_12444_uid57747	Bacteria	Proteobacteria	Alphaproteobacteria	Sphingomonadales	Sphingomonadaceae	Novosphingobium	Yes
gi|87199630|ref|YP_496887.1|	313	1	Pyr_redox_2	PF07992.10	7.7e-30	5-285	Pyr_redox_2	7.7e-30	Novosphingobium_aromaticivorans_DSM_12444_uid57747	Bacteria	Proteobacteria	Alphaproteobacteria	Sphingomonadales	Sphingomonadaceae	Novosphingobium	Yes
gi|87199575|ref|YP_496832.1|	567	3	Pyr_redox_2*FMO-like*Pyr_redox_3	PF07992.10-PF00743.15-PF13738.2	1.1e-12,2.6e-13,1.4e-20	35-270,36-264,38-239	Pyr_redox_3,FMO-like,Pyr_redox_2	1.4e-20,2.6e-13,1.1e-12	Novosphingobium_aromaticivorans_DSM_12444_uid57747	Bacteria	Proteobacteria	Alphaproteobacteria	Sphingomonadales	Sphingomonadaceae	Novosphingobium	Yes
gi|87199548|ref|YP_496805.1|	540	2	Pyr_redox_2*Pyr_redox_3	PF07992.10-PF13738.2	1.5e-14,2.3e-18	15-248,18-219	Pyr_redox_3,Pyr_redox_2	2.3e-18,1.5e-14	Novosphingobium_aromaticivorans_DSM_12444_uid57747	Bacteria	Proteobacteria	Alphaproteobacteria	Sphingomonadales	Sphingomonadaceae	Novosphingobium	Yes
gi|87199454|ref|YP_496711.1|	434	1	Pyr_redox_2	PF07992.10	5.3e-14	2-192	Pyr_redox_2	5.3e-14	Novosphingobium_aromaticivorans_DSM_12444_uid57747	Bacteria	Proteobacteria	Alphaproteobacteria	Sphingomonadales	Sphingomonadaceae	Novosphingobium	Yes
gi|87199200|ref|YP_496457.1|	466	2	Pyr_redox_2*Pyr_redox_dim	PF07992.10-PF02852.18	8.6e-78,7e-36	6-329,348-456	Pyr_redox_2,Pyr_redox_dim	8.6e-78,7e-36	Novosphingobium_aromaticivorans_DSM_12444_uid57747	Bacteria	Proteobacteria	Alphaproteobacteria	Sphingomonadales	Sphingomonadaceae	Novosphingobium	Yes
gi|87198862|ref|YP_496119.1|	507	2	Pyr_redox_2*Pyr_redox_3	PF07992.10-PF13738.2	5e-11,3.7e-22	15-254,18-222	Pyr_redox_3,Pyr_redox_2	3.7e-22,5e-11	Novosphingobium_aromaticivorans_DSM_12444_uid57747	Bacteria	Proteobacteria	Alphaproteobacteria	Sphingomonadales	Sphingomonadaceae	Novosphingobium	Yes
gi|87198326|ref|YP_495583.1|	858	4	Pyr_redox_2*cNMP_binding*cNMP_binding*Fer4_7	PF07992.10-PF00027.25-PF00027.25-PF12838.3	2.9e-24,1.1e-32,1.1e-32,1.5e-14	5-342,407-492,531-618,746-838	cNMP_binding,cNMP_binding,Pyr_redox_2,Fer4_7	1.1e-32,1.1e-32,2.9e-24,1.5e-14	Novosphingobium_aromaticivorans_DSM_12444_uid57747	Bacteria	Proteobacteria	Alphaproteobacteria	Sphingomonadales	Sphingomonadaceae	Novosphingobium	Yes
gi|87198276|ref|YP_495533.1|	573	2	Pyr_redox_2*Pyr_redox_3	PF07992.10-PF13738.2	1.6e-13,3.7e-17	152-388,155-352	Pyr_redox_3,Pyr_redox_2	3.7e-17,1.6e-13	Novosphingobium_aromaticivorans_DSM_12444_uid57747	Bacteria	Proteobacteria	Alphaproteobacteria	Sphingomonadales	Sphingomonadaceae	Novosphingobium	Yes
gi|87198241|ref|YP_495498.1|	415	2	Pyr_redox_2*Reductase_C	PF07992.10-PF14759.2	2.8e-65,9.4e-32	10-311,330-414	Pyr_redox_2,Reductase_C	2.8e-65,9.4e-32	Novosphingobium_aromaticivorans_DSM_12444_uid57747	Bacteria	Proteobacteria	Alphaproteobacteria	Sphingomonadales	Sphingomonadaceae	Novosphingobium	Yes
gi|87162441|ref|YP_493548.1|	384	3	Pyr_redox_2*K_oxygenase*NAD_binding_9	PF07992.10-PF13434.2-PF13454.2	1.9e-10,7.5e-12,9.1e-15	1-375,3-284,4-148	NAD_binding_9,K_oxygenase,Pyr_redox_2	9.1e-15,7.5e-12,1.9e-10	Staphylococcus_aureus_USA300_FPR3757_uid58555	Bacteria	Firmicutes	Bacilli	Bacillales	Staphylococcus		No
gi|87162420|ref|YP_493279.1|	440	2	Pyr_redox_2*Pyr_redox_dim	PF07992.10-PF02852.18	1.3e-66,1.5e-23	4-315,329-438	Pyr_redox_2,Pyr_redox_dim	1.3e-66,1.5e-23	Staphylococcus_aureus_USA300_FPR3757_uid58555	Bacteria	Firmicutes	Bacilli	Bacillales	Staphylococcus		No
gi|87162393|ref|YP_494163.1|	473	2	Pyr_redox_2*Pyr_redox_dim	PF07992.10-PF02852.18	1.2e-65,3.1e-29	6-332,352-462	Pyr_redox_2,Pyr_redox_dim	1.2e-65,3.1e-29	Staphylococcus_aureus_USA300_FPR3757_uid58555	Bacteria	Firmicutes	Bacilli	Bacillales	Staphylococcus		No
gi|87162274|ref|YP_493159.1|	487	2	Fer4_20*Pyr_redox_2	PF14691.2-PF07992.10	9.6e-24,1.1e-28	23-141,153-470	Pyr_redox_2,Fer4_20	1.1e-28,9.6e-24	Staphylococcus_aureus_USA300_FPR3757_uid58555	Bacteria	Firmicutes	Bacilli	Bacillales	Staphylococcus		No
gi|87162253|ref|YP_494409.1|	500	2	Pyr_redox_2*NAD_binding_9	PF07992.10-PF13454.2	3.1e-08,2e-33	1-282,4-159	NAD_binding_9,Pyr_redox_2	2e-33,3.1e-08	Staphylococcus_aureus_USA300_FPR3757_uid58555	Bacteria	Firmicutes	Bacilli	Bacillales	Staphylococcus		No
gi|87162147|ref|YP_493541.1|	354	1	Pyr_redox_2	PF07992.10	1.6e-38	2-287	Pyr_redox_2	1.6e-38	Staphylococcus_aureus_USA300_FPR3757_uid58555	Bacteria	Firmicutes	Bacilli	Bacillales	Staphylococcus		No
gi|87162089|ref|YP_495155.1|	368	2	Pyr_redox_2*Pyr_redox_3	PF07992.10-PF13738.2	8.7e-17,3.7e-42	4-321,7-201	Pyr_redox_3,Pyr_redox_2	3.7e-42,8.7e-17	Staphylococcus_aureus_USA300_FPR3757_uid58555	Bacteria	Firmicutes	Bacilli	Bacillales	Staphylococcus		No
gi|87161990|ref|YP_494981.1|	801	5	Pyr_redox_2*Fer2_BFD*Fer2_BFD*NIR_SIR_ferr*NIR_SIR	PF07992.10-PF04324.11-PF04324.11-PF03460.13-PF01077.18	9.5e-63,7.1e-24,7.1e-24,2.1e-11,1.1e-25	4-296,415-465,478-530,551-617,623-766	Pyr_redox_2,NIR_SIR,Fer2_BFD,Fer2_BFD,NIR_SIR_ferr	9.5e-63,1.1e-25,7.1e-24,7.1e-24,2.1e-11	Staphylococcus_aureus_USA300_FPR3757_uid58555	Bacteria	Firmicutes	Bacilli	Bacillales	Staphylococcus		No
gi|87161967|ref|YP_494066.1|	328	1	Pyr_redox_2	PF07992.10	7.4e-29	5-309	Pyr_redox_2	7.4e-29	Staphylococcus_aureus_USA300_FPR3757_uid58555	Bacteria	Firmicutes	Bacilli	Bacillales	Staphylococcus		No
gi|87161642|ref|YP_493093.1|	507	2	Thioredoxin_3*Pyr_redox_2	PF13192.2-PF07992.10	7.2e-07,2.1e-48	118-192,206-494	Pyr_redox_2,Thioredoxin_3	2.1e-48,7.2e-07	Staphylococcus_aureus_USA300_FPR3757_uid58555	Bacteria	Firmicutes	Bacilli	Bacillales	Staphylococcus		No
gi|87161349|ref|YP_493694.1|	468	2	Pyr_redox_2*Pyr_redox_dim	PF07992.10-PF02852.18	3.8e-75,1.8e-34	10-329,348-457	Pyr_redox_2,Pyr_redox_dim	3.8e-75,1.8e-34	Staphylococcus_aureus_USA300_FPR3757_uid58555	Bacteria	Firmicutes	Bacilli	Bacillales	Staphylococcus		No
gi|87161053|ref|YP_493573.1|	438	2	Pyr_redox_2*Pyr_redox_dim	PF07992.10-PF02852.18	2.1e-58,3.6e-10	2-302,324-429	Pyr_redox_2,Pyr_redox_dim	2.1e-58,3.6e-10	Staphylococcus_aureus_USA300_FPR3757_uid58555	Bacteria	Firmicutes	Bacilli	Bacillales	Staphylococcus		No
gi|87161001|ref|YP_493449.1|	311	1	Pyr_redox_2	PF07992.10	2.8e-59	6-293	Pyr_redox_2	2.8e-59	Staphylococcus_aureus_USA300_FPR3757_uid58555	Bacteria	Firmicutes	Bacilli	Bacillales	Staphylococcus		No
gi|87160801|ref|YP_494954.1|	344	1	Pyr_redox_2	PF07992.10	2.7e-36	2-303	Pyr_redox_2	2.7e-36	Staphylococcus_aureus_USA300_FPR3757_uid58555	Bacteria	Firmicutes	Bacilli	Bacillales	Staphylococcus		No
gi|87160719|ref|YP_493544.1|	402	1	Pyr_redox_2	PF07992.10	3.6e-41	6-326	Pyr_redox_2	3.6e-41	Staphylococcus_aureus_USA300_FPR3757_uid58555	Bacteria	Firmicutes	Bacilli	Bacillales	Staphylococcus		No
gi|86751628|ref|YP_488124.1|	484	2	Fer4_20*Pyr_redox_2	PF14691.2-PF07992.10	2.1e-22,1.7e-27	23-141,153-465	Pyr_redox_2,Fer4_20	1.7e-27,2.1e-22	Rhodopseudomonas_palustris_HaA2_uid58439	Bacteria	Proteobacteria	Alphaproteobacteria	Rhizobiales	Bradyrhizobiaceae	Rhodopseudomonas	Yes
gi|86751466|ref|YP_487962.1|	420	2	Pyr_redox_2*FCSD-flav_bind	PF07992.10-PF09242.7	2.7e-15,1.6e-20	30-161,353-419	FCSD-flav_bind,Pyr_redox_2	1.6e-20,2.7e-15	Rhodopseudomonas_palustris_HaA2_uid58439	Bacteria	Proteobacteria	Alphaproteobacteria	Rhizobiales	Bradyrhizobiaceae	Rhodopseudomonas	Yes
gi|86751465|ref|YP_487961.1|	423	2	Pyr_redox_2*FCSD-flav_bind	PF07992.10-PF09242.7	1e-12,9.6e-18	33-183,356-422	FCSD-flav_bind,Pyr_redox_2	9.6e-18,1e-12	Rhodopseudomonas_palustris_HaA2_uid58439	Bacteria	Proteobacteria	Alphaproteobacteria	Rhizobiales	Bradyrhizobiaceae	Rhodopseudomonas	Yes
gi|86751458|ref|YP_487954.1|	568	2	cNMP_binding*Pyr_redox_2	PF00027.25-PF07992.10	1.1e-11,2.3e-38	42-130,241-549	Pyr_redox_2,cNMP_binding	2.3e-38,1.1e-11	Rhodopseudomonas_palustris_HaA2_uid58439	Bacteria	Proteobacteria	Alphaproteobacteria	Rhizobiales	Bradyrhizobiaceae	Rhodopseudomonas	Yes
gi|86751370|ref|YP_487866.1|	452	1	Pyr_redox_2	PF07992.10	2.4e-53	22-358	Pyr_redox_2	2.4e-53	Rhodopseudomonas_palustris_HaA2_uid58439	Bacteria	Proteobacteria	Alphaproteobacteria	Rhizobiales	Bradyrhizobiaceae	Rhodopseudomonas	Yes
gi|86751136|ref|YP_487632.1|	508	2	Pyr_redox_2*Pyr_redox_3	PF07992.10-PF13738.2	2.8e-09,8.2e-17	25-262,28-232	Pyr_redox_3,Pyr_redox_2	8.2e-17,2.8e-09	Rhodopseudomonas_palustris_HaA2_uid58439	Bacteria	Proteobacteria	Alphaproteobacteria	Rhizobiales	Bradyrhizobiaceae	Rhodopseudomonas	Yes
gi|86751059|ref|YP_487555.1|	296	1	Pyr_redox_2	PF07992.10	1.5e-21	3-283	Pyr_redox_2	1.5e-21	Rhodopseudomonas_palustris_HaA2_uid58439	Bacteria	Proteobacteria	Alphaproteobacteria	Rhizobiales	Bradyrhizobiaceae	Rhodopseudomonas	Yes
gi|86750949|ref|YP_487445.1|	342	1	Pyr_redox_2	PF07992.10	2.9e-36	7-307	Pyr_redox_2	2.9e-36	Rhodopseudomonas_palustris_HaA2_uid58439	Bacteria	Proteobacteria	Alphaproteobacteria	Rhizobiales	Bradyrhizobiaceae	Rhodopseudomonas	Yes
gi|86750766|ref|YP_487262.1|	405	2	Pyr_redox_2*Reductase_C	PF07992.10-PF14759.2	1.8e-66,6.1e-31	3-301,320-404	Pyr_redox_2,Reductase_C	1.8e-66,6.1e-31	Rhodopseudomonas_palustris_HaA2_uid58439	Bacteria	Proteobacteria	Alphaproteobacteria	Rhizobiales	Bradyrhizobiaceae	Rhodopseudomonas	Yes
gi|86750525|ref|YP_487021.1|	445	1	Pyr_redox_2	PF07992.10	5.8e-13	14-201	Pyr_redox_2	5.8e-13	Rhodopseudomonas_palustris_HaA2_uid58439	Bacteria	Proteobacteria	Alphaproteobacteria	Rhizobiales	Bradyrhizobiaceae	Rhodopseudomonas	Yes
gi|86750495|ref|YP_486991.1|	461	2	Pyr_redox_2*Pyr_redox_dim	PF07992.10-PF02852.18	2.9e-74,3.8e-35	6-320,340-449	Pyr_redox_2,Pyr_redox_dim	2.9e-74,3.8e-35	Rhodopseudomonas_palustris_HaA2_uid58439	Bacteria	Proteobacteria	Alphaproteobacteria	Rhizobiales	Bradyrhizobiaceae	Rhodopseudomonas	Yes
gi|86750282|ref|YP_486778.1|	600	3	SnoaL_2*Pyr_redox_2*FMO-like	PF12680.3-PF07992.10-PF00743.15	2.1e-06,2.9e-21,2.9e-25	13-116,166-394,195-380	FMO-like,Pyr_redox_2,SnoaL_2	2.9e-25,2.9e-21,2.1e-06	Rhodopseudomonas_palustris_HaA2_uid58439	Bacteria	Proteobacteria	Alphaproteobacteria	Rhizobiales	Bradyrhizobiaceae	Rhodopseudomonas	Yes
gi|86749883|ref|YP_486379.1|	473	2	Pyr_redox_2*Pyr_redox_dim	PF07992.10-PF02852.18	2.5e-74,5.7e-40	6-334,354-463	Pyr_redox_2,Pyr_redox_dim	2.5e-74,5.7e-40	Rhodopseudomonas_palustris_HaA2_uid58439	Bacteria	Proteobacteria	Alphaproteobacteria	Rhizobiales	Bradyrhizobiaceae	Rhodopseudomonas	Yes
gi|86748878|ref|YP_485374.1|	410	1	Pyr_redox_2	PF07992.10	5.4e-61	3-297	Pyr_redox_2	5.4e-61	Rhodopseudomonas_palustris_HaA2_uid58439	Bacteria	Proteobacteria	Alphaproteobacteria	Rhizobiales	Bradyrhizobiaceae	Rhodopseudomonas	Yes
gi|86748637|ref|YP_485133.1|	321	1	Pyr_redox_2	PF07992.10	1e-60	7-299	Pyr_redox_2	1e-60	Rhodopseudomonas_palustris_HaA2_uid58439	Bacteria	Proteobacteria	Alphaproteobacteria	Rhizobiales	Bradyrhizobiaceae	Rhodopseudomonas	Yes
gi|86748451|ref|YP_484947.1|	427	1	Pyr_redox_2	PF07992.10	4.6e-17	2-332	Pyr_redox_2	4.6e-17	Rhodopseudomonas_palustris_HaA2_uid58439	Bacteria	Proteobacteria	Alphaproteobacteria	Rhizobiales	Bradyrhizobiaceae	Rhodopseudomonas	Yes
gi|86748268|ref|YP_484764.1|	987	4	Fer2_4*Pyr_redox_2*GCV_T*GCV_T_C	PF13510.2-PF07992.10-PF01571.17-PF08669.7	1.2e-28,8.1e-13,1.5e-65,5.4e-11	15-101,169-433,601-868,873-975	GCV_T,Fer2_4,Pyr_redox_2,GCV_T_C	1.5e-65,1.2e-28,8.1e-13,5.4e-11	Rhodopseudomonas_palustris_HaA2_uid58439	Bacteria	Proteobacteria	Alphaproteobacteria	Rhizobiales	Bradyrhizobiaceae	Rhodopseudomonas	Yes
gi|86748177|ref|YP_484673.1|	376	1	Pyr_redox_2	PF07992.10	1.2e-21	2-307	Pyr_redox_2	1.2e-21	Rhodopseudomonas_palustris_HaA2_uid58439	Bacteria	Proteobacteria	Alphaproteobacteria	Rhizobiales	Bradyrhizobiaceae	Rhodopseudomonas	Yes
gi|86748053|ref|YP_484549.1|	436	1	Pyr_redox_2	PF07992.10	6.5e-18	38-181	Pyr_redox_2	6.5e-18	Rhodopseudomonas_palustris_HaA2_uid58439	Bacteria	Proteobacteria	Alphaproteobacteria	Rhizobiales	Bradyrhizobiaceae	Rhodopseudomonas	Yes
gi|86747976|ref|YP_484472.1|	942	3	Fer4_20*Pyr_redox_2*DHODB_Fe-S_bind	PF14691.2-PF07992.10-PF10418.5	5.3e-19,3.1e-24,1.4e-10	182-285,305-616,876-917	Pyr_redox_2,Fer4_20,DHODB_Fe-S_bind	3.1e-24,5.3e-19,1.4e-10	Rhodopseudomonas_palustris_HaA2_uid58439	Bacteria	Proteobacteria	Alphaproteobacteria	Rhizobiales	Bradyrhizobiaceae	Rhodopseudomonas	Yes
gi|86747400|ref|YP_483896.1|	467	2	Pyr_redox_2*Pyr_redox_dim	PF07992.10-PF02852.18	3.8e-77,1.4e-41	4-329,348-457	Pyr_redox_2,Pyr_redox_dim	3.8e-77,1.4e-41	Rhodopseudomonas_palustris_HaA2_uid58439	Bacteria	Proteobacteria	Alphaproteobacteria	Rhizobiales	Bradyrhizobiaceae	Rhodopseudomonas	Yes
gi|86743211|ref|YP_483611.1|	348	1	Pyr_redox_2	PF07992.10	2.2e-54	24-313	Pyr_redox_2	2.2e-54	Frankia_CcI3_uid58397	Bacteria	Actinobacteria	Actinobacteridae	Actinomycetales	Frankineae	Frankiaceae	No
gi|86742597|ref|YP_482997.1|	515	1	Pyr_redox_2	PF07992.10	5e-42	7-333	Pyr_redox_2	5e-42	Frankia_CcI3_uid58397	Bacteria	Actinobacteria	Actinobacteridae	Actinomycetales	Frankineae	Frankiaceae	No
gi|86742562|ref|YP_482962.1|	470	2	Pyr_redox_2*Pyr_redox_dim	PF07992.10-PF02852.18	1.6e-61,1e-25	4-326,346-455	Pyr_redox_2,Pyr_redox_dim	1.6e-61,1e-25	Frankia_CcI3_uid58397	Bacteria	Actinobacteria	Actinobacteridae	Actinomycetales	Frankineae	Frankiaceae	No
gi|86741820|ref|YP_482220.1|	460	2	Pyr_redox_2*Pyr_redox_dim	PF07992.10-PF02852.18	3.2e-67,4.9e-26	9-321,341-448	Pyr_redox_2,Pyr_redox_dim	3.2e-67,4.9e-26	Frankia_CcI3_uid58397	Bacteria	Actinobacteria	Actinobacteridae	Actinomycetales	Frankineae	Frankiaceae	No
gi|86741760|ref|YP_482160.1|	411	2	Pyr_redox_2*Reductase_C	PF07992.10-PF14759.2	1.8e-45,8.5e-17	2-293,313-407	Pyr_redox_2,Reductase_C	1.8e-45,8.5e-17	Frankia_CcI3_uid58397	Bacteria	Actinobacteria	Actinobacteridae	Actinomycetales	Frankineae	Frankiaceae	No
gi|86741698|ref|YP_482098.1|	480	2	Fer4_20*Pyr_redox_2	PF14691.2-PF07992.10	5e-24,6.6e-25	23-132,144-454	Pyr_redox_2,Fer4_20	6.6e-25,5e-24	Frankia_CcI3_uid58397	Bacteria	Actinobacteria	Actinobacteridae	Actinomycetales	Frankineae	Frankiaceae	No
gi|86739688|ref|YP_480088.1|	500	1	Pyr_redox_2	PF07992.10	1.8e-48	25-350	Pyr_redox_2	1.8e-48	Frankia_CcI3_uid58397	Bacteria	Actinobacteria	Actinobacteridae	Actinomycetales	Frankineae	Frankiaceae	No
gi|86739650|ref|YP_480050.1|	493	2	Pyr_redox_2*Pyr_redox_dim	PF07992.10-PF02852.18	1.4e-45,2.3e-21	5-356,379-488	Pyr_redox_2,Pyr_redox_dim	1.4e-45,2.3e-21	Frankia_CcI3_uid58397	Bacteria	Actinobacteria	Actinobacteridae	Actinomycetales	Frankineae	Frankiaceae	No
gi|86739575|ref|YP_479975.1|	556	2	Pyr_redox_2*Fer2_BFD	PF07992.10-PF04324.11	2.2e-49,3e-10	1-298,422-471	Pyr_redox_2,Fer2_BFD	2.2e-49,3e-10	Frankia_CcI3_uid58397	Bacteria	Actinobacteria	Actinobacteridae	Actinomycetales	Frankineae	Frankiaceae	No
gi|86739507|ref|YP_479907.1|	882	5	Pyr_redox_2*Fer2_BFD*Fer2_BFD*NIR_SIR_ferr*NIR_SIR	PF07992.10-PF04324.11-PF04324.11-PF03460.13-PF01077.18	1.3e-57,2.2e-23,2.2e-23,1.8e-11,1.9e-18	4-306,430-480,492-542,566-631,639-782	Pyr_redox_2,Fer2_BFD,Fer2_BFD,NIR_SIR,NIR_SIR_ferr	1.3e-57,2.2e-23,2.2e-23,1.9e-18,1.8e-11	Frankia_CcI3_uid58397	Bacteria	Actinobacteria	Actinobacteridae	Actinomycetales	Frankineae	Frankiaceae	No
gi|86739409|ref|YP_479809.1|	493	2	Pyr_redox_2*Pyr_redox_dim	PF07992.10-PF02852.18	5e-63,2.2e-25	2-348,368-477	Pyr_redox_2,Pyr_redox_dim	5e-63,2.2e-25	Frankia_CcI3_uid58397	Bacteria	Actinobacteria	Actinobacteridae	Actinomycetales	Frankineae	Frankiaceae	No
gi|86739243|ref|YP_479643.1|	321	1	Pyr_redox_2	PF07992.10	1.8e-33	1-292	Pyr_redox_2	1.8e-33	Frankia_CcI3_uid58397	Bacteria	Actinobacteria	Actinobacteridae	Actinomycetales	Frankineae	Frankiaceae	No
gi|86610230|ref|YP_478992.1|	476	2	Pyr_redox_2*Thioredoxin	PF07992.10-PF00085.16	7.5e-59,1.6e-17	8-303,374-469	Pyr_redox_2,Thioredoxin	7.5e-59,1.6e-17	Synechococcus_JA_2_3B_a_2_13__uid58537	Bacteria	Cyanobacteria	Oscillatoriophycideae	Chroococcales	Synechococcus		No
gi|86610137|ref|YP_478899.1|	392	1	Pyr_redox_2	PF07992.10	5.7e-27	6-317	Pyr_redox_2	5.7e-27	Synechococcus_JA_2_3B_a_2_13__uid58537	Bacteria	Cyanobacteria	Oscillatoriophycideae	Chroococcales	Synechococcus		No
gi|86609427|ref|YP_478189.1|	532	2	Pyr_redox_2*Pyr_redox_dim	PF07992.10-PF02852.18	1.8e-68,1.5e-26	46-375,395-503	Pyr_redox_2,Pyr_redox_dim	1.8e-68,1.5e-26	Synechococcus_JA_2_3B_a_2_13__uid58537	Bacteria	Cyanobacteria	Oscillatoriophycideae	Chroococcales	Synechococcus		No
gi|86609207|ref|YP_477969.1|	405	1	Pyr_redox_2	PF07992.10	1.5e-44	2-317	Pyr_redox_2	1.5e-44	Synechococcus_JA_2_3B_a_2_13__uid58537	Bacteria	Cyanobacteria	Oscillatoriophycideae	Chroococcales	Synechococcus		No
gi|86608233|ref|YP_476995.1|	460	2	Pyr_redox_2*Pyr_redox_dim	PF07992.10-PF02852.18	2.3e-69,6e-35	5-322,341-450	Pyr_redox_2,Pyr_redox_dim	2.3e-69,6e-35	Synechococcus_JA_2_3B_a_2_13__uid58537	Bacteria	Cyanobacteria	Oscillatoriophycideae	Chroococcales	Synechococcus		No
gi|86607824|ref|YP_476586.1|	340	2	Pyr_redox_2*Pyr_redox_2	PF07992.10-PF07992.10	2.5e-18,2.5e-18	16-174,197-304	Pyr_redox_2,Pyr_redox_2	2.5e-18,2.5e-18	Synechococcus_JA_2_3B_a_2_13__uid58537	Bacteria	Cyanobacteria	Oscillatoriophycideae	Chroococcales	Synechococcus		No
gi|86607361|ref|YP_476124.1|	424	2	Pyr_redox_2*Pyr_redox_2	PF07992.10-PF07992.10	4.8e-23,4.8e-23	15-156,182-326	Pyr_redox_2,Pyr_redox_2	4.8e-23,4.8e-23	Synechococcus_JA_3_3Ab_uid58535	Bacteria	Cyanobacteria	Oscillatoriophycideae	Chroococcales	Synechococcus		No
gi|86606699|ref|YP_475462.1|	460	2	Pyr_redox_2*Pyr_redox_dim	PF07992.10-PF02852.18	5.5e-69,1.3e-35	5-322,341-450	Pyr_redox_2,Pyr_redox_dim	5.5e-69,1.3e-35	Synechococcus_JA_3_3Ab_uid58535	Bacteria	Cyanobacteria	Oscillatoriophycideae	Chroococcales	Synechococcus		No
gi|86606193|ref|YP_474956.1|	330	1	Pyr_redox_2	PF07992.10	1.1e-20	16-304	Pyr_redox_2	1.1e-20	Synechococcus_JA_3_3Ab_uid58535	Bacteria	Cyanobacteria	Oscillatoriophycideae	Chroococcales	Synechococcus		No
gi|86606033|ref|YP_474796.1|	476	2	Pyr_redox_2*Thioredoxin	PF07992.10-PF00085.16	2.5e-55,1e-15	8-303,374-469	Pyr_redox_2,Thioredoxin	2.5e-55,1e-15	Synechococcus_JA_3_3Ab_uid58535	Bacteria	Cyanobacteria	Oscillatoriophycideae	Chroococcales	Synechococcus		No
gi|86605567|ref|YP_474330.1|	404	1	Pyr_redox_2	PF07992.10	4.1e-45	2-316	Pyr_redox_2	4.1e-45	Synechococcus_JA_3_3Ab_uid58535	Bacteria	Cyanobacteria	Oscillatoriophycideae	Chroococcales	Synechococcus		No
gi|86604979|ref|YP_473742.1|	370	3	Pyr_redox_2*NAD_binding_9*Amino_oxidase	PF07992.10-PF13454.2-PF01593.20	2.1e-08,2.5e-08,3.5e-25	19-187,22-181,28-119	Amino_oxidase,Pyr_redox_2,NAD_binding_9	3.5e-25,2.1e-08,2.5e-08	Synechococcus_JA_3_3Ab_uid58535	Bacteria	Cyanobacteria	Oscillatoriophycideae	Chroococcales	Synechococcus		No
gi|86361137|ref|YP_473024.1|	678	2	Oxidored_FMN*Pyr_redox_2	PF00724.16-PF07992.10	3.2e-49,2.4e-13	5-341,386-668	Oxidored_FMN,Pyr_redox_2	3.2e-49,2.4e-13	Rhizobium_etli_CFN_42_uid58377	Bacteria	Proteobacteria	Alphaproteobacteria	Rhizobiales	Rhizobiaceae	Rhizobium	Yes
gi|86361088|ref|YP_472975.1|	536	2	Pyr_redox_2*Fer2_BFD	PF07992.10-PF04324.11	3.3e-18,6.8e-09	52-377,431-483	Pyr_redox_2,Fer2_BFD	3.3e-18,6.8e-09	Rhizobium_etli_CFN_42_uid58377	Bacteria	Proteobacteria	Alphaproteobacteria	Rhizobiales	Rhizobiaceae	Rhizobium	Yes
gi|86360868|ref|YP_472755.1|	301	1	Pyr_redox_2	PF07992.10	3.4e-33	2-282	Pyr_redox_2	3.4e-33	Rhizobium_etli_CFN_42_uid58377	Bacteria	Proteobacteria	Alphaproteobacteria	Rhizobiales	Rhizobiaceae	Rhizobium	Yes
gi|86360718|ref|YP_472606.1|	408	2	Pyr_redox_2*Reductase_C	PF07992.10-PF14759.2	2.2e-65,3.2e-21	2-299,318-406	Pyr_redox_2,Reductase_C	2.2e-65,3.2e-21	Rhizobium_etli_CFN_42_uid58377	Bacteria	Proteobacteria	Alphaproteobacteria	Rhizobiales	Rhizobiaceae	Rhizobium	Yes
gi|86360700|ref|YP_472588.1|	984	5	Fer2_4*Pyr_redox_2*FAD_oxidored*GCV_T*GCV_T_C	PF13510.2-PF07992.10-PF12831.3-PF01571.17-PF08669.7	3.3e-27,1.4e-09,1.2e-09,3e-62,3.4e-15	15-101,169-356,170-250,597-864,870-967	GCV_T,Fer2_4,GCV_T_C,FAD_oxidored,Pyr_redox_2	3e-62,3.3e-27,3.4e-15,1.2e-09,1.4e-09	Rhizobium_etli_CFN_42_uid58377	Bacteria	Proteobacteria	Alphaproteobacteria	Rhizobiales	Rhizobiaceae	Rhizobium	Yes
gi|86360544|ref|YP_472432.1|	453	2	Pyr_redox_2*Pyr_redox_dim	PF07992.10-PF02852.18	6.3e-67,1.1e-24	4-318,338-447	Pyr_redox_2,Pyr_redox_dim	6.3e-67,1.1e-24	Rhizobium_etli_CFN_42_uid58377	Bacteria	Proteobacteria	Alphaproteobacteria	Rhizobiales	Rhizobiaceae	Rhizobium	Yes
gi|86360500|ref|YP_472388.1|	491	2	K_oxygenase*Pyr_redox_2	PF13434.2-PF07992.10	1.4e-11,4.1e-12	42-299,44-267	Pyr_redox_2,K_oxygenase	4.1e-12,1.4e-11	Rhizobium_etli_CFN_42_uid58377	Bacteria	Proteobacteria	Alphaproteobacteria	Rhizobiales	Rhizobiaceae	Rhizobium	Yes
gi|86360118|ref|YP_472007.1|	465	2	Pyr_redox_2*Pyr_redox_dim	PF07992.10-PF02852.18	1.9e-70,2.7e-33	6-327,346-455	Pyr_redox_2,Pyr_redox_dim	1.9e-70,2.7e-33	Rhizobium_etli_CFN_42_uid58377	Bacteria	Proteobacteria	Alphaproteobacteria	Rhizobiales	Rhizobiaceae	Rhizobium	Yes
gi|86360097|ref|YP_471986.1|	297	1	Pyr_redox_2	PF07992.10	1.2e-22	2-284	Pyr_redox_2	1.2e-22	Rhizobium_etli_CFN_42_uid58377	Bacteria	Proteobacteria	Alphaproteobacteria	Rhizobiales	Rhizobiaceae	Rhizobium	Yes
gi|86359463|ref|YP_471355.1|	468	2	Pyr_redox_2*Pyr_redox_dim	PF07992.10-PF02852.18	1.4e-74,4.5e-42	3-330,349-458	Pyr_redox_2,Pyr_redox_dim	1.4e-74,4.5e-42	Rhizobium_etli_CFN_42_uid58377	Bacteria	Proteobacteria	Alphaproteobacteria	Rhizobiales	Rhizobiaceae	Rhizobium	Yes
gi|86359191|ref|YP_471083.1|	997	4	Fer2_4*Pyr_redox_2*GCV_T*GCV_T_C	PF13510.2-PF07992.10-PF01571.17-PF08669.7	4.3e-27,2.7e-15,1.8e-71,1.5e-14	16-103,171-448,613-879,885-985	GCV_T,Fer2_4,Pyr_redox_2,GCV_T_C	1.8e-71,4.3e-27,2.7e-15,1.5e-14	Rhizobium_etli_CFN_42_uid58377	Bacteria	Proteobacteria	Alphaproteobacteria	Rhizobiales	Rhizobiaceae	Rhizobium	Yes
gi|86359156|ref|YP_471048.1|	484	2	Fer4_20*Pyr_redox_2	PF14691.2-PF07992.10	1e-25,5.5e-23	23-134,146-465	Fer4_20,Pyr_redox_2	1e-25,5.5e-23	Rhizobium_etli_CFN_42_uid58377	Bacteria	Proteobacteria	Alphaproteobacteria	Rhizobiales	Rhizobiaceae	Rhizobium	Yes
gi|86358876|ref|YP_470768.1|	453	2	Fer4_20*Pyr_redox_2	PF14691.2-PF07992.10	2.8e-36,1.7e-28	18-130,141-440	Fer4_20,Pyr_redox_2	2.8e-36,1.7e-28	Rhizobium_etli_CFN_42_uid58377	Bacteria	Proteobacteria	Alphaproteobacteria	Rhizobiales	Rhizobiaceae	Rhizobium	Yes
gi|86358577|ref|YP_470469.1|	324	1	Pyr_redox_2	PF07992.10	1e-56	6-302	Pyr_redox_2	1e-56	Rhizobium_etli_CFN_42_uid58377	Bacteria	Proteobacteria	Alphaproteobacteria	Rhizobiales	Rhizobiaceae	Rhizobium	Yes
gi|86358364|ref|YP_470256.1|	421	1	Pyr_redox_2	PF07992.10	3.7e-50	4-322	Pyr_redox_2	3.7e-50	Rhizobium_etli_CFN_42_uid58377	Bacteria	Proteobacteria	Alphaproteobacteria	Rhizobiales	Rhizobiaceae	Rhizobium	Yes
gi|86358249|ref|YP_470141.1|	401	2	Pyr_redox_2*Reductase_C	PF07992.10-PF14759.2	3.1e-60,3.3e-21	2-290,309-395	Pyr_redox_2,Reductase_C	3.1e-60,3.3e-21	Rhizobium_etli_CFN_42_uid58377	Bacteria	Proteobacteria	Alphaproteobacteria	Rhizobiales	Rhizobiaceae	Rhizobium	Yes
gi|86357992|ref|YP_469884.1|	461	2	Pyr_redox_2*Pyr_redox_dim	PF07992.10-PF02852.18	8e-70,1.2e-31	6-320,340-449	Pyr_redox_2,Pyr_redox_dim	8e-70,1.2e-31	Rhizobium_etli_CFN_42_uid58377	Bacteria	Proteobacteria	Alphaproteobacteria	Rhizobiales	Rhizobiaceae	Rhizobium	Yes
gi|86357559|ref|YP_469451.1|	481	2	Pyr_redox_2*Pyr_redox_dim	PF07992.10-PF02852.18	2.4e-74,2e-39	5-341,362-471	Pyr_redox_2,Pyr_redox_dim	2.4e-74,2e-39	Rhizobium_etli_CFN_42_uid58377	Bacteria	Proteobacteria	Alphaproteobacteria	Rhizobiales	Rhizobiaceae	Rhizobium	Yes
gi|86357473|ref|YP_469365.1|	478	2	Pyr_redox_2*Pyr_redox_dim	PF07992.10-PF02852.18	1.9e-54,2.1e-28	14-336,355-463	Pyr_redox_2,Pyr_redox_dim	1.9e-54,2.1e-28	Rhizobium_etli_CFN_42_uid58377	Bacteria	Proteobacteria	Alphaproteobacteria	Rhizobiales	Rhizobiaceae	Rhizobium	Yes
gi|86357412|ref|YP_469304.1|	816	5	Pyr_redox_2*Fer2_BFD*Fer2_BFD*NIR_SIR_ferr*NIR_SIR	PF07992.10-PF04324.11-PF04324.11-PF03460.13-PF01077.18	5.3e-61,1.8e-17,1.8e-17,1.3e-13,1.5e-26	3-303,419-469,482-533,556-622,630-773	Pyr_redox_2,NIR_SIR,Fer2_BFD,Fer2_BFD,NIR_SIR_ferr	5.3e-61,1.5e-26,1.8e-17,1.8e-17,1.3e-13	Rhizobium_etli_CFN_42_uid58377	Bacteria	Proteobacteria	Alphaproteobacteria	Rhizobiales	Rhizobiaceae	Rhizobium	Yes
gi|86356986|ref|YP_468878.1|	405	2	Pyr_redox_2*Reductase_C	PF07992.10-PF14759.2	8.9e-63,1e-31	3-301,320-404	Pyr_redox_2,Reductase_C	8.9e-63,1e-31	Rhizobium_etli_CFN_42_uid58377	Bacteria	Proteobacteria	Alphaproteobacteria	Rhizobiales	Rhizobiaceae	Rhizobium	Yes
gi|86160367|ref|YP_467152.1|	314	1	Pyr_redox_2	PF07992.10	5.7e-60	5-294	Pyr_redox_2	5.7e-60	Anaeromyxobacter_dehalogenans_2CP_C_uid58135	Bacteria	Proteobacteria	Deltaproteobacteria	Myxococcales	Cystobacterineae	Myxococcaceae	Yes
gi|86160349|ref|YP_467134.1|	388	1	Pyr_redox_2	PF07992.10	8.9e-21	3-312	Pyr_redox_2	8.9e-21	Anaeromyxobacter_dehalogenans_2CP_C_uid58135	Bacteria	Proteobacteria	Deltaproteobacteria	Myxococcales	Cystobacterineae	Myxococcaceae	Yes
gi|86160249|ref|YP_467034.1|	476	2	Pyr_redox_2*Pyr_redox_dim	PF07992.10-PF02852.18	2.5e-54,3.2e-27	4-324,344-453	Pyr_redox_2,Pyr_redox_dim	2.5e-54,3.2e-27	Anaeromyxobacter_dehalogenans_2CP_C_uid58135	Bacteria	Proteobacteria	Deltaproteobacteria	Myxococcales	Cystobacterineae	Myxococcaceae	Yes
gi|86159715|ref|YP_466500.1|	446	1	Pyr_redox_2	PF07992.10	1.3e-13	1-193	Pyr_redox_2	1.3e-13	Anaeromyxobacter_dehalogenans_2CP_C_uid58135	Bacteria	Proteobacteria	Deltaproteobacteria	Myxococcales	Cystobacterineae	Myxococcaceae	Yes
gi|86159306|ref|YP_466091.1|	383	1	Pyr_redox_2	PF07992.10	1.3e-23	3-308	Pyr_redox_2	1.3e-23	Anaeromyxobacter_dehalogenans_2CP_C_uid58135	Bacteria	Proteobacteria	Deltaproteobacteria	Myxococcales	Cystobacterineae	Myxococcaceae	Yes
gi|86159213|ref|YP_465998.1|	1008	3	DHODB_Fe-S_bind*Fer4_20*Pyr_redox_2	PF10418.5-PF14691.2-PF07992.10	1.4e-11,3.7e-40,2.2e-29	212-249,310-421,431-746	Fer4_20,Pyr_redox_2,DHODB_Fe-S_bind	3.7e-40,2.2e-29,1.4e-11	Anaeromyxobacter_dehalogenans_2CP_C_uid58135	Bacteria	Proteobacteria	Deltaproteobacteria	Myxococcales	Cystobacterineae	Myxococcaceae	Yes
gi|86159089|ref|YP_465874.1|	748	2	Fer4_10*Pyr_redox_2	PF13237.2-PF07992.10	9.2e-08,1.3e-27	53-103,168-432	Pyr_redox_2,Fer4_10	1.3e-27,9.2e-08	Anaeromyxobacter_dehalogenans_2CP_C_uid58135	Bacteria	Proteobacteria	Deltaproteobacteria	Myxococcales	Cystobacterineae	Myxococcaceae	Yes
gi|86158900|ref|YP_465685.1|	429	2	Fer2_4*Pyr_redox_2	PF13510.2-PF07992.10	9.3e-28,1.2e-14	9-90,158-340	Fer2_4,Pyr_redox_2	9.3e-28,1.2e-14	Anaeromyxobacter_dehalogenans_2CP_C_uid58135	Bacteria	Proteobacteria	Deltaproteobacteria	Myxococcales	Cystobacterineae	Myxococcaceae	Yes
gi|86158828|ref|YP_465613.1|	648	4	Fer4_20*Pyr_redox_2*Fer4*Fer4	PF14691.2-PF07992.10-PF00037.23-PF00037.23	1.1e-12,3.3e-30,2.7e-09,2.7e-09	20-102,140-478,557-580,611-634	Pyr_redox_2,Fer4_20,Fer4,Fer4	3.3e-30,1.1e-12,2.7e-09,2.7e-09	Anaeromyxobacter_dehalogenans_2CP_C_uid58135	Bacteria	Proteobacteria	Deltaproteobacteria	Myxococcales	Cystobacterineae	Myxococcaceae	Yes
gi|86158677|ref|YP_465462.1|	419	1	Pyr_redox_2	PF07992.10	8.7e-13	4-207	Pyr_redox_2	8.7e-13	Anaeromyxobacter_dehalogenans_2CP_C_uid58135	Bacteria	Proteobacteria	Deltaproteobacteria	Myxococcales	Cystobacterineae	Myxococcaceae	Yes
gi|86158628|ref|YP_465413.1|	459	2	Pyr_redox_2*Pyr_redox_dim	PF07992.10-PF02852.18	4.6e-65,4.4e-27	5-319,340-449	Pyr_redox_2,Pyr_redox_dim	4.6e-65,4.4e-27	Anaeromyxobacter_dehalogenans_2CP_C_uid58135	Bacteria	Proteobacteria	Deltaproteobacteria	Myxococcales	Cystobacterineae	Myxococcaceae	Yes
gi|86158575|ref|YP_465360.1|	453	1	Pyr_redox_2	PF07992.10	1.1e-52	12-330	Pyr_redox_2	1.1e-52	Anaeromyxobacter_dehalogenans_2CP_C_uid58135	Bacteria	Proteobacteria	Deltaproteobacteria	Myxococcales	Cystobacterineae	Myxococcaceae	Yes
gi|86158246|ref|YP_465031.1|	484	2	Pyr_redox_2*Pyr_redox_dim	PF07992.10-PF02852.18	1e-72,1.6e-35	6-328,347-456	Pyr_redox_2,Pyr_redox_dim	1e-72,1.6e-35	Anaeromyxobacter_dehalogenans_2CP_C_uid58135	Bacteria	Proteobacteria	Deltaproteobacteria	Myxococcales	Cystobacterineae	Myxococcaceae	Yes
gi|86157368|ref|YP_464153.1|	389	2	Pyr_redox_2*AIF_C	PF07992.10-PF14721.2	7.5e-58,3.1e-15	4-291,294-339	Pyr_redox_2,AIF_C	7.5e-58,3.1e-15	Anaeromyxobacter_dehalogenans_2CP_C_uid58135	Bacteria	Proteobacteria	Deltaproteobacteria	Myxococcales	Cystobacterineae	Myxococcaceae	Yes
gi|86157245|ref|YP_464030.1|	495	3	Fer4_20*Pyr_redox_2*Pyr_redox_2	PF14691.2-PF07992.10-PF07992.10	6.6e-20,2.1e-33,2.1e-33	23-141,153-336,367-475	Pyr_redox_2,Pyr_redox_2,Fer4_20	2.1e-33,2.1e-33,6.6e-20	Anaeromyxobacter_dehalogenans_2CP_C_uid58135	Bacteria	Proteobacteria	Deltaproteobacteria	Myxococcales	Cystobacterineae	Myxococcaceae	Yes
gi|86156935|ref|YP_463720.1|	342	2	Pyr_redox_2*Amino_oxidase	PF07992.10-PF01593.20	2e-07,1.6e-22	7-172,16-89	Amino_oxidase,Pyr_redox_2	1.6e-22,2e-07	Anaeromyxobacter_dehalogenans_2CP_C_uid58135	Bacteria	Proteobacteria	Deltaproteobacteria	Myxococcales	Cystobacterineae	Myxococcaceae	Yes
gi|85860895|ref|YP_463097.1|	777	4	GXGXG*Fer4_20*Pyr_redox_2*Fer4_7	PF01493.15-PF14691.2-PF07992.10-PF12838.3	5.8e-14,2e-08,9.7e-35,1.2e-08	25-216,312-394,402-662,713-767	Pyr_redox_2,GXGXG,Fer4_7,Fer4_20	9.7e-35,5.8e-14,1.2e-08,2e-08	Syntrophus_aciditrophicus_SB_uid58539	Bacteria	Proteobacteria	Deltaproteobacteria	Syntrophobacterales	Syntrophaceae	Syntrophus	Yes
gi|85860882|ref|YP_463084.1|	68	2	Pyr_redox_2*FAD_oxidored	PF07992.10-PF12831.3	1.1e-07,2.2e-09	16-68,17-64	FAD_oxidored,Pyr_redox_2	2.2e-09,1.1e-07	Syntrophus_aciditrophicus_SB_uid58539	Bacteria	Proteobacteria	Deltaproteobacteria	Syntrophobacterales	Syntrophaceae	Syntrophus	Yes
gi|85860881|ref|YP_463083.1|	943	3	Pyr_redox_2*Pyr_redox_2*Fer4	PF07992.10-PF07992.10-PF00037.23	1.6e-21,1.6e-21,1.1e-15	10-341,513-663,857-880	Pyr_redox_2,Pyr_redox_2,Fer4	1.6e-21,1.6e-21,1.1e-15	Syntrophus_aciditrophicus_SB_uid58539	Bacteria	Proteobacteria	Deltaproteobacteria	Syntrophobacterales	Syntrophaceae	Syntrophus	Yes
gi|85860700|ref|YP_462902.1|	71	2	Pyr_redox_2*FAD_oxidored	PF07992.10-PF12831.3	1.3e-07,2.4e-09	19-71,20-67	FAD_oxidored,Pyr_redox_2	2.4e-09,1.3e-07	Syntrophus_aciditrophicus_SB_uid58539	Bacteria	Proteobacteria	Deltaproteobacteria	Syntrophobacterales	Syntrophaceae	Syntrophus	Yes
gi|85860699|ref|YP_462901.1|	920	3	Pyr_redox_2*FAD_binding_2*Fer4_7	PF07992.10-PF00890.20-PF12838.3	1.9e-19,7.1e-08,1.3e-10	47-318,490-539,840-888	Pyr_redox_2,Fer4_7,FAD_binding_2	1.9e-19,1.3e-10,7.1e-08	Syntrophus_aciditrophicus_SB_uid58539	Bacteria	Proteobacteria	Deltaproteobacteria	Syntrophobacterales	Syntrophaceae	Syntrophus	Yes
gi|85860214|ref|YP_462416.1|	471	2	Fer4_20*Pyr_redox_2	PF14691.2-PF07992.10	2e-42,2.4e-41	26-137,149-460	Fer4_20,Pyr_redox_2	2e-42,2.4e-41	Syntrophus_aciditrophicus_SB_uid58539	Bacteria	Proteobacteria	Deltaproteobacteria	Syntrophobacterales	Syntrophaceae	Syntrophus	Yes
gi|85859240|ref|YP_461442.1|	939	3	Pyr_redox_2*Pyr_redox_2*Fer4	PF07992.10-PF07992.10-PF00037.23	5.7e-25,5.7e-25,1.4e-13	9-341,512-838,857-880	Pyr_redox_2,Pyr_redox_2,Fer4	5.7e-25,5.7e-25,1.4e-13	Syntrophus_aciditrophicus_SB_uid58539	Bacteria	Proteobacteria	Deltaproteobacteria	Syntrophobacterales	Syntrophaceae	Syntrophus	Yes
gi|85859239|ref|YP_461441.1|	61	2	Pyr_redox_2*FAD_oxidored	PF07992.10-PF12831.3	7.9e-08,1.2e-09	9-61,10-58	FAD_oxidored,Pyr_redox_2	1.2e-09,7.9e-08	Syntrophus_aciditrophicus_SB_uid58539	Bacteria	Proteobacteria	Deltaproteobacteria	Syntrophobacterales	Syntrophaceae	Syntrophus	Yes
gi|85858562|ref|YP_460764.1|	413	1	Pyr_redox_2	PF07992.10	2.1e-31	6-312	Pyr_redox_2	2.1e-31	Syntrophus_aciditrophicus_SB_uid58539	Bacteria	Proteobacteria	Deltaproteobacteria	Syntrophobacterales	Syntrophaceae	Syntrophus	Yes
gi|85858319|ref|YP_460521.1|	61	2	Pyr_redox_2*FAD_oxidored	PF07992.10-PF12831.3	7.9e-08,1.2e-09	9-61,10-58	FAD_oxidored,Pyr_redox_2	1.2e-09,7.9e-08	Syntrophus_aciditrophicus_SB_uid58539	Bacteria	Proteobacteria	Deltaproteobacteria	Syntrophobacterales	Syntrophaceae	Syntrophus	Yes
gi|85858318|ref|YP_460520.1|	939	3	Pyr_redox_2*Pyr_redox_2*Fer4	PF07992.10-PF07992.10-PF00037.23	5.7e-25,5.7e-25,1.4e-13	9-341,512-838,857-880	Pyr_redox_2,Pyr_redox_2,Fer4	5.7e-25,5.7e-25,1.4e-13	Syntrophus_aciditrophicus_SB_uid58539	Bacteria	Proteobacteria	Deltaproteobacteria	Syntrophobacterales	Syntrophaceae	Syntrophus	Yes
gi|85858090|ref|YP_460292.1|	479	2	Pyr_redox_2*Pyr_redox_dim	PF07992.10-PF02852.18	2e-60,2.4e-11	32-333,353-462	Pyr_redox_2,Pyr_redox_dim	2e-60,2.4e-11	Syntrophus_aciditrophicus_SB_uid58539	Bacteria	Proteobacteria	Deltaproteobacteria	Syntrophobacterales	Syntrophaceae	Syntrophus	Yes
gi|85858088|ref|YP_460290.1|	324	1	Pyr_redox_2	PF07992.10	2.2e-55	11-300	Pyr_redox_2	2.2e-55	Syntrophus_aciditrophicus_SB_uid58539	Bacteria	Proteobacteria	Deltaproteobacteria	Syntrophobacterales	Syntrophaceae	Syntrophus	Yes
gi|85857983|ref|YP_460185.1|	1039	3	Pyr_redox_2*FAD_oxidored*Fer4_7	PF07992.10-PF12831.3-PF12838.3	8.9e-28,1.3e-15,4.6e-13	19-434,607-702,956-1004	Pyr_redox_2,FAD_oxidored,Fer4_7	8.9e-28,1.3e-15,4.6e-13	Syntrophus_aciditrophicus_SB_uid58539	Bacteria	Proteobacteria	Deltaproteobacteria	Syntrophobacterales	Syntrophaceae	Syntrophus	Yes
gi|85375825|ref|YP_459887.1|	545	2	Pyr_redox_2*Pyr_redox_3	PF07992.10-PF13738.2	1.2e-15,9.1e-21	9-231,12-213	Pyr_redox_3,Pyr_redox_2	9.1e-21,1.2e-15	Erythrobacter_litoralis_HTCC2594_uid58299	Bacteria	Proteobacteria	Alphaproteobacteria	Sphingomonadales	Erythrobacteraceae	Erythrobacter	Yes
gi|85375311|ref|YP_459373.1|	400	2	Pyr_redox_2*Reductase_C	PF07992.10-PF14759.2	5.8e-60,5.9e-32	1-297,316-400	Pyr_redox_2,Reductase_C	5.8e-60,5.9e-32	Erythrobacter_litoralis_HTCC2594_uid58299	Bacteria	Proteobacteria	Alphaproteobacteria	Sphingomonadales	Erythrobacteraceae	Erythrobacter	Yes
gi|85375253|ref|YP_459315.1|	478	2	Fer4_20*Pyr_redox_2	PF14691.2-PF07992.10	4.4e-25,1.7e-32	23-132,144-459	Pyr_redox_2,Fer4_20	1.7e-32,4.4e-25	Erythrobacter_litoralis_HTCC2594_uid58299	Bacteria	Proteobacteria	Alphaproteobacteria	Sphingomonadales	Erythrobacteraceae	Erythrobacter	Yes
gi|85374918|ref|YP_458980.1|	529	2	Thioredoxin_3*Pyr_redox_2	PF13192.2-PF07992.10	3.6e-13,2.1e-49	119-196,213-505	Pyr_redox_2,Thioredoxin_3	2.1e-49,3.6e-13	Erythrobacter_litoralis_HTCC2594_uid58299	Bacteria	Proteobacteria	Alphaproteobacteria	Sphingomonadales	Erythrobacteraceae	Erythrobacter	Yes
gi|85374823|ref|YP_458885.1|	443	2	Pyr_redox_2*Pyr_redox_dim	PF07992.10-PF02852.18	2.5e-46,1.4e-21	5-313,333-440	Pyr_redox_2,Pyr_redox_dim	2.5e-46,1.4e-21	Erythrobacter_litoralis_HTCC2594_uid58299	Bacteria	Proteobacteria	Alphaproteobacteria	Sphingomonadales	Erythrobacteraceae	Erythrobacter	Yes
gi|85374429|ref|YP_458491.1|	472	2	Pyr_redox_2*Pyr_redox_dim	PF07992.10-PF02852.18	2.2e-83,7.9e-33	8-330,349-462	Pyr_redox_2,Pyr_redox_dim	2.2e-83,7.9e-33	Erythrobacter_litoralis_HTCC2594_uid58299	Bacteria	Proteobacteria	Alphaproteobacteria	Sphingomonadales	Erythrobacteraceae	Erythrobacter	Yes
gi|85374284|ref|YP_458346.1|	440	1	Pyr_redox_2	PF07992.10	5.4e-17	4-214	Pyr_redox_2	5.4e-17	Erythrobacter_litoralis_HTCC2594_uid58299	Bacteria	Proteobacteria	Alphaproteobacteria	Sphingomonadales	Erythrobacteraceae	Erythrobacter	Yes
gi|85374056|ref|YP_458118.1|	470	2	Pyr_redox_2*Pyr_redox_dim	PF07992.10-PF02852.18	2.7e-72,5e-36	5-325,351-460	Pyr_redox_2,Pyr_redox_dim	2.7e-72,5e-36	Erythrobacter_litoralis_HTCC2594_uid58299	Bacteria	Proteobacteria	Alphaproteobacteria	Sphingomonadales	Erythrobacteraceae	Erythrobacter	Yes
gi|85373803|ref|YP_457865.1|	449	2	Pyr_redox_2*Pyr_redox_dim	PF07992.10-PF02852.18	1.4e-71,7.8e-33	6-319,340-449	Pyr_redox_2,Pyr_redox_dim	1.4e-71,7.8e-33	Erythrobacter_litoralis_HTCC2594_uid58299	Bacteria	Proteobacteria	Alphaproteobacteria	Sphingomonadales	Erythrobacteraceae	Erythrobacter	Yes
gi|85373767|ref|YP_457829.1|	329	1	Pyr_redox_2	PF07992.10	8.8e-55	6-298	Pyr_redox_2	8.8e-55	Erythrobacter_litoralis_HTCC2594_uid58299	Bacteria	Proteobacteria	Alphaproteobacteria	Sphingomonadales	Erythrobacteraceae	Erythrobacter	Yes
gi|85373258|ref|YP_457320.1|	541	2	cNMP_binding*Pyr_redox_2	PF00027.25-PF07992.10	2.5e-10,1.8e-39	30-117,225-522	Pyr_redox_2,cNMP_binding	1.8e-39,2.5e-10	Erythrobacter_litoralis_HTCC2594_uid58299	Bacteria	Proteobacteria	Alphaproteobacteria	Sphingomonadales	Erythrobacteraceae	Erythrobacter	Yes
gi|85372897|ref|YP_456959.1|	472	2	Pyr_redox_2*Pyr_redox_dim	PF07992.10-PF02852.18	6.7e-66,9.8e-22	5-316,336-444	Pyr_redox_2,Pyr_redox_dim	6.7e-66,9.8e-22	Erythrobacter_litoralis_HTCC2594_uid58299	Bacteria	Proteobacteria	Alphaproteobacteria	Sphingomonadales	Erythrobacteraceae	Erythrobacter	Yes
gi|85372845|ref|YP_456907.1|	502	2	Pyr_redox_2*Pyr_redox_3	PF07992.10-PF13738.2	7.3e-11,2.6e-20	8-262,11-214	Pyr_redox_3,Pyr_redox_2	2.6e-20,7.3e-11	Erythrobacter_litoralis_HTCC2594_uid58299	Bacteria	Proteobacteria	Alphaproteobacteria	Sphingomonadales	Erythrobacteraceae	Erythrobacter	Yes
gi|85060135|ref|YP_455837.1|	465	2	Pyr_redox_2*Pyr_redox_dim	PF07992.10-PF02852.18	1.3e-61,8.9e-31	7-325,345-457	Pyr_redox_2,Pyr_redox_dim	1.3e-61,8.9e-31	Sodalis_glossinidius__morsitans__uid58553	Bacteria	Proteobacteria	Gammaproteobacteria	Enterobacteriales	Enterobacteriaceae	Sodalis	Yes
gi|85059084|ref|YP_454786.1|	322	1	Pyr_redox_2	PF07992.10	4.3e-53	7-302	Pyr_redox_2	4.3e-53	Sodalis_glossinidius__morsitans__uid58553	Bacteria	Proteobacteria	Gammaproteobacteria	Enterobacteriales	Enterobacteriaceae	Sodalis	Yes
gi|85059051|ref|YP_454753.1|	434	1	Pyr_redox_2	PF07992.10	2.3e-59	6-338	Pyr_redox_2	2.3e-59	Sodalis_glossinidius__morsitans__uid58553	Bacteria	Proteobacteria	Gammaproteobacteria	Enterobacteriales	Enterobacteriaceae	Sodalis	Yes
gi|85058447|ref|YP_454149.1|	475	2	Pyr_redox_2*Pyr_redox_dim	PF07992.10-PF02852.18	9e-69,4.3e-35	7-328,347-456	Pyr_redox_2,Pyr_redox_dim	9e-69,4.3e-35	Sodalis_glossinidius__morsitans__uid58553	Bacteria	Proteobacteria	Gammaproteobacteria	Enterobacteriales	Enterobacteriaceae	Sodalis	Yes
gi|85058046|ref|YP_453748.1|	450	2	Pyr_redox_2*Pyr_redox_dim	PF07992.10-PF02852.18	4.1e-74,4.4e-34	5-318,339-450	Pyr_redox_2,Pyr_redox_dim	4.1e-74,4.4e-34	Sodalis_glossinidius__morsitans__uid58553	Bacteria	Proteobacteria	Gammaproteobacteria	Enterobacteriales	Enterobacteriaceae	Sodalis	Yes
gi|85057604|ref|YP_456520.1|	447	2	Pyr_redox_2*Pyr_redox_dim	PF07992.10-PF02852.18	9.7e-65,5.9e-17	1-305,325-432	Pyr_redox_2,Pyr_redox_dim	9.7e-65,5.9e-17	Aster_yellows_witches_broom_phytoplasma_AYWB_uid58297	Bacteria	Tenericutes	Mollicutes	Acholeplasmatales	Acholeplasmataceae	CandidatusPhytoplasma	No
gi|85057419|ref|YP_456335.1|	457	2	Pyr_redox_2*Pyr_redox_dim	PF07992.10-PF02852.18	1e-76,1.4e-30	4-318,338-447	Pyr_redox_2,Pyr_redox_dim	1e-76,1.4e-30	Aster_yellows_witches_broom_phytoplasma_AYWB_uid58297	Bacteria	Tenericutes	Mollicutes	Acholeplasmatales	Acholeplasmataceae	CandidatusPhytoplasma	No
gi|84625705|ref|YP_453077.1|	430	1	Pyr_redox_2	PF07992.10	1.6e-51	10-327	Pyr_redox_2	1.6e-51	Xanthomonas_oryzae_MAFF_311018_uid58547	Bacteria	Proteobacteria	Gammaproteobacteria	Xanthomonadales	Xanthomonadaceae	Xanthomonas	No
gi|84625149|ref|YP_452521.1|	679	2	Oxidored_FMN*Pyr_redox_2	PF00724.16-PF07992.10	9.4e-72,5.2e-21	14-340,384-656	Oxidored_FMN,Pyr_redox_2	9.4e-72,5.2e-21	Xanthomonas_oryzae_MAFF_311018_uid58547	Bacteria	Proteobacteria	Gammaproteobacteria	Xanthomonadales	Xanthomonadaceae	Xanthomonas	No
gi|84625105|ref|YP_452477.1|	530	2	Thioredoxin_3*Pyr_redox_2	PF13192.2-PF07992.10	3.2e-09,3e-49	120-197,213-503	Pyr_redox_2,Thioredoxin_3	3e-49,3.2e-09	Xanthomonas_oryzae_MAFF_311018_uid58547	Bacteria	Proteobacteria	Gammaproteobacteria	Xanthomonadales	Xanthomonadaceae	Xanthomonas	No
gi|84624767|ref|YP_452139.1|	171	1	Pyr_redox_2	PF07992.10	1.1e-22	1-131	Pyr_redox_2	1.1e-22	Xanthomonas_oryzae_MAFF_311018_uid58547	Bacteria	Proteobacteria	Gammaproteobacteria	Xanthomonadales	Xanthomonadaceae	Xanthomonas	No
gi|84624637|ref|YP_452009.1|	444	1	Pyr_redox_2	PF07992.10	1.6e-31	15-319	Pyr_redox_2	1.6e-31	Xanthomonas_oryzae_MAFF_311018_uid58547	Bacteria	Proteobacteria	Gammaproteobacteria	Xanthomonadales	Xanthomonadaceae	Xanthomonas	No
gi|84624063|ref|YP_451435.1|	322	1	Pyr_redox_2	PF07992.10	1.4e-53	12-307	Pyr_redox_2	1.4e-53	Xanthomonas_oryzae_MAFF_311018_uid58547	Bacteria	Proteobacteria	Gammaproteobacteria	Xanthomonadales	Xanthomonadaceae	Xanthomonas	No
gi|84623580|ref|YP_450952.1|	478	2	Pyr_redox_2*Pyr_redox_dim	PF07992.10-PF02852.18	2.6e-67,4.5e-37	5-338,357-466	Pyr_redox_2,Pyr_redox_dim	2.6e-67,4.5e-37	Xanthomonas_oryzae_MAFF_311018_uid58547	Bacteria	Proteobacteria	Gammaproteobacteria	Xanthomonadales	Xanthomonadaceae	Xanthomonas	No
gi|84622315|ref|YP_449687.1|	607	3	Biotin_lipoyl*Pyr_redox_2*Pyr_redox_dim	PF00364.18-PF07992.10-PF02852.18	2.2e-19,1.3e-72,4.3e-35	4-76,136-463,482-591	Pyr_redox_2,Pyr_redox_dim,Biotin_lipoyl	1.3e-72,4.3e-35,2.2e-19	Xanthomonas_oryzae_MAFF_311018_uid58547	Bacteria	Proteobacteria	Gammaproteobacteria	Xanthomonadales	Xanthomonadaceae	Xanthomonas	No
gi|84621815|ref|YP_449187.1|	493	2	Fer4_20*Pyr_redox_2	PF14691.2-PF07992.10	2.6e-36,9.7e-30	26-136,148-470	Fer4_20,Pyr_redox_2	2.6e-36,9.7e-30	Xanthomonas_oryzae_MAFF_311018_uid58547	Bacteria	Proteobacteria	Gammaproteobacteria	Xanthomonadales	Xanthomonadaceae	Xanthomonas	No
gi|84621701|ref|YP_449073.1|	478	3	Pyr_redox_2*NAD_binding_9*FAD_binding_2	PF07992.10-PF13454.2-PF00890.20	1.3e-09,2.8e-24,1.9e-05	12-237,15-159,308-440	NAD_binding_9,Pyr_redox_2,FAD_binding_2	2.8e-24,1.3e-09,1.9e-05	Xanthomonas_oryzae_MAFF_311018_uid58547	Bacteria	Proteobacteria	Gammaproteobacteria	Xanthomonadales	Xanthomonadaceae	Xanthomonas	No
gi|84490257|ref|YP_448489.1|	649	3	Pyr_redox_2*Fer4*Fer4	PF07992.10-PF00037.23-PF00037.23	1.3e-16,1.1e-19,1.1e-19	147-560,579-602,609-631	Fer4,Fer4,Pyr_redox_2	1.1e-19,1.1e-19,1.3e-16	Methanosphaera_stadtmanae_DSM_3091_uid58407	Archaea	Euryarchaeota	Methanobacteria	Methanobacteriales	Methanobacteriaceae	Methanosphaera	Yes
gi|84490241|ref|YP_448473.1|	480	2	Pyr_redox_2*Pyr_redox_dim	PF07992.10-PF02852.18	3e-70,4e-12	1-303,327-423	Pyr_redox_2,Pyr_redox_dim	3e-70,4e-12	Methanosphaera_stadtmanae_DSM_3091_uid58407	Archaea	Euryarchaeota	Methanobacteria	Methanobacteriales	Methanobacteriaceae	Methanosphaera	Yes
gi|84490195|ref|YP_448427.1|	301	1	Pyr_redox_2	PF07992.10	2.8e-57	2-288	Pyr_redox_2	2.8e-57	Methanosphaera_stadtmanae_DSM_3091_uid58407	Archaea	Euryarchaeota	Methanobacteria	Methanobacteriales	Methanobacteriaceae	Methanosphaera	Yes
gi|84489871|ref|YP_448103.1|	435	1	Pyr_redox_2	PF07992.10	1.2e-49	2-305	Pyr_redox_2	1.2e-49	Methanosphaera_stadtmanae_DSM_3091_uid58407	Archaea	Euryarchaeota	Methanobacteria	Methanobacteriales	Methanobacteriaceae	Methanosphaera	Yes
gi|84489562|ref|YP_447794.1|	382	2	FAD_binding_3*Pyr_redox_2	PF01494.15-PF07992.10	4.6e-07,6.1e-10	4-225,5-189	Pyr_redox_2,FAD_binding_3	6.1e-10,4.6e-07	Methanosphaera_stadtmanae_DSM_3091_uid58407	Archaea	Euryarchaeota	Methanobacteria	Methanobacteriales	Methanobacteriaceae	Methanosphaera	Yes
gi|84488956|ref|YP_447188.1|	771	6	Pyr_redox_2*Fer4_10*Fer4*Fer4*Fer4_10*FlpD	PF07992.10-PF13237.2-PF00037.23-PF00037.23-PF13237.2-PF02662.12	3.6e-13,8.8e-18,2.4e-19,2.4e-19,8.8e-18,1.4e-22	142-359,240-280,241-264,288-311,574-622,654-769	FlpD,Fer4,Fer4,Fer4_10,Fer4_10,Pyr_redox_2	1.4e-22,2.4e-19,2.4e-19,8.8e-18,8.8e-18,3.6e-13	Methanosphaera_stadtmanae_DSM_3091_uid58407	Archaea	Euryarchaeota	Methanobacteria	Methanobacteriales	Methanobacteriaceae	Methanosphaera	Yes
gi|83816478|ref|YP_444805.1|	327	1	Pyr_redox_2	PF07992.10	1.2e-28	2-308	Pyr_redox_2	1.2e-28	Salinibacter_ruber_DSM_13855_uid58513	Bacteria	Bacteroidetes	BacteroidetesOrderII	Incertaesedis	Rhodothermaceae	Salinibacter	Yes
gi|83816179|ref|YP_446491.1|	574	2	Pyr_redox_2*Pyr_redox_dim	PF07992.10-PF02852.18	3e-64,2.4e-26	91-410,430-539	Pyr_redox_2,Pyr_redox_dim	3e-64,2.4e-26	Salinibacter_ruber_DSM_13855_uid58513	Bacteria	Bacteroidetes	BacteroidetesOrderII	Incertaesedis	Rhodothermaceae	Salinibacter	Yes
gi|83816057|ref|YP_445724.1|	489	2	Pyr_redox_2*Pyr_redox_dim	PF07992.10-PF02852.18	5.5e-76,1.1e-34	22-350,370-479	Pyr_redox_2,Pyr_redox_dim	5.5e-76,1.1e-34	Salinibacter_ruber_DSM_13855_uid58513	Bacteria	Bacteroidetes	BacteroidetesOrderII	Incertaesedis	Rhodothermaceae	Salinibacter	Yes
gi|83815906|ref|YP_444463.1|	399	1	Pyr_redox_2	PF07992.10	2.1e-13	5-143	Pyr_redox_2	2.1e-13	Salinibacter_ruber_DSM_13855_uid58513	Bacteria	Bacteroidetes	BacteroidetesOrderII	Incertaesedis	Rhodothermaceae	Salinibacter	Yes
gi|83815356|ref|YP_446756.1|	372	1	Pyr_redox_2	PF07992.10	1.6e-46	51-341	Pyr_redox_2	1.6e-46	Salinibacter_ruber_DSM_13855_uid58513	Bacteria	Bacteroidetes	BacteroidetesOrderII	Incertaesedis	Rhodothermaceae	Salinibacter	Yes
gi|83815233|ref|YP_445296.1|	526	2	Fer4_20*Pyr_redox_2	PF14691.2-PF07992.10	3.1e-23,2.1e-27	60-170,182-496	Pyr_redox_2,Fer4_20	2.1e-27,3.1e-23	Salinibacter_ruber_DSM_13855_uid58513	Bacteria	Bacteroidetes	BacteroidetesOrderII	Incertaesedis	Rhodothermaceae	Salinibacter	Yes
gi|83815223|ref|YP_444241.1|	846	3	Pyr_redox_2*Fer4_5*Fer4_5	PF07992.10-PF12801.3-PF12801.3	2.9e-36,6.9e-13,6.9e-13	160-449,607-658,718-761	Pyr_redox_2,Fer4_5,Fer4_5	2.9e-36,6.9e-13,6.9e-13	Salinibacter_ruber_DSM_13855_uid58513	Bacteria	Bacteroidetes	BacteroidetesOrderII	Incertaesedis	Rhodothermaceae	Salinibacter	Yes
gi|83814591|ref|YP_446085.1|	412	1	Pyr_redox_2	PF07992.10	4e-34	5-311	Pyr_redox_2	4e-34	Salinibacter_ruber_DSM_13855_uid58513	Bacteria	Bacteroidetes	BacteroidetesOrderII	Incertaesedis	Rhodothermaceae	Salinibacter	Yes
gi|83814448|ref|YP_446316.1|	451	1	Pyr_redox_2	PF07992.10	8.3e-56	13-330	Pyr_redox_2	8.3e-56	Salinibacter_ruber_DSM_13855_uid58513	Bacteria	Bacteroidetes	BacteroidetesOrderII	Incertaesedis	Rhodothermaceae	Salinibacter	Yes
gi|83721441|ref|YP_440830.1|	453	2	Pyr_redox_2*Pyr_redox_dim	PF07992.10-PF02852.18	8.1e-71,1.7e-36	5-317,337-446	Pyr_redox_2,Pyr_redox_dim	8.1e-71,1.7e-36	Burkholderia_thailandensis_E264_uid58081	Bacteria	Proteobacteria	Betaproteobacteria	Burkholderiales	Burkholderiaceae	Burkholderia	No
gi|83721325|ref|YP_443517.1|	488	2	Fer4_20*Pyr_redox_2	PF14691.2-PF07992.10	2.8e-25,6.8e-29	23-132,144-469	Pyr_redox_2,Fer4_20	6.8e-29,2.8e-25	Burkholderia_thailandensis_E264_uid58081	Bacteria	Proteobacteria	Betaproteobacteria	Burkholderiales	Burkholderiaceae	Burkholderia	No
gi|83720959|ref|YP_443071.1|	476	2	Pyr_redox_2*Pyr_redox_dim	PF07992.10-PF02852.18	9.1e-78,2.3e-38	5-338,357-466	Pyr_redox_2,Pyr_redox_dim	9.1e-78,2.3e-38	Burkholderia_thailandensis_E264_uid58081	Bacteria	Proteobacteria	Betaproteobacteria	Burkholderiales	Burkholderiaceae	Burkholderia	No
gi|83720928|ref|YP_442104.1|	320	1	Pyr_redox_2	PF07992.10	7.6e-54	7-302	Pyr_redox_2	7.6e-54	Burkholderia_thailandensis_E264_uid58081	Bacteria	Proteobacteria	Betaproteobacteria	Burkholderiales	Burkholderiaceae	Burkholderia	No
gi|83720445|ref|YP_442880.1|	324	1	Pyr_redox_2	PF07992.10	1.7e-25	33-312	Pyr_redox_2	1.7e-25	Burkholderia_thailandensis_E264_uid58081	Bacteria	Proteobacteria	Betaproteobacteria	Burkholderiales	Burkholderiaceae	Burkholderia	No
gi|83720403|ref|YP_443116.1|	396	1	Pyr_redox_2	PF07992.10	1.1e-14	3-152	Pyr_redox_2	1.1e-14	Burkholderia_thailandensis_E264_uid58081	Bacteria	Proteobacteria	Betaproteobacteria	Burkholderiales	Burkholderiaceae	Burkholderia	No
gi|83720184|ref|YP_442396.1|	589	3	Biotin_lipoyl*Pyr_redox_2*Pyr_redox_dim	PF00364.18-PF07992.10-PF02852.18	8.8e-21,1.2e-63,1.9e-32	4-76,124-445,464-573	Pyr_redox_2,Pyr_redox_dim,Biotin_lipoyl	1.2e-63,1.9e-32,8.8e-21	Burkholderia_thailandensis_E264_uid58081	Bacteria	Proteobacteria	Betaproteobacteria	Burkholderiales	Burkholderiaceae	Burkholderia	No
gi|83719776|ref|YP_441022.1|	814	5	Pyr_redox_2*Fer2_BFD*Fer2_BFD*NIR_SIR_ferr*NIR_SIR	PF07992.10-PF04324.11-PF04324.11-PF03460.13-PF01077.18	5.6e-58,2.2e-21,2.2e-21,3.8e-14,1.1e-26	4-300,422-472,486-538,560-625,631-773	Pyr_redox_2,NIR_SIR,Fer2_BFD,Fer2_BFD,NIR_SIR_ferr	5.6e-58,1.1e-26,2.2e-21,2.2e-21,3.8e-14	Burkholderia_thailandensis_E264_uid58081	Bacteria	Proteobacteria	Betaproteobacteria	Burkholderiales	Burkholderiaceae	Burkholderia	No
gi|83719730|ref|YP_442484.1|	470	2	Pyr_redox_2*NAD_binding_9	PF07992.10-PF13454.2	4.4e-07,6.6e-34	4-262,7-158	NAD_binding_9,Pyr_redox_2	6.6e-34,4.4e-07	Burkholderia_thailandensis_E264_uid58081	Bacteria	Proteobacteria	Betaproteobacteria	Burkholderiales	Burkholderiaceae	Burkholderia	No
gi|83719678|ref|YP_442802.1|	556	2	DUF442*Pyr_redox_2	PF04273.9-PF07992.10	5.1e-32,6.6e-13	2-111,151-462	DUF442,Pyr_redox_2	5.1e-32,6.6e-13	Burkholderia_thailandensis_E264_uid58081	Bacteria	Proteobacteria	Betaproteobacteria	Burkholderiales	Burkholderiaceae	Burkholderia	No
gi|83718356|ref|YP_440121.1|	601	2	Thioredoxin_3*Pyr_redox_2	PF13192.2-PF07992.10	1.7e-08,2e-51	186-262,279-566	Pyr_redox_2,Thioredoxin_3	2e-51,1.7e-08	Burkholderia_thailandensis_E264_uid58081	Bacteria	Proteobacteria	Betaproteobacteria	Burkholderiales	Burkholderiaceae	Burkholderia	No
gi|83717960|ref|YP_440488.1|	466	2	Pyr_redox_2*Pyr_redox_dim	PF07992.10-PF02852.18	3.7e-70,3.8e-25	7-328,347-456	Pyr_redox_2,Pyr_redox_dim	3.7e-70,3.8e-25	Burkholderia_thailandensis_E264_uid58081	Bacteria	Proteobacteria	Betaproteobacteria	Burkholderiales	Burkholderiaceae	Burkholderia	No
gi|83717883|ref|YP_438806.1|	460	1	Pyr_redox_2	PF07992.10	3.2e-50	2-364	Pyr_redox_2	3.2e-50	Burkholderia_thailandensis_E264_uid58081	Bacteria	Proteobacteria	Betaproteobacteria	Burkholderiales	Burkholderiaceae	Burkholderia	No
gi|83717636|ref|YP_439195.1|	1002	4	Fer2_4*Pyr_redox_2*GCV_T*GCV_T_C	PF13510.2-PF07992.10-PF01571.17-PF08669.7	5.1e-27,7.8e-16,9.5e-80,1.8e-16	16-102,169-438,614-879,885-989	GCV_T,Fer2_4,GCV_T_C,Pyr_redox_2	9.5e-80,5.1e-27,1.8e-16,7.8e-16	Burkholderia_thailandensis_E264_uid58081	Bacteria	Proteobacteria	Betaproteobacteria	Burkholderiales	Burkholderiaceae	Burkholderia	No
gi|83717551|ref|YP_438678.1|	689	2	Oxidored_FMN*Pyr_redox_2	PF00724.16-PF07992.10	7.1e-79,2.8e-27	19-345,389-675	Oxidored_FMN,Pyr_redox_2	7.1e-79,2.8e-27	Burkholderia_thailandensis_E264_uid58081	Bacteria	Proteobacteria	Betaproteobacteria	Burkholderiales	Burkholderiaceae	Burkholderia	No
gi|83717164|ref|YP_439687.1|	415	2	Pyr_redox_2*Reductase_C	PF07992.10-PF14759.2	2.1e-57,3.6e-23	14-315,334-415	Pyr_redox_2,Reductase_C	2.1e-57,3.6e-23	Burkholderia_thailandensis_E264_uid58081	Bacteria	Proteobacteria	Betaproteobacteria	Burkholderiales	Burkholderiaceae	Burkholderia	No
gi|83717149|ref|YP_440252.1|	445	1	Pyr_redox_2	PF07992.10	6e-30	23-319	Pyr_redox_2	6e-30	Burkholderia_thailandensis_E264_uid58081	Bacteria	Proteobacteria	Betaproteobacteria	Burkholderiales	Burkholderiaceae	Burkholderia	No
gi|83717085|ref|YP_438691.1|	413	2	Pyr_redox_2*Reductase_C	PF07992.10-PF14759.2	4.2e-57,8.6e-26	5-304,323-409	Pyr_redox_2,Reductase_C	4.2e-57,8.6e-26	Burkholderia_thailandensis_E264_uid58081	Bacteria	Proteobacteria	Betaproteobacteria	Burkholderiales	Burkholderiaceae	Burkholderia	No
gi|83716998|ref|YP_440059.1|	687	2	Oxidored_FMN*Pyr_redox_2	PF00724.16-PF07992.10	8e-60,1.8e-14	5-344,390-648	Oxidored_FMN,Pyr_redox_2	8e-60,1.8e-14	Burkholderia_thailandensis_E264_uid58081	Bacteria	Proteobacteria	Betaproteobacteria	Burkholderiales	Burkholderiaceae	Burkholderia	No
gi|83716767|ref|YP_438603.1|	532	2	Pyr_redox_2*Pyr_redox_3	PF07992.10-PF13738.2	9.8e-11,1.5e-22	32-258,35-243	Pyr_redox_3,Pyr_redox_2	1.5e-22,9.8e-11	Burkholderia_thailandensis_E264_uid58081	Bacteria	Proteobacteria	Betaproteobacteria	Burkholderiales	Burkholderiaceae	Burkholderia	No
gi|83716538|ref|YP_439469.1|	722	2	Oxidored_FMN*Pyr_redox_2	PF00724.16-PF07992.10	1.8e-82,5.4e-23	55-381,415-709	Oxidored_FMN,Pyr_redox_2	1.8e-82,5.4e-23	Burkholderia_thailandensis_E264_uid58081	Bacteria	Proteobacteria	Betaproteobacteria	Burkholderiales	Burkholderiaceae	Burkholderia	No
gi|83716337|ref|YP_438257.1|	423	1	Pyr_redox_2	PF07992.10	1.6e-16	2-332	Pyr_redox_2	1.6e-16	Burkholderia_thailandensis_E264_uid58081	Bacteria	Proteobacteria	Betaproteobacteria	Burkholderiales	Burkholderiaceae	Burkholderia	No
gi|83716272|ref|YP_439367.1|	902	4	Pyr_redox_2*Fer2_BFD*NIR_SIR_ferr*NIR_SIR	PF07992.10-PF04324.11-PF03460.13-PF01077.18	2.5e-59,4.3e-17,5.5e-11,2.7e-16	44-342,465-514,600-665,673-807	Pyr_redox_2,Fer2_BFD,NIR_SIR,NIR_SIR_ferr	2.5e-59,4.3e-17,2.7e-16,5.5e-11	Burkholderia_thailandensis_E264_uid58081	Bacteria	Proteobacteria	Betaproteobacteria	Burkholderiales	Burkholderiaceae	Burkholderia	No
gi|83716250|ref|YP_440497.1|	757	3	Pyr_redox_2*Patatin*DUF3734	PF07992.10-PF01734.18-PF12536.4	2.7e-57,3e-24,2.5e-15	4-302,413-612,648-755	Pyr_redox_2,Patatin,DUF3734	2.7e-57,3e-24,2.5e-15	Burkholderia_thailandensis_E264_uid58081	Bacteria	Proteobacteria	Betaproteobacteria	Burkholderiales	Burkholderiaceae	Burkholderia	No
gi|83716044|ref|YP_439673.1|	303	1	Pyr_redox_2	PF07992.10	1.5e-21	3-287	Pyr_redox_2	1.5e-21	Burkholderia_thailandensis_E264_uid58081	Bacteria	Proteobacteria	Betaproteobacteria	Burkholderiales	Burkholderiaceae	Burkholderia	No
gi|83649253|ref|YP_437688.1|	433	1	Pyr_redox_2	PF07992.10	8.2e-55	4-337	Pyr_redox_2	8.2e-55	Hahella_chejuensis_KCTC_2396_uid58483	Bacteria	Proteobacteria	Gammaproteobacteria	Oceanospirillales	Hahellaceae	Hahella	Yes
gi|83648605|ref|YP_437040.1|	472	2	Fer4_20*Pyr_redox_2	PF14691.2-PF07992.10	3.6e-38,4.2e-33	27-138,150-459	Fer4_20,Pyr_redox_2	3.6e-38,4.2e-33	Hahella_chejuensis_KCTC_2396_uid58483	Bacteria	Proteobacteria	Gammaproteobacteria	Oceanospirillales	Hahellaceae	Hahella	Yes
gi|83648461|ref|YP_436896.1|	816	4	Pyr_redox_2*Fer2_BFD*NIR_SIR_ferr*NIR_SIR	PF07992.10-PF04324.11-PF03460.13-PF01077.18	2.1e-56,8.5e-19,1.5e-13,1.7e-26	3-299,423-473,561-627,635-778	Pyr_redox_2,NIR_SIR,Fer2_BFD,NIR_SIR_ferr	2.1e-56,1.7e-26,8.5e-19,1.5e-13	Hahella_chejuensis_KCTC_2396_uid58483	Bacteria	Proteobacteria	Gammaproteobacteria	Oceanospirillales	Hahellaceae	Hahella	Yes
gi|83647430|ref|YP_435865.1|	477	2	Pyr_redox_2*Pyr_redox_dim	PF07992.10-PF02852.18	4.3e-75,5.9e-41	5-333,352-461	Pyr_redox_2,Pyr_redox_dim	4.3e-75,5.9e-41	Hahella_chejuensis_KCTC_2396_uid58483	Bacteria	Proteobacteria	Gammaproteobacteria	Oceanospirillales	Hahellaceae	Hahella	Yes
gi|83647287|ref|YP_435722.1|	682	2	Oxidored_FMN*Pyr_redox_2	PF00724.16-PF07992.10	1.8e-86,5.1e-28	13-339,383-670	Oxidored_FMN,Pyr_redox_2	1.8e-86,5.1e-28	Hahella_chejuensis_KCTC_2396_uid58483	Bacteria	Proteobacteria	Gammaproteobacteria	Oceanospirillales	Hahellaceae	Hahella	Yes
gi|83647009|ref|YP_435444.1|	425	1	Pyr_redox_2	PF07992.10	4.8e-18	2-319	Pyr_redox_2	4.8e-18	Hahella_chejuensis_KCTC_2396_uid58483	Bacteria	Proteobacteria	Gammaproteobacteria	Oceanospirillales	Hahellaceae	Hahella	Yes
gi|83646636|ref|YP_435071.1|	448	2	Pyr_redox_2*Pyr_redox_dim	PF07992.10-PF02852.18	2.6e-77,9.8e-34	2-316,336-445	Pyr_redox_2,Pyr_redox_dim	2.6e-77,9.8e-34	Hahella_chejuensis_KCTC_2396_uid58483	Bacteria	Proteobacteria	Gammaproteobacteria	Oceanospirillales	Hahellaceae	Hahella	Yes
gi|83645472|ref|YP_433907.1|	464	2	Pyr_redox_2*Pyr_redox_dim	PF07992.10-PF02852.18	3e-64,6.2e-30	6-325,344-456	Pyr_redox_2,Pyr_redox_dim	3e-64,6.2e-30	Hahella_chejuensis_KCTC_2396_uid58483	Bacteria	Proteobacteria	Gammaproteobacteria	Oceanospirillales	Hahellaceae	Hahella	Yes
gi|83645157|ref|YP_433592.1|	316	1	Pyr_redox_2	PF07992.10	3.7e-56	8-303	Pyr_redox_2	3.7e-56	Hahella_chejuensis_KCTC_2396_uid58483	Bacteria	Proteobacteria	Gammaproteobacteria	Oceanospirillales	Hahellaceae	Hahella	Yes
gi|83644872|ref|YP_433307.1|	466	2	Pyr_redox_2*Pyr_redox_dim	PF07992.10-PF02852.18	2.2e-60,2.1e-30	4-324,343-452	Pyr_redox_2,Pyr_redox_dim	2.2e-60,2.1e-30	Hahella_chejuensis_KCTC_2396_uid58483	Bacteria	Proteobacteria	Gammaproteobacteria	Oceanospirillales	Hahellaceae	Hahella	Yes
gi|83643991|ref|YP_432426.1|	376	1	Pyr_redox_2	PF07992.10	9.6e-25	11-308	Pyr_redox_2	9.6e-25	Hahella_chejuensis_KCTC_2396_uid58483	Bacteria	Proteobacteria	Gammaproteobacteria	Oceanospirillales	Hahellaceae	Hahella	Yes
gi|83643878|ref|YP_432313.1|	728	3	SNARE_assoc*Pyr_redox_2*Pyr_redox_dim	PF09335.7-PF07992.10-PF02852.18	1e-23,1.1e-69,7.9e-28	67-185,238-556,578-687	Pyr_redox_2,Pyr_redox_dim,SNARE_assoc	1.1e-69,7.9e-28,1e-23	Hahella_chejuensis_KCTC_2396_uid58483	Bacteria	Proteobacteria	Gammaproteobacteria	Oceanospirillales	Hahellaceae	Hahella	Yes
gi|83643755|ref|YP_432190.1|	476	2	Pyr_redox_2*Pyr_redox_dim	PF07992.10-PF02852.18	6.9e-71,1.8e-30	8-329,348-455	Pyr_redox_2,Pyr_redox_dim	6.9e-71,1.8e-30	Hahella_chejuensis_KCTC_2396_uid58483	Bacteria	Proteobacteria	Gammaproteobacteria	Oceanospirillales	Hahellaceae	Hahella	Yes
gi|83643663|ref|YP_432098.1|	386	1	Pyr_redox_2	PF07992.10	7.8e-53	5-291	Pyr_redox_2	7.8e-53	Hahella_chejuensis_KCTC_2396_uid58483	Bacteria	Proteobacteria	Gammaproteobacteria	Oceanospirillales	Hahellaceae	Hahella	Yes
gi|83643061|ref|YP_431496.1|	480	2	Pyr_redox_2*Pyr_redox_dim	PF07992.10-PF02852.18	7.1e-43,4e-16	6-325,347-456	Pyr_redox_2,Pyr_redox_dim	7.1e-43,4e-16	Hahella_chejuensis_KCTC_2396_uid58483	Bacteria	Proteobacteria	Gammaproteobacteria	Oceanospirillales	Hahellaceae	Hahella	Yes
gi|83594768|ref|YP_428520.1|	345	1	Pyr_redox_2	PF07992.10	4.3e-38	9-313	Pyr_redox_2	4.3e-38	Rhodospirillum_rubrum_ATCC_11170_uid57655	Bacteria	Proteobacteria	Alphaproteobacteria	Rhodospirillales	Rhodospirillaceae	Rhodospirillum	Yes
gi|83594230|ref|YP_427982.1|	314	1	Pyr_redox_2	PF07992.10	8.9e-55	6-298	Pyr_redox_2	8.9e-55	Rhodospirillum_rubrum_ATCC_11170_uid57655	Bacteria	Proteobacteria	Alphaproteobacteria	Rhodospirillales	Rhodospirillaceae	Rhodospirillum	Yes
gi|83593644|ref|YP_427396.1|	554	2	Pyr_redox_2*Pyr_redox_dim	PF07992.10-PF02852.18	4.8e-61,1.8e-12	4-309,334-439	Pyr_redox_2,Pyr_redox_dim	4.8e-61,1.8e-12	Rhodospirillum_rubrum_ATCC_11170_uid57655	Bacteria	Proteobacteria	Alphaproteobacteria	Rhodospirillales	Rhodospirillaceae	Rhodospirillum	Yes
gi|83593642|ref|YP_427394.1|	451	1	Pyr_redox_2	PF07992.10	1.1e-16	52-365	Pyr_redox_2	1.1e-16	Rhodospirillum_rubrum_ATCC_11170_uid57655	Bacteria	Proteobacteria	Alphaproteobacteria	Rhodospirillales	Rhodospirillaceae	Rhodospirillum	Yes
gi|83593213|ref|YP_426965.1|	466	2	Pyr_redox_2*Pyr_redox_dim	PF07992.10-PF02852.18	1.7e-70,1.8e-35	6-326,347-456	Pyr_redox_2,Pyr_redox_dim	1.7e-70,1.8e-35	Rhodospirillum_rubrum_ATCC_11170_uid57655	Bacteria	Proteobacteria	Alphaproteobacteria	Rhodospirillales	Rhodospirillaceae	Rhodospirillum	Yes
gi|83592753|ref|YP_426505.1|	526	2	Thioredoxin_3*Pyr_redox_2	PF13192.2-PF07992.10	1.9e-09,2.1e-48	119-196,212-503	Pyr_redox_2,Thioredoxin_3	2.1e-48,1.9e-09	Rhodospirillum_rubrum_ATCC_11170_uid57655	Bacteria	Proteobacteria	Alphaproteobacteria	Rhodospirillales	Rhodospirillaceae	Rhodospirillum	Yes
gi|83592551|ref|YP_426303.1|	466	2	Pyr_redox_2*Pyr_redox_dim	PF07992.10-PF02852.18	2.3e-75,2.7e-37	4-328,347-456	Pyr_redox_2,Pyr_redox_dim	2.3e-75,2.7e-37	Rhodospirillum_rubrum_ATCC_11170_uid57655	Bacteria	Proteobacteria	Alphaproteobacteria	Rhodospirillales	Rhodospirillaceae	Rhodospirillum	Yes
gi|83592021|ref|YP_425773.1|	459	2	Pyr_redox_2*Pyr_redox_dim	PF07992.10-PF02852.18	4.1e-73,3e-36	6-318,338-446	Pyr_redox_2,Pyr_redox_dim	4.1e-73,3e-36	Rhodospirillum_rubrum_ATCC_11170_uid57655	Bacteria	Proteobacteria	Alphaproteobacteria	Rhodospirillales	Rhodospirillaceae	Rhodospirillum	Yes
gi|83591968|ref|YP_425720.1|	413	1	Pyr_redox_2	PF07992.10	8.7e-09	14-187	Pyr_redox_2	8.7e-09	Rhodospirillum_rubrum_ATCC_11170_uid57655	Bacteria	Proteobacteria	Alphaproteobacteria	Rhodospirillales	Rhodospirillaceae	Rhodospirillum	Yes
gi|83591358|ref|YP_425110.1|	485	2	Fer4_20*Pyr_redox_2	PF14691.2-PF07992.10	3.1e-35,1.2e-30	24-136,148-457	Fer4_20,Pyr_redox_2	3.1e-35,1.2e-30	Rhodospirillum_rubrum_ATCC_11170_uid57655	Bacteria	Proteobacteria	Alphaproteobacteria	Rhodospirillales	Rhodospirillaceae	Rhodospirillum	Yes
gi|83591236|ref|YP_431245.1|	304	1	Pyr_redox_2	PF07992.10	3.5e-60	3-290	Pyr_redox_2	3.5e-60	Moorella_thermoacetica_ATCC_39073_uid58051	Bacteria	Firmicutes	Clostridia	Thermoanaerobacterales	Thermoanaerobacteraceae	Moorellagroup	Yes
gi|83591135|ref|YP_431144.1|	707	3	NADH_4Fe-4S*Fer4_20*Pyr_redox_2	PF10589.5-PF14691.2-PF07992.10	1.3e-19,2e-23,5e-36	56-139,191-275,308-606	Pyr_redox_2,Fer4_20,NADH_4Fe-4S	5e-36,2e-23,1.3e-19	Moorella_thermoacetica_ATCC_39073_uid58051	Bacteria	Firmicutes	Clostridia	Thermoanaerobacterales	Thermoanaerobacteraceae	Moorellagroup	Yes
gi|83591131|ref|YP_431140.1|	466	3	FAD_binding_3*Pyr_redox_2*Pyr_redox_2	PF01494.15-PF07992.10-PF07992.10	5.3e-10,1.5e-20,1.5e-20	4-257,5-102,140-241	Pyr_redox_2,Pyr_redox_2,FAD_binding_3	1.5e-20,1.5e-20,5.3e-10	Moorella_thermoacetica_ATCC_39073_uid58051	Bacteria	Firmicutes	Clostridia	Thermoanaerobacterales	Thermoanaerobacteraceae	Moorellagroup	Yes
gi|83590886|ref|YP_430895.1|	668	2	Oxidored_FMN*Pyr_redox_2	PF00724.16-PF07992.10	2.6e-62,1.4e-34	7-361,405-661	Oxidored_FMN,Pyr_redox_2	2.6e-62,1.4e-34	Moorella_thermoacetica_ATCC_39073_uid58051	Bacteria	Firmicutes	Clostridia	Thermoanaerobacterales	Thermoanaerobacteraceae	Moorellagroup	Yes
gi|83590781|ref|YP_430790.1|	1016	2	Fer4_20*Pyr_redox_2	PF14691.2-PF07992.10	6.1e-17,4.6e-30	426-525,539-830	Pyr_redox_2,Fer4_20	4.6e-30,6.1e-17	Moorella_thermoacetica_ATCC_39073_uid58051	Bacteria	Firmicutes	Clostridia	Thermoanaerobacterales	Thermoanaerobacteraceae	Moorellagroup	Yes
gi|83590598|ref|YP_430607.1|	459	2	Pyr_redox_2*Pyr_redox_dim	PF07992.10-PF02852.18	5.2e-79,2.9e-35	3-321,340-449	Pyr_redox_2,Pyr_redox_dim	5.2e-79,2.9e-35	Moorella_thermoacetica_ATCC_39073_uid58051	Bacteria	Firmicutes	Clostridia	Thermoanaerobacterales	Thermoanaerobacteraceae	Moorellagroup	Yes
gi|83590360|ref|YP_430369.1|	463	2	Fer4_20*Pyr_redox_2	PF14691.2-PF07992.10	1.5e-44,1e-37	18-129,141-452	Fer4_20,Pyr_redox_2	1.5e-44,1e-37	Moorella_thermoacetica_ATCC_39073_uid58051	Bacteria	Firmicutes	Clostridia	Thermoanaerobacterales	Thermoanaerobacteraceae	Moorellagroup	Yes
gi|83590298|ref|YP_430307.1|	411	1	Pyr_redox_2	PF07992.10	9.2e-56	4-301	Pyr_redox_2	9.2e-56	Moorella_thermoacetica_ATCC_39073_uid58051	Bacteria	Firmicutes	Clostridia	Thermoanaerobacterales	Thermoanaerobacteraceae	Moorellagroup	Yes
gi|83590297|ref|YP_430306.1|	1067	5	Pyr_redox_2*Pyr_redox_2*Pyr_redox_2*Fer4*FlpD	PF07992.10-PF07992.10-PF07992.10-PF00037.23-PF02662.12	1.4e-35,1.4e-35,1.4e-35,1.5e-08,2.1e-14	7-160,186-352,521-669,897-920,946-1062	Pyr_redox_2,Pyr_redox_2,Pyr_redox_2,FlpD,Fer4	1.4e-35,1.4e-35,1.4e-35,2.1e-14,1.5e-08	Moorella_thermoacetica_ATCC_39073_uid58051	Bacteria	Firmicutes	Clostridia	Thermoanaerobacterales	Thermoanaerobacteraceae	Moorellagroup	Yes
gi|83590277|ref|YP_430286.1|	447	2	Pyr_redox_2*Pyr_redox_dim	PF07992.10-PF02852.18	2.8e-68,7.7e-17	4-302,322-431	Pyr_redox_2,Pyr_redox_dim	2.8e-68,7.7e-17	Moorella_thermoacetica_ATCC_39073_uid58051	Bacteria	Firmicutes	Clostridia	Thermoanaerobacterales	Thermoanaerobacteraceae	Moorellagroup	Yes
gi|83590138|ref|YP_430147.1|	409	1	Pyr_redox_2	PF07992.10	8.9e-57	1-291	Pyr_redox_2	8.9e-57	Moorella_thermoacetica_ATCC_39073_uid58051	Bacteria	Firmicutes	Clostridia	Thermoanaerobacterales	Thermoanaerobacteraceae	Moorellagroup	Yes
gi|83590042|ref|YP_430051.1|	1487	7	Fer4_20*Pyr_redox_2*Pyr_redox_2*Pyr_redox_2*Fer4_7*Fer4_10*Fer4	PF14691.2-PF07992.10-PF07992.10-PF07992.10-PF12838.3-PF13237.2-PF00037.23	3.4e-19,3.2e-62,3.2e-62,3.2e-62,3e-06,1.1e-06,1.6e-09	157-242,257-552,635-894,1065-1223,1412-1474,1413-1462,1414-1437	Pyr_redox_2,Pyr_redox_2,Pyr_redox_2,Fer4_20,Fer4,Fer4_10,Fer4_7	3.2e-62,3.2e-62,3.2e-62,3.4e-19,1.6e-09,1.1e-06,3e-06	Moorella_thermoacetica_ATCC_39073_uid58051	Bacteria	Firmicutes	Clostridia	Thermoanaerobacterales	Thermoanaerobacteraceae	Moorellagroup	Yes
gi|83589576|ref|YP_429585.1|	407	1	Pyr_redox_2	PF07992.10	3.3e-55	1-298	Pyr_redox_2	3.3e-55	Moorella_thermoacetica_ATCC_39073_uid58051	Bacteria	Firmicutes	Clostridia	Thermoanaerobacterales	Thermoanaerobacteraceae	Moorellagroup	Yes
gi|83589306|ref|YP_429315.1|	848	1	Pyr_redox_2	PF07992.10	8.4e-22	5-400	Pyr_redox_2	8.4e-22	Moorella_thermoacetica_ATCC_39073_uid58051	Bacteria	Firmicutes	Clostridia	Thermoanaerobacterales	Thermoanaerobacteraceae	Moorellagroup	Yes
gi|83319939|ref|YP_424512.1|	598	3	Pyr_redox_2*Pyr_redox_dim*Rhodanese	PF07992.10-PF02852.18-PF00581.16	9.5e-17,9.3e-10,6.4e-15	3-260,364-461,488-577	Pyr_redox_2,Rhodanese,Pyr_redox_dim	9.5e-17,6.4e-15,9.3e-10	Mycoplasma_capricolum_ATCC_27343_uid58525	Bacteria	Tenericutes	Mollicutes	Mycoplasmataceae	Mycoplasma		Yes
gi|83319618|ref|YP_424215.1|	629	3	Biotin_lipoyl*Pyr_redox_2*Pyr_redox_dim	PF00364.18-PF07992.10-PF02852.18	6.7e-20,4e-69,1.8e-39	3-75,164-483,509-618	Pyr_redox_2,Pyr_redox_dim,Biotin_lipoyl	4e-69,1.8e-39,6.7e-20	Mycoplasma_capricolum_ATCC_27343_uid58525	Bacteria	Tenericutes	Mollicutes	Mycoplasmataceae	Mycoplasma		Yes
gi|83319381|ref|YP_424800.1|	447	2	Pyr_redox_2*Pyr_redox_dim	PF07992.10-PF02852.18	2.5e-64,1.9e-08	1-307,327-436	Pyr_redox_2,Pyr_redox_dim	2.5e-64,1.9e-08	Mycoplasma_capricolum_ATCC_27343_uid58525	Bacteria	Tenericutes	Mollicutes	Mycoplasmataceae	Mycoplasma		Yes
gi|83319334|ref|YP_424728.1|	310	1	Pyr_redox_2	PF07992.10	7e-49	9-295	Pyr_redox_2	7e-49	Mycoplasma_capricolum_ATCC_27343_uid58525	Bacteria	Tenericutes	Mollicutes	Mycoplasmataceae	Mycoplasma		Yes
gi|83319314|ref|YP_424402.1|	453	2	Pyr_redox_2*Pyr_redox_dim	PF07992.10-PF02852.18	5.1e-60,1.8e-23	4-313,334-444	Pyr_redox_2,Pyr_redox_dim	5.1e-60,1.8e-23	Mycoplasma_capricolum_ATCC_27343_uid58525	Bacteria	Tenericutes	Mollicutes	Mycoplasmataceae	Mycoplasma		Yes
gi|83319295|ref|YP_424210.1|	454	2	Pyr_redox_2*Pyr_redox_dim	PF07992.10-PF02852.18	1.7e-69,7.3e-12	1-307,330-435	Pyr_redox_2,Pyr_redox_dim	1.7e-69,7.3e-12	Mycoplasma_capricolum_ATCC_27343_uid58525	Bacteria	Tenericutes	Mollicutes	Mycoplasmataceae	Mycoplasma		Yes
gi|83313062|ref|YP_423326.1|	469	2	Pyr_redox_2*Pyr_redox_dim	PF07992.10-PF02852.18	1.2e-77,1.2e-38	6-331,350-459	Pyr_redox_2,Pyr_redox_dim	1.2e-77,1.2e-38	Magnetospirillum_magneticum_AMB_1_uid58527	Bacteria	Proteobacteria	Alphaproteobacteria	Rhodospirillales	Rhodospirillaceae	Magnetospirillum	Yes
gi|83312991|ref|YP_423255.1|	337	1	Pyr_redox_2	PF07992.10	1.7e-33	6-307	Pyr_redox_2	1.7e-33	Magnetospirillum_magneticum_AMB_1_uid58527	Bacteria	Proteobacteria	Alphaproteobacteria	Rhodospirillales	Rhodospirillaceae	Magnetospirillum	Yes
gi|83312553|ref|YP_422817.1|	666	2	Oxidored_FMN*Pyr_redox_2	PF00724.16-PF07992.10	9.3e-74,1.8e-26	5-331,375-639	Oxidored_FMN,Pyr_redox_2	9.3e-74,1.8e-26	Magnetospirillum_magneticum_AMB_1_uid58527	Bacteria	Proteobacteria	Alphaproteobacteria	Rhodospirillales	Rhodospirillaceae	Magnetospirillum	Yes
gi|83312526|ref|YP_422790.1|	387	1	Pyr_redox_2	PF07992.10	2.2e-51	8-300	Pyr_redox_2	2.2e-51	Magnetospirillum_magneticum_AMB_1_uid58527	Bacteria	Proteobacteria	Alphaproteobacteria	Rhodospirillales	Rhodospirillaceae	Magnetospirillum	Yes
gi|83312474|ref|YP_422738.1|	651	3	Fer4_20*Pyr_redox_2*Fer4_7	PF14691.2-PF07992.10-PF12838.3	4.5e-15,1.7e-21,1.2e-06	30-138,149-467,587-644	Pyr_redox_2,Fer4_20,Fer4_7	1.7e-21,4.5e-15,1.2e-06	Magnetospirillum_magneticum_AMB_1_uid58527	Bacteria	Proteobacteria	Alphaproteobacteria	Rhodospirillales	Rhodospirillaceae	Magnetospirillum	Yes
gi|83312113|ref|YP_422377.1|	649	3	Pyr_redox_2*Fer2_BFD*Cytochrome_B	PF07992.10-PF04324.11-PF00033.15	3.5e-60,5.7e-13,2.8e-12	15-307,431-481,501-649	Pyr_redox_2,Fer2_BFD,Cytochrome_B	3.5e-60,5.7e-13,2.8e-12	Magnetospirillum_magneticum_AMB_1_uid58527	Bacteria	Proteobacteria	Alphaproteobacteria	Rhodospirillales	Rhodospirillaceae	Magnetospirillum	Yes
gi|83312023|ref|YP_422287.1|	416	1	Pyr_redox_2	PF07992.10	9.6e-52	3-301	Pyr_redox_2	9.6e-52	Magnetospirillum_magneticum_AMB_1_uid58527	Bacteria	Proteobacteria	Alphaproteobacteria	Rhodospirillales	Rhodospirillaceae	Magnetospirillum	Yes
gi|83312022|ref|YP_422286.1|	433	1	Pyr_redox_2	PF07992.10	3.4e-55	13-317	Pyr_redox_2	3.4e-55	Magnetospirillum_magneticum_AMB_1_uid58527	Bacteria	Proteobacteria	Alphaproteobacteria	Rhodospirillales	Rhodospirillaceae	Magnetospirillum	Yes
gi|83311431|ref|YP_421695.1|	472	2	Fer4_20*Pyr_redox_2	PF14691.2-PF07992.10	1.2e-25,2.6e-30	23-132,144-452	Pyr_redox_2,Fer4_20	2.6e-30,1.2e-25	Magnetospirillum_magneticum_AMB_1_uid58527	Bacteria	Proteobacteria	Alphaproteobacteria	Rhodospirillales	Rhodospirillaceae	Magnetospirillum	Yes
gi|83311420|ref|YP_421684.1|	462	2	Pyr_redox_2*Pyr_redox_dim	PF07992.10-PF02852.18	7e-69,1.2e-36	6-322,343-452	Pyr_redox_2,Pyr_redox_dim	7e-69,1.2e-36	Magnetospirillum_magneticum_AMB_1_uid58527	Bacteria	Proteobacteria	Alphaproteobacteria	Rhodospirillales	Rhodospirillaceae	Magnetospirillum	Yes
gi|83311272|ref|YP_421536.1|	427	2	Pyr_redox_2*FCSD-flav_bind	PF07992.10-PF09242.7	1.1e-12,1.2e-26	34-184,356-425	FCSD-flav_bind,Pyr_redox_2	1.2e-26,1.1e-12	Magnetospirillum_magneticum_AMB_1_uid58527	Bacteria	Proteobacteria	Alphaproteobacteria	Rhodospirillales	Rhodospirillaceae	Magnetospirillum	Yes
gi|83310916|ref|YP_421180.1|	379	1	Pyr_redox_2	PF07992.10	6.1e-18	3-154	Pyr_redox_2	6.1e-18	Magnetospirillum_magneticum_AMB_1_uid58527	Bacteria	Proteobacteria	Alphaproteobacteria	Rhodospirillales	Rhodospirillaceae	Magnetospirillum	Yes
gi|83310778|ref|YP_421042.1|	411	1	Pyr_redox_2	PF07992.10	1.4e-52	5-298	Pyr_redox_2	1.4e-52	Magnetospirillum_magneticum_AMB_1_uid58527	Bacteria	Proteobacteria	Alphaproteobacteria	Rhodospirillales	Rhodospirillaceae	Magnetospirillum	Yes
gi|83310765|ref|YP_421029.1|	455	2	Pyr_redox_2*Pyr_redox_dim	PF07992.10-PF02852.18	1.7e-75,5.1e-34	6-317,337-446	Pyr_redox_2,Pyr_redox_dim	1.7e-75,5.1e-34	Magnetospirillum_magneticum_AMB_1_uid58527	Bacteria	Proteobacteria	Alphaproteobacteria	Rhodospirillales	Rhodospirillaceae	Magnetospirillum	Yes
gi|83309762|ref|YP_420026.1|	316	1	Pyr_redox_2	PF07992.10	4.1e-56	6-298	Pyr_redox_2	4.1e-56	Magnetospirillum_magneticum_AMB_1_uid58527	Bacteria	Proteobacteria	Alphaproteobacteria	Rhodospirillales	Rhodospirillaceae	Magnetospirillum	Yes
gi|83309632|ref|YP_419896.1|	819	5	Pyr_redox_2*Fer2_BFD*Fer2_BFD*NIR_SIR_ferr*NIR_SIR	PF07992.10-PF04324.11-PF04324.11-PF03460.13-PF01077.18	1.4e-58,1e-21,1e-21,1.5e-12,7.4e-28	7-301,428-478,491-541,564-630,638-780	Pyr_redox_2,NIR_SIR,Fer2_BFD,Fer2_BFD,NIR_SIR_ferr	1.4e-58,7.4e-28,1e-21,1e-21,1.5e-12	Magnetospirillum_magneticum_AMB_1_uid58527	Bacteria	Proteobacteria	Alphaproteobacteria	Rhodospirillales	Rhodospirillaceae	Magnetospirillum	Yes
gi|83309621|ref|YP_419885.1|	471	2	Fer4_20*Pyr_redox_2	PF14691.2-PF07992.10	1.2e-33,1.2e-32	24-136,148-451	Fer4_20,Pyr_redox_2	1.2e-33,1.2e-32	Magnetospirillum_magneticum_AMB_1_uid58527	Bacteria	Proteobacteria	Alphaproteobacteria	Rhodospirillales	Rhodospirillaceae	Magnetospirillum	Yes
gi|83309384|ref|YP_419648.1|	1156	1	Pyr_redox_2	PF07992.10	5.8e-18	383-633	Pyr_redox_2	5.8e-18	Magnetospirillum_magneticum_AMB_1_uid58527	Bacteria	Proteobacteria	Alphaproteobacteria	Rhodospirillales	Rhodospirillaceae	Magnetospirillum	Yes
gi|83269637|ref|YP_418928.1|	424	1	Pyr_redox_2	PF07992.10	7.6e-47	7-325	Pyr_redox_2	7.6e-47	Brucella_melitensis_biovar_Abortus_2308_uid62937	Bacteria	Proteobacteria	Alphaproteobacteria	Rhizobiales	Brucellaceae	Brucella	No
gi|83269595|ref|YP_418886.1|	433	2	Pyr_redox_2*Pyr_redox_dim	PF07992.10-PF02852.18	5e-63,6.3e-32	1-295,314-423	Pyr_redox_2,Pyr_redox_dim	5e-63,6.3e-32	Brucella_melitensis_biovar_Abortus_2308_uid62937	Bacteria	Proteobacteria	Alphaproteobacteria	Rhizobiales	Brucellaceae	Brucella	No
gi|83269410|ref|YP_418701.1|	409	2	Pyr_redox_2*Reductase_C	PF07992.10-PF14759.2	4e-65,1.9e-29	3-301,320-404	Pyr_redox_2,Reductase_C	4e-65,1.9e-29	Brucella_melitensis_biovar_Abortus_2308_uid62937	Bacteria	Proteobacteria	Alphaproteobacteria	Rhizobiales	Brucellaceae	Brucella	No
gi|83269008|ref|YP_418299.1|	484	2	Fer4_20*Pyr_redox_2	PF14691.2-PF07992.10	6.1e-24,6.7e-23	23-134,146-465	Fer4_20,Pyr_redox_2	6.1e-24,6.7e-23	Brucella_melitensis_biovar_Abortus_2308_uid62937	Bacteria	Proteobacteria	Alphaproteobacteria	Rhizobiales	Brucellaceae	Brucella	No
gi|82778678|ref|YP_405027.1|	450	2	Pyr_redox_2*Pyr_redox_dim	PF07992.10-PF02852.18	3.5e-78,1.9e-36	5-318,339-450	Pyr_redox_2,Pyr_redox_dim	3.5e-78,1.9e-36	Shigella_dysenteriae_Sd197_uid58213	Bacteria	Proteobacteria	Gammaproteobacteria	Enterobacteriales	Enterobacteriaceae	Shigella	Yes
gi|82778646|ref|YP_404995.1|	847	5	Pyr_redox_2*Fer2_BFD*Fer2_BFD*NIR_SIR_ferr*NIR_SIR	PF07992.10-PF04324.11-PF04324.11-PF03460.13-PF01077.18	6e-62,1.6e-23,1.6e-23,5.8e-12,2.4e-15	4-304,423-472,485-534,558-623,631-774	Pyr_redox_2,Fer2_BFD,Fer2_BFD,NIR_SIR,NIR_SIR_ferr	6e-62,1.6e-23,1.6e-23,2.4e-15,5.8e-12	Shigella_dysenteriae_Sd197_uid58213	Bacteria	Proteobacteria	Gammaproteobacteria	Enterobacteriales	Enterobacteriaceae	Shigella	Yes
gi|82778527|ref|YP_404876.1|	472	2	Fer4_20*Pyr_redox_2	PF14691.2-PF07992.10	3.9e-38,9.3e-34	24-135,147-459	Fer4_20,Pyr_redox_2	3.9e-38,9.3e-34	Shigella_dysenteriae_Sd197_uid58213	Bacteria	Proteobacteria	Gammaproteobacteria	Enterobacteriales	Enterobacteriaceae	Shigella	Yes
gi|82778407|ref|YP_404756.1|	672	2	Oxidored_FMN*Pyr_redox_2	PF00724.16-PF07992.10	1.6e-105,2.4e-25	5-331,375-656	Oxidored_FMN,Pyr_redox_2	1.6e-105,2.4e-25	Shigella_dysenteriae_Sd197_uid58213	Bacteria	Proteobacteria	Gammaproteobacteria	Enterobacteriales	Enterobacteriaceae	Shigella	Yes
gi|82778136|ref|YP_404485.1|	433	3	FAD_binding_3*Pyr_redox_2*DAO	PF01494.15-PF07992.10-PF01266.20	1.5e-06,1.5e-08,1e-13	14-254,15-212,16-102	DAO,Pyr_redox_2,FAD_binding_3	1e-13,1.5e-08,1.5e-06	Shigella_dysenteriae_Sd197_uid58213	Bacteria	Proteobacteria	Gammaproteobacteria	Enterobacteriales	Enterobacteriaceae	Shigella	Yes
gi|82778080|ref|YP_404429.1|	377	1	Pyr_redox_2	PF07992.10	9.6e-52	3-289	Pyr_redox_2	9.6e-52	Shigella_dysenteriae_Sd197_uid58213	Bacteria	Proteobacteria	Gammaproteobacteria	Enterobacteriales	Enterobacteriaceae	Shigella	Yes
gi|82777844|ref|YP_404193.1|	659	3	Fer4_11*Fer4_20*Pyr_redox_2	PF13247.2-PF14691.2-PF07992.10	9.7e-11,5.8e-37,2.3e-30	47-147,204-316,328-640	Fer4_20,Pyr_redox_2,Fer4_11	5.8e-37,2.3e-30,9.7e-11	Shigella_dysenteriae_Sd197_uid58213	Bacteria	Proteobacteria	Gammaproteobacteria	Enterobacteriales	Enterobacteriaceae	Shigella	Yes
gi|82777590|ref|YP_403939.1|	321	1	Pyr_redox_2	PF07992.10	7.3e-59	7-303	Pyr_redox_2	7.3e-59	Shigella_dysenteriae_Sd197_uid58213	Bacteria	Proteobacteria	Gammaproteobacteria	Enterobacteriales	Enterobacteriaceae	Shigella	Yes
gi|82777278|ref|YP_403627.1|	434	1	Pyr_redox_2	PF07992.10	2.7e-68	6-338	Pyr_redox_2	2.7e-68	Shigella_dysenteriae_Sd197_uid58213	Bacteria	Proteobacteria	Gammaproteobacteria	Enterobacteriales	Enterobacteriaceae	Shigella	Yes
gi|82775888|ref|YP_402235.1|	531	2	Thioredoxin_3*Pyr_redox_2	PF13192.2-PF07992.10	9.5e-09,6.6e-50	130-207,223-514	Pyr_redox_2,Thioredoxin_3	6.6e-50,9.5e-09	Shigella_dysenteriae_Sd197_uid58213	Bacteria	Proteobacteria	Gammaproteobacteria	Enterobacteriales	Enterobacteriaceae	Shigella	Yes
gi|82775522|ref|YP_401869.1|	474	2	Pyr_redox_2*Pyr_redox_dim	PF07992.10-PF02852.18	1.7e-67,1.7e-35	7-328,347-456	Pyr_redox_2,Pyr_redox_dim	1.7e-67,1.7e-35	Shigella_dysenteriae_Sd197_uid58213	Bacteria	Proteobacteria	Gammaproteobacteria	Enterobacteriales	Enterobacteriaceae	Shigella	Yes
gi|82752165|ref|YP_417906.1|	368	2	Pyr_redox_2*Pyr_redox_3	PF07992.10-PF13738.2	7.9e-17,7.2e-43	4-321,7-201	Pyr_redox_3,Pyr_redox_2	7.2e-43,7.9e-17	Staphylococcus_aureus_RF122_uid57661	Bacteria	Firmicutes	Bacilli	Bacillales	Staphylococcus		No
gi|82751996|ref|YP_417737.1|	801	5	Pyr_redox_2*Fer2_BFD*Fer2_BFD*NIR_SIR_ferr*NIR_SIR	PF07992.10-PF04324.11-PF04324.11-PF03460.13-PF01077.18	3.2e-62,2.2e-24,2.2e-24,2.2e-11,1.1e-25	4-296,415-465,478-530,551-617,623-766	Pyr_redox_2,NIR_SIR,Fer2_BFD,Fer2_BFD,NIR_SIR_ferr	3.2e-62,1.1e-25,2.2e-24,2.2e-24,2.2e-11	Staphylococcus_aureus_RF122_uid57661	Bacteria	Firmicutes	Bacilli	Bacillales	Staphylococcus		No
gi|82751968|ref|YP_417709.1|	344	1	Pyr_redox_2	PF07992.10	1.4e-36	2-303	Pyr_redox_2	1.4e-36	Staphylococcus_aureus_RF122_uid57661	Bacteria	Firmicutes	Bacilli	Bacillales	Staphylococcus		No
gi|82751357|ref|YP_417098.1|	500	2	Pyr_redox_2*NAD_binding_9	PF07992.10-PF13454.2	2e-08,3.8e-33	1-290,4-159	NAD_binding_9,Pyr_redox_2	3.8e-33,2e-08	Staphylococcus_aureus_RF122_uid57661	Bacteria	Firmicutes	Bacilli	Bacillales	Staphylococcus		No
gi|82751123|ref|YP_416864.1|	473	2	Pyr_redox_2*Pyr_redox_dim	PF07992.10-PF02852.18	1.1e-65,3.3e-29	6-332,352-462	Pyr_redox_2,Pyr_redox_dim	1.1e-65,3.3e-29	Staphylococcus_aureus_RF122_uid57661	Bacteria	Firmicutes	Bacilli	Bacillales	Staphylococcus		No
gi|82751076|ref|YP_416817.1|	375	1	Pyr_redox_2	PF07992.10	5.8e-28	52-356	Pyr_redox_2	5.8e-28	Staphylococcus_aureus_RF122_uid57661	Bacteria	Firmicutes	Bacilli	Bacillales	Staphylococcus		No
gi|82750706|ref|YP_416447.1|	468	2	Pyr_redox_2*Pyr_redox_dim	PF07992.10-PF02852.18	7.7e-76,1.8e-34	10-329,348-457	Pyr_redox_2,Pyr_redox_dim	7.7e-76,1.8e-34	Staphylococcus_aureus_RF122_uid57661	Bacteria	Firmicutes	Bacilli	Bacillales	Staphylococcus		No
gi|82750587|ref|YP_416328.1|	438	2	Pyr_redox_2*Pyr_redox_dim	PF07992.10-PF02852.18	7.3e-59,9.4e-10	2-302,324-429	Pyr_redox_2,Pyr_redox_dim	7.3e-59,9.4e-10	Staphylococcus_aureus_RF122_uid57661	Bacteria	Firmicutes	Bacilli	Bacillales	Staphylococcus		No
gi|82750556|ref|YP_416297.1|	402	1	Pyr_redox_2	PF07992.10	3.8e-41	6-326	Pyr_redox_2	3.8e-41	Staphylococcus_aureus_RF122_uid57661	Bacteria	Firmicutes	Bacilli	Bacillales	Staphylococcus		No
gi|82750553|ref|YP_416294.1|	354	1	Pyr_redox_2	PF07992.10	1.6e-38	2-287	Pyr_redox_2	1.6e-38	Staphylococcus_aureus_RF122_uid57661	Bacteria	Firmicutes	Bacilli	Bacillales	Staphylococcus		No
gi|82750469|ref|YP_416210.1|	311	1	Pyr_redox_2	PF07992.10	2e-58	6-293	Pyr_redox_2	2e-58	Staphylococcus_aureus_RF122_uid57661	Bacteria	Firmicutes	Bacilli	Bacillales	Staphylococcus		No
gi|82750299|ref|YP_416040.1|	440	2	Pyr_redox_2*Pyr_redox_dim	PF07992.10-PF02852.18	5e-67,1.1e-23	4-307,329-438	Pyr_redox_2,Pyr_redox_dim	5e-67,1.1e-23	Staphylococcus_aureus_RF122_uid57661	Bacteria	Firmicutes	Bacilli	Bacillales	Staphylococcus		No
gi|82750180|ref|YP_415921.1|	487	2	Fer4_20*Pyr_redox_2	PF14691.2-PF07992.10	9.6e-24,3.4e-29	23-141,153-470	Pyr_redox_2,Fer4_20	3.4e-29,9.6e-24	Staphylococcus_aureus_RF122_uid57661	Bacteria	Firmicutes	Bacilli	Bacillales	Staphylococcus		No
gi|82750091|ref|YP_415832.1|	507	1	Pyr_redox_2	PF07992.10	2.1e-48	206-494	Pyr_redox_2	2.1e-48	Staphylococcus_aureus_RF122_uid57661	Bacteria	Firmicutes	Bacilli	Bacillales	Staphylococcus		No
gi|82749809|ref|YP_415550.1|	397	1	Pyr_redox_2	PF07992.10	1.2e-18	5-315	Pyr_redox_2	1.2e-18	Staphylococcus_aureus_RF122_uid57661	Bacteria	Firmicutes	Bacilli	Bacillales	Staphylococcus		No
gi|82703195|ref|YP_412761.1|	500	2	Pyr_redox_2*Pyr_redox_dim	PF07992.10-PF02852.18	4.6e-42,7.5e-17	35-347,368-473	Pyr_redox_2,Pyr_redox_dim	4.6e-42,7.5e-17	Nitrosospira_multiformis_ATCC_25196_uid58361	Bacteria	Proteobacteria	Betaproteobacteria	Nitrosomonadales	Nitrosomonadaceae	Nitrosospira	Yes
gi|82703122|ref|YP_412688.1|	462	1	Pyr_redox_2	PF07992.10	5.7e-44	38-359	Pyr_redox_2	5.7e-44	Nitrosospira_multiformis_ATCC_25196_uid58361	Bacteria	Proteobacteria	Betaproteobacteria	Nitrosomonadales	Nitrosomonadaceae	Nitrosospira	Yes
gi|82702829|ref|YP_412395.1|	366	2	Pyr_redox_2*FAD_oxidored	PF07992.10-PF12831.3	2.4e-07,2.7e-08	8-206,9-183	FAD_oxidored,Pyr_redox_2	2.7e-08,2.4e-07	Nitrosospira_multiformis_ATCC_25196_uid58361	Bacteria	Proteobacteria	Betaproteobacteria	Nitrosomonadales	Nitrosomonadaceae	Nitrosospira	Yes
gi|82702806|ref|YP_412372.1|	427	1	Pyr_redox_2	PF07992.10	3.5e-09	25-159	Pyr_redox_2	3.5e-09	Nitrosospira_multiformis_ATCC_25196_uid58361	Bacteria	Proteobacteria	Betaproteobacteria	Nitrosomonadales	Nitrosomonadaceae	Nitrosospira	Yes
gi|82702645|ref|YP_412211.1|	326	1	Pyr_redox_2	PF07992.10	5.2e-28	7-306	Pyr_redox_2	5.2e-28	Nitrosospira_multiformis_ATCC_25196_uid58361	Bacteria	Proteobacteria	Betaproteobacteria	Nitrosomonadales	Nitrosomonadaceae	Nitrosospira	Yes
gi|82702279|ref|YP_411845.1|	1192	1	Pyr_redox_2	PF07992.10	2.2e-13	396-636	Pyr_redox_2	2.2e-13	Nitrosospira_multiformis_ATCC_25196_uid58361	Bacteria	Proteobacteria	Betaproteobacteria	Nitrosomonadales	Nitrosomonadaceae	Nitrosospira	Yes
gi|82701984|ref|YP_411550.1|	483	2	Pyr_redox_2*Pyr_redox_dim	PF07992.10-PF02852.18	7.4e-75,7.9e-38	5-345,364-473	Pyr_redox_2,Pyr_redox_dim	7.4e-75,7.9e-38	Nitrosospira_multiformis_ATCC_25196_uid58361	Bacteria	Proteobacteria	Betaproteobacteria	Nitrosomonadales	Nitrosomonadaceae	Nitrosospira	Yes
gi|82701929|ref|YP_411495.1|	385	1	Pyr_redox_2	PF07992.10	9.5e-23	14-310	Pyr_redox_2	9.5e-23	Nitrosospira_multiformis_ATCC_25196_uid58361	Bacteria	Proteobacteria	Betaproteobacteria	Nitrosomonadales	Nitrosomonadaceae	Nitrosospira	Yes
gi|82701649|ref|YP_411215.1|	626	3	Biotin_lipoyl*Pyr_redox_2*Pyr_redox_dim	PF00364.18-PF07992.10-PF02852.18	1.6e-21,1.1e-66,9e-34	5-77,149-479,502-611	Pyr_redox_2,Pyr_redox_dim,Biotin_lipoyl	1.1e-66,9e-34,1.6e-21	Nitrosospira_multiformis_ATCC_25196_uid58361	Bacteria	Proteobacteria	Betaproteobacteria	Nitrosomonadales	Nitrosomonadaceae	Nitrosospira	Yes
gi|82701489|ref|YP_411055.1|	392	2	Pyr_redox_2*AIF_C	PF07992.10-PF14721.2	4e-52,9.1e-20	4-294,297-342	Pyr_redox_2,AIF_C	4e-52,9.1e-20	Nitrosospira_multiformis_ATCC_25196_uid58361	Bacteria	Proteobacteria	Betaproteobacteria	Nitrosomonadales	Nitrosomonadaceae	Nitrosospira	Yes
gi|82701305|ref|YP_410871.1|	384	1	Pyr_redox_2	PF07992.10	2.2e-53	4-297	Pyr_redox_2	2.2e-53	Nitrosospira_multiformis_ATCC_25196_uid58361	Bacteria	Proteobacteria	Betaproteobacteria	Nitrosomonadales	Nitrosomonadaceae	Nitrosospira	Yes
gi|82701158|ref|YP_410724.1|	316	1	Pyr_redox_2	PF07992.10	3.4e-54	6-301	Pyr_redox_2	3.4e-54	Nitrosospira_multiformis_ATCC_25196_uid58361	Bacteria	Proteobacteria	Betaproteobacteria	Nitrosomonadales	Nitrosomonadaceae	Nitrosospira	Yes
gi|82700684|ref|YP_415258.1|	467	2	Pyr_redox_2*Pyr_redox_dim	PF07992.10-PF02852.18	5.2e-77,2.7e-43	3-329,348-457	Pyr_redox_2,Pyr_redox_dim	5.2e-77,2.7e-43	Brucella_melitensis_biovar_Abortus_2308_uid62937	Bacteria	Proteobacteria	Alphaproteobacteria	Rhizobiales	Brucellaceae	Brucella	No
gi|82700310|ref|YP_414884.1|	324	1	Pyr_redox_2	PF07992.10	9.9e-52	6-302	Pyr_redox_2	9.9e-52	Brucella_melitensis_biovar_Abortus_2308_uid62937	Bacteria	Proteobacteria	Alphaproteobacteria	Rhizobiales	Brucellaceae	Brucella	No
gi|82699966|ref|YP_414540.1|	487	2	Pyr_redox_2*Pyr_redox_dim	PF07992.10-PF02852.18	6.1e-73,1.2e-37	5-347,368-477	Pyr_redox_2,Pyr_redox_dim	6.1e-73,1.2e-37	Brucella_melitensis_biovar_Abortus_2308_uid62937	Bacteria	Proteobacteria	Alphaproteobacteria	Rhizobiales	Brucellaceae	Brucella	No
gi|82699862|ref|YP_414436.1|	464	2	Pyr_redox_2*Pyr_redox_dim	PF07992.10-PF02852.18	2.4e-76,2.4e-32	6-321,341-450	Pyr_redox_2,Pyr_redox_dim	2.4e-76,2.4e-32	Brucella_melitensis_biovar_Abortus_2308_uid62937	Bacteria	Proteobacteria	Alphaproteobacteria	Rhizobiales	Brucellaceae	Brucella	No
gi|82699208|ref|YP_413782.1|	496	2	Fer4_20*Pyr_redox_2	PF14691.2-PF07992.10	3.1e-35,5.8e-37	32-144,155-448	Pyr_redox_2,Fer4_20	5.8e-37,3.1e-35	Brucella_melitensis_biovar_Abortus_2308_uid62937	Bacteria	Proteobacteria	Alphaproteobacteria	Rhizobiales	Brucellaceae	Brucella	No
gi|82545864|ref|YP_409811.1|	450	2	Pyr_redox_2*Pyr_redox_dim	PF07992.10-PF02852.18	2.1e-78,1.4e-36	5-318,339-450	Pyr_redox_2,Pyr_redox_dim	2.1e-78,1.4e-36	Shigella_boydii_Sb227_uid58215	Bacteria	Proteobacteria	Gammaproteobacteria	Enterobacteriales	Enterobacteriaceae	Shigella	No
gi|82545716|ref|YP_409663.1|	847	5	Pyr_redox_2*Fer2_BFD*Fer2_BFD*NIR_SIR_ferr*NIR_SIR	PF07992.10-PF04324.11-PF04324.11-PF03460.13-PF01077.18	7.7e-62,1.6e-23,1.6e-23,5.5e-12,2.4e-15	4-304,423-472,485-534,558-623,631-774	Pyr_redox_2,Fer2_BFD,Fer2_BFD,NIR_SIR,NIR_SIR_ferr	7.7e-62,1.6e-23,1.6e-23,2.4e-15,5.5e-12	Shigella_boydii_Sb227_uid58215	Bacteria	Proteobacteria	Gammaproteobacteria	Enterobacteriales	Enterobacteriaceae	Shigella	No
gi|82545550|ref|YP_409497.1|	472	2	Fer4_20*Pyr_redox_2	PF14691.2-PF07992.10	3e-38,3.5e-34	24-135,147-459	Fer4_20,Pyr_redox_2	3e-38,3.5e-34	Shigella_boydii_Sb227_uid58215	Bacteria	Proteobacteria	Gammaproteobacteria	Enterobacteriales	Enterobacteriaceae	Shigella	No
gi|82545337|ref|YP_409284.1|	672	2	Oxidored_FMN*Pyr_redox_2	PF00724.16-PF07992.10	1.3e-106,1.3e-25	5-331,375-657	Oxidored_FMN,Pyr_redox_2	1.3e-106,1.3e-25	Shigella_boydii_Sb227_uid58215	Bacteria	Proteobacteria	Gammaproteobacteria	Enterobacteriales	Enterobacteriaceae	Shigella	No
gi|82545214|ref|YP_409161.1|	341	1	Pyr_redox_2	PF07992.10	1.7e-51	3-288	Pyr_redox_2	1.7e-51	Shigella_boydii_Sb227_uid58215	Bacteria	Proteobacteria	Gammaproteobacteria	Enterobacteriales	Enterobacteriaceae	Shigella	No
gi|82544916|ref|YP_408863.1|	659	3	Fer4_11*Fer4_20*Pyr_redox_2	PF13247.2-PF14691.2-PF07992.10	9.7e-11,4.3e-37,6.8e-31	47-147,204-316,328-640	Fer4_20,Pyr_redox_2,Fer4_11	4.3e-37,6.8e-31,9.7e-11	Shigella_boydii_Sb227_uid58215	Bacteria	Proteobacteria	Gammaproteobacteria	Enterobacteriales	Enterobacteriaceae	Shigella	No
gi|82544423|ref|YP_408370.1|	434	1	Pyr_redox_2	PF07992.10	5.1e-68	6-338	Pyr_redox_2	5.1e-68	Shigella_boydii_Sb227_uid58215	Bacteria	Proteobacteria	Gammaproteobacteria	Enterobacteriales	Enterobacteriaceae	Shigella	No
gi|82543533|ref|YP_407480.1|	412	2	Fer4_20*Pyr_redox_2	PF14691.2-PF07992.10	2.3e-34,5.9e-29	3-114,125-398	Fer4_20,Pyr_redox_2	2.3e-34,5.9e-29	Shigella_boydii_Sb227_uid58215	Bacteria	Proteobacteria	Gammaproteobacteria	Enterobacteriales	Enterobacteriaceae	Shigella	No
gi|82543374|ref|YP_407321.1|	321	1	Pyr_redox_2	PF07992.10	7.3e-59	7-303	Pyr_redox_2	7.3e-59	Shigella_boydii_Sb227_uid58215	Bacteria	Proteobacteria	Gammaproteobacteria	Enterobacteriales	Enterobacteriaceae	Shigella	No
gi|82543054|ref|YP_407001.1|	531	2	Thioredoxin_3*Pyr_redox_2	PF13192.2-PF07992.10	9.5e-09,3.3e-50	130-207,223-514	Pyr_redox_2,Thioredoxin_3	3.3e-50,9.5e-09	Shigella_boydii_Sb227_uid58215	Bacteria	Proteobacteria	Gammaproteobacteria	Enterobacteriales	Enterobacteriaceae	Shigella	No
gi|82542719|ref|YP_406666.1|	474	2	Pyr_redox_2*Pyr_redox_dim	PF07992.10-PF02852.18	1.7e-67,1.6e-35	7-328,347-456	Pyr_redox_2,Pyr_redox_dim	1.7e-67,1.6e-35	Shigella_boydii_Sb227_uid58215	Bacteria	Proteobacteria	Gammaproteobacteria	Enterobacteriales	Enterobacteriaceae	Shigella	No
gi|81429481|ref|YP_396482.1|	444	2	Pyr_redox_2*Pyr_redox_dim	PF07992.10-PF02852.18	4.1e-57,4.8e-12	5-315,335-442	Pyr_redox_2,Pyr_redox_dim	4.1e-57,4.8e-12	Lactobacillus_sakei_23K_uid58281	Bacteria	Firmicutes	Bacilli	Lactobacillales	Lactobacillaceae	Lactobacillus	Yes
gi|81428692|ref|YP_395692.1|	468	2	Pyr_redox_2*Pyr_redox_dim	PF07992.10-PF02852.18	4.2e-74,3.2e-35	11-330,349-458	Pyr_redox_2,Pyr_redox_dim	4.2e-74,3.2e-35	Lactobacillus_sakei_23K_uid58281	Bacteria	Firmicutes	Bacilli	Lactobacillales	Lactobacillaceae	Lactobacillus	Yes
gi|81428415|ref|YP_395415.1|	444	2	Pyr_redox_2*Pyr_redox_dim	PF07992.10-PF02852.18	2e-63,1e-08	1-303,325-431	Pyr_redox_2,Pyr_redox_dim	2e-63,1e-08	Lactobacillus_sakei_23K_uid58281	Bacteria	Firmicutes	Bacilli	Lactobacillales	Lactobacillaceae	Lactobacillus	Yes
gi|81428190|ref|YP_395190.1|	450	2	Pyr_redox_2*Pyr_redox_dim	PF07992.10-PF02852.18	5.4e-59,1.2e-15	1-307,327-437	Pyr_redox_2,Pyr_redox_dim	5.4e-59,1.2e-15	Lactobacillus_sakei_23K_uid58281	Bacteria	Firmicutes	Bacilli	Lactobacillales	Lactobacillaceae	Lactobacillus	Yes
gi|81428133|ref|YP_395132.1|	306	1	Pyr_redox_2	PF07992.10	4.3e-59	5-292	Pyr_redox_2	4.3e-59	Lactobacillus_sakei_23K_uid58281	Bacteria	Firmicutes	Bacilli	Lactobacillales	Lactobacillaceae	Lactobacillus	Yes
gi|81428049|ref|YP_395048.1|	328	1	Pyr_redox_2	PF07992.10	3.2e-37	8-303	Pyr_redox_2	3.2e-37	Lactobacillus_sakei_23K_uid58281	Bacteria	Firmicutes	Bacilli	Lactobacillales	Lactobacillaceae	Lactobacillus	Yes
gi|81428017|ref|YP_395016.1|	328	1	Pyr_redox_2	PF07992.10	9.1e-15	8-288	Pyr_redox_2	9.1e-15	Lactobacillus_sakei_23K_uid58281	Bacteria	Firmicutes	Bacilli	Lactobacillales	Lactobacillaceae	Lactobacillus	Yes
gi|81427927|ref|YP_394926.1|	444	2	Pyr_redox_2*Pyr_redox_dim	PF07992.10-PF02852.18	1.5e-64,1.8e-14	1-307,327-436	Pyr_redox_2,Pyr_redox_dim	1.5e-64,1.8e-14	Lactobacillus_sakei_23K_uid58281	Bacteria	Firmicutes	Bacilli	Lactobacillales	Lactobacillaceae	Lactobacillus	Yes
gi|81301317|ref|YP_401525.1|	398	1	Pyr_redox_2	PF07992.10	1.4e-35	6-313	Pyr_redox_2	1.4e-35	Synechococcus_elongatus_PCC_7942_uid58045	Bacteria	Cyanobacteria	Oscillatoriophycideae	Chroococcales	Synechococcus		Yes
gi|81300007|ref|YP_400215.1|	479	2	Pyr_redox_2*Pyr_redox_dim	PF07992.10-PF02852.18	1.2e-68,2.6e-32	7-339,358-471	Pyr_redox_2,Pyr_redox_dim	1.2e-68,2.6e-32	Synechococcus_elongatus_PCC_7942_uid58045	Bacteria	Cyanobacteria	Oscillatoriophycideae	Chroococcales	Synechococcus		Yes
gi|81299927|ref|YP_400135.1|	516	2	Pyr_redox_2*Pyr_redox_dim	PF07992.10-PF02852.18	2.9e-66,2.4e-29	38-359,383-492	Pyr_redox_2,Pyr_redox_dim	2.9e-66,2.4e-29	Synechococcus_elongatus_PCC_7942_uid58045	Bacteria	Cyanobacteria	Oscillatoriophycideae	Chroococcales	Synechococcus		Yes
gi|81299652|ref|YP_399860.1|	446	2	Pyr_redox_2*Pyr_redox_dim	PF07992.10-PF02852.18	3.7e-78,6.5e-34	5-315,335-446	Pyr_redox_2,Pyr_redox_dim	3.7e-78,6.5e-34	Synechococcus_elongatus_PCC_7942_uid58045	Bacteria	Cyanobacteria	Oscillatoriophycideae	Chroococcales	Synechococcus		Yes
gi|81299651|ref|YP_399859.1|	446	1	Pyr_redox_2	PF07992.10	3.7e-13	26-236	Pyr_redox_2	3.7e-13	Synechococcus_elongatus_PCC_7942_uid58045	Bacteria	Cyanobacteria	Oscillatoriophycideae	Chroococcales	Synechococcus		Yes
gi|81299434|ref|YP_399642.1|	459	2	Pyr_redox_2*Thioredoxin	PF07992.10-PF00085.16	5.4e-57,1.9e-17	5-299,356-453	Pyr_redox_2,Thioredoxin	5.4e-57,1.9e-17	Synechococcus_elongatus_PCC_7942_uid58045	Bacteria	Cyanobacteria	Oscillatoriophycideae	Chroococcales	Synechococcus		Yes
gi|81299242|ref|YP_399450.1|	422	3	FAD_binding_3*Pyr_redox_2*FAD_oxidored	PF01494.15-PF07992.10-PF12831.3	2.8e-06,1.6e-06,1.7e-07	12-348,13-175,14-172	FAD_oxidored,Pyr_redox_2,FAD_binding_3	1.7e-07,1.6e-06,2.8e-06	Synechococcus_elongatus_PCC_7942_uid58045	Bacteria	Cyanobacteria	Oscillatoriophycideae	Chroococcales	Synechococcus		Yes
gi|81299009|ref|YP_399217.1|	478	1	Pyr_redox_2	PF07992.10	2.8e-32	9-334	Pyr_redox_2	2.8e-32	Synechococcus_elongatus_PCC_7942_uid58045	Bacteria	Cyanobacteria	Oscillatoriophycideae	Chroococcales	Synechococcus		Yes
gi|81298912|ref|YP_399120.1|	444	1	Pyr_redox_2	PF07992.10	7.1e-51	8-333	Pyr_redox_2	7.1e-51	Synechococcus_elongatus_PCC_7942_uid58045	Bacteria	Cyanobacteria	Oscillatoriophycideae	Chroococcales	Synechococcus		Yes
gi|78779778|ref|YP_397890.1|	479	2	Pyr_redox_2*Pyr_redox_dim	PF07992.10-PF02852.18	8.6e-69,8.5e-30	8-339,358-471	Pyr_redox_2,Pyr_redox_dim	8.6e-69,8.5e-30	Prochlorococcus_marinus_MIT_9312_uid58357	Bacteria	Cyanobacteria	Prochlorales	Prochlorococcaceae	Prochlorococcus		Yes
gi|78779630|ref|YP_397742.1|	458	2	Pyr_redox_2*Thioredoxin	PF07992.10-PF00085.16	1.7e-56,8.5e-17	11-304,359-457	Pyr_redox_2,Thioredoxin	1.7e-56,8.5e-17	Prochlorococcus_marinus_MIT_9312_uid58357	Bacteria	Cyanobacteria	Prochlorales	Prochlorococcaceae	Prochlorococcus		Yes
gi|78778952|ref|YP_397064.1|	459	2	Pyr_redox_2*Pyr_redox_dim	PF07992.10-PF02852.18	8.2e-67,4e-32	10-327,347-458	Pyr_redox_2,Pyr_redox_dim	8.2e-67,4e-32	Prochlorococcus_marinus_MIT_9312_uid58357	Bacteria	Cyanobacteria	Prochlorales	Prochlorococcaceae	Prochlorococcus		Yes
gi|78778689|ref|YP_396801.1|	723	3	Pyr_redox_2*AIRS*AIRS_C	PF07992.10-PF00586.20-PF02769.18	2.3e-13,1.6e-06,6e-07	4-207,389-514,527-722	Pyr_redox_2,AIRS_C,AIRS	2.3e-13,6e-07,1.6e-06	Prochlorococcus_marinus_MIT_9312_uid58357	Bacteria	Cyanobacteria	Prochlorales	Prochlorococcaceae	Prochlorococcus		Yes
gi|78778599|ref|YP_396711.1|	318	1	Pyr_redox_2	PF07992.10	1.4e-39	6-294	Pyr_redox_2	1.4e-39	Prochlorococcus_marinus_MIT_9312_uid58357	Bacteria	Cyanobacteria	Prochlorales	Prochlorococcaceae	Prochlorococcus		Yes
gi|78778470|ref|YP_396582.1|	404	1	Pyr_redox_2	PF07992.10	1.8e-45	13-312	Pyr_redox_2	1.8e-45	Prochlorococcus_marinus_MIT_9312_uid58357	Bacteria	Cyanobacteria	Prochlorales	Prochlorococcaceae	Prochlorococcus		Yes
gi|78778276|ref|YP_394591.1|	491	1	Pyr_redox_2	PF07992.10	5.9e-21	58-202	Pyr_redox_2	5.9e-21	Sulfurimonas_denitrificans_DSM_1251_uid58185	Bacteria	Proteobacteria	Epsilonproteobacteria	Campylobacterales	Helicobacteraceae	Sulfurimonas	Yes
gi|78778243|ref|YP_394558.1|	441	2	Pyr_redox_2*FCSD-flav_bind	PF07992.10-PF09242.7	1.7e-08,3.5e-12	48-169,374-440	FCSD-flav_bind,Pyr_redox_2	3.5e-12,1.7e-08	Sulfurimonas_denitrificans_DSM_1251_uid58185	Bacteria	Proteobacteria	Epsilonproteobacteria	Campylobacterales	Helicobacteraceae	Sulfurimonas	Yes
gi|78778073|ref|YP_394388.1|	396	1	Pyr_redox_2	PF07992.10	3.6e-18	3-153	Pyr_redox_2	3.6e-18	Sulfurimonas_denitrificans_DSM_1251_uid58185	Bacteria	Proteobacteria	Epsilonproteobacteria	Campylobacterales	Helicobacteraceae	Sulfurimonas	Yes
gi|78778063|ref|YP_394378.1|	314	1	Pyr_redox_2	PF07992.10	1e-47	3-297	Pyr_redox_2	1e-47	Sulfurimonas_denitrificans_DSM_1251_uid58185	Bacteria	Proteobacteria	Epsilonproteobacteria	Campylobacterales	Helicobacteraceae	Sulfurimonas	Yes
gi|78778018|ref|YP_394333.1|	677	3	NADH_4Fe-4S*Fer4_20*Pyr_redox_2	PF10589.5-PF14691.2-PF07992.10	8.7e-19,6e-24,1.2e-27	60-147,157-249,263-583	Pyr_redox_2,Fer4_20,NADH_4Fe-4S	1.2e-27,6e-24,8.7e-19	Sulfurimonas_denitrificans_DSM_1251_uid58185	Bacteria	Proteobacteria	Epsilonproteobacteria	Campylobacterales	Helicobacteraceae	Sulfurimonas	Yes
gi|78777411|ref|YP_393726.1|	398	1	Pyr_redox_2	PF07992.10	2.8e-39	3-318	Pyr_redox_2	2.8e-39	Sulfurimonas_denitrificans_DSM_1251_uid58185	Bacteria	Proteobacteria	Epsilonproteobacteria	Campylobacterales	Helicobacteraceae	Sulfurimonas	Yes
gi|78777373|ref|YP_393688.1|	461	2	Fer4_20*Pyr_redox_2	PF14691.2-PF07992.10	4.5e-33,1e-33	20-131,142-448	Pyr_redox_2,Fer4_20	1e-33,4.5e-33	Sulfurimonas_denitrificans_DSM_1251_uid58185	Bacteria	Proteobacteria	Epsilonproteobacteria	Campylobacterales	Helicobacteraceae	Sulfurimonas	Yes
gi|78776818|ref|YP_393133.1|	489	1	Pyr_redox_2	PF07992.10	9.6e-11	2-326	Pyr_redox_2	9.6e-11	Sulfurimonas_denitrificans_DSM_1251_uid58185	Bacteria	Proteobacteria	Epsilonproteobacteria	Campylobacterales	Helicobacteraceae	Sulfurimonas	Yes
gi|78776366|ref|YP_392681.1|	317	1	Pyr_redox_2	PF07992.10	2.4e-28	5-310	Pyr_redox_2	2.4e-28	Sulfurimonas_denitrificans_DSM_1251_uid58185	Bacteria	Proteobacteria	Epsilonproteobacteria	Campylobacterales	Helicobacteraceae	Sulfurimonas	Yes
gi|78486377|ref|YP_392302.1|	813	4	Pyr_redox_2*Fer2_BFD*Oxidored_q6*NiFe_hyd_SSU_C	PF07992.10-PF04324.11-PF01058.18-PF14720.2	4.7e-39,2.2e-09,8.8e-30,1.7e-26	1-288,399-449,551-699,718-799	Pyr_redox_2,Oxidored_q6,NiFe_hyd_SSU_C,Fer2_BFD	4.7e-39,8.8e-30,1.7e-26,2.2e-09	Thiomicrospira_crunogena_XCL_2_uid58183	Bacteria	Proteobacteria	Gammaproteobacteria	Thiotrichales	Piscirickettsiaceae	Thiomicrospira	Yes
gi|78486297|ref|YP_392222.1|	470	2	Fer4_20*Pyr_redox_2	PF14691.2-PF07992.10	5e-40,2.3e-27	23-135,147-457	Fer4_20,Pyr_redox_2	5e-40,2.3e-27	Thiomicrospira_crunogena_XCL_2_uid58183	Bacteria	Proteobacteria	Gammaproteobacteria	Thiotrichales	Piscirickettsiaceae	Thiomicrospira	Yes
gi|78485832|ref|YP_391757.1|	469	2	Pyr_redox_2*Pyr_redox_dim	PF07992.10-PF02852.18	1.2e-40,4.8e-12	4-322,340-447	Pyr_redox_2,Pyr_redox_dim	1.2e-40,4.8e-12	Thiomicrospira_crunogena_XCL_2_uid58183	Bacteria	Proteobacteria	Gammaproteobacteria	Thiotrichales	Piscirickettsiaceae	Thiomicrospira	Yes
gi|78485725|ref|YP_391650.1|	374	1	Pyr_redox_2	PF07992.10	4.8e-18	1-305	Pyr_redox_2	4.8e-18	Thiomicrospira_crunogena_XCL_2_uid58183	Bacteria	Proteobacteria	Gammaproteobacteria	Thiotrichales	Piscirickettsiaceae	Thiomicrospira	Yes
gi|78485693|ref|YP_391618.1|	961	4	Fer2_4*Pyr_redox_2*GCV_T*GCV_T_C	PF13510.2-PF07992.10-PF01571.17-PF08669.7	2.6e-17,1.5e-12,2.1e-74,2.2e-13	16-98,165-428,577-839,845-940	GCV_T,Fer2_4,GCV_T_C,Pyr_redox_2	2.1e-74,2.6e-17,2.2e-13,1.5e-12	Thiomicrospira_crunogena_XCL_2_uid58183	Bacteria	Proteobacteria	Gammaproteobacteria	Thiotrichales	Piscirickettsiaceae	Thiomicrospira	Yes
gi|78485514|ref|YP_391439.1|	435	1	Pyr_redox_2	PF07992.10	1e-18	2-316	Pyr_redox_2	1e-18	Thiomicrospira_crunogena_XCL_2_uid58183	Bacteria	Proteobacteria	Gammaproteobacteria	Thiotrichales	Piscirickettsiaceae	Thiomicrospira	Yes
gi|78485501|ref|YP_391426.1|	846	4	Pyr_redox_2*Fer2_BFD*NIR_SIR_ferr*NIR_SIR	PF07992.10-PF04324.11-PF03460.13-PF01077.18	8.6e-62,3.8e-13,1.1e-10,6.3e-18	3-298,421-470,556-621,629-771	Pyr_redox_2,NIR_SIR,Fer2_BFD,NIR_SIR_ferr	8.6e-62,6.3e-18,3.8e-13,1.1e-10	Thiomicrospira_crunogena_XCL_2_uid58183	Bacteria	Proteobacteria	Gammaproteobacteria	Thiotrichales	Piscirickettsiaceae	Thiomicrospira	Yes
gi|78485500|ref|YP_391425.1|	403	1	Pyr_redox_2	PF07992.10	2.7e-55	3-300	Pyr_redox_2	2.7e-55	Thiomicrospira_crunogena_XCL_2_uid58183	Bacteria	Proteobacteria	Gammaproteobacteria	Thiotrichales	Piscirickettsiaceae	Thiomicrospira	Yes
gi|78485347|ref|YP_391272.1|	594	3	Biotin_lipoyl*Pyr_redox_2*Pyr_redox_dim	PF00364.18-PF07992.10-PF02852.18	1.2e-17,7.2e-68,1e-31	5-77,127-449,468-577	Pyr_redox_2,Pyr_redox_dim,Biotin_lipoyl	7.2e-68,1e-31,1.2e-17	Thiomicrospira_crunogena_XCL_2_uid58183	Bacteria	Proteobacteria	Gammaproteobacteria	Thiotrichales	Piscirickettsiaceae	Thiomicrospira	Yes
gi|78485108|ref|YP_391033.1|	319	1	Pyr_redox_2	PF07992.10	9.1e-56	6-301	Pyr_redox_2	9.1e-56	Thiomicrospira_crunogena_XCL_2_uid58183	Bacteria	Proteobacteria	Gammaproteobacteria	Thiotrichales	Piscirickettsiaceae	Thiomicrospira	Yes
gi|78484485|ref|YP_390410.1|	456	2	Pyr_redox_2*Pyr_redox_dim	PF07992.10-PF02852.18	6.3e-65,2.8e-32	5-319,340-451	Pyr_redox_2,Pyr_redox_dim	6.3e-65,2.8e-32	Thiomicrospira_crunogena_XCL_2_uid58183	Bacteria	Proteobacteria	Gammaproteobacteria	Thiotrichales	Piscirickettsiaceae	Thiomicrospira	Yes
gi|78484383|ref|YP_390308.1|	455	2	Rubredoxin*Pyr_redox_2	PF00301.16-PF07992.10	1.7e-21,1.8e-53	7-53,77-374	Pyr_redox_2,Rubredoxin	1.8e-53,1.7e-21	Thiomicrospira_crunogena_XCL_2_uid58183	Bacteria	Proteobacteria	Gammaproteobacteria	Thiotrichales	Piscirickettsiaceae	Thiomicrospira	Yes
gi|78358674|ref|YP_390123.1|	476	2	Fer4_20*Pyr_redox_2	PF14691.2-PF07992.10	2.4e-44,2e-31	22-133,150-462	Fer4_20,Pyr_redox_2	2.4e-44,2e-31	Desulfovibrio_alaskensis_G20_uid57941	Bacteria	Proteobacteria	Deltaproteobacteria	Desulfovibrionales	Desulfovibrionaceae	Desulfovibrio	Yes
gi|78358565|ref|YP_390014.1|	652	5	Pyr_redox_2*Fer4*Pyr_redox_2*Fer4*Fer4	PF07992.10-PF00037.23-PF07992.10-PF00037.23-PF00037.23	1.5e-17,2.3e-21,1.5e-17,2.3e-21,2.3e-21	140-354,235-255,406-558,578-600,610-633	Fer4,Fer4,Fer4,Pyr_redox_2,Pyr_redox_2	2.3e-21,2.3e-21,2.3e-21,1.5e-17,1.5e-17	Desulfovibrio_alaskensis_G20_uid57941	Bacteria	Proteobacteria	Deltaproteobacteria	Desulfovibrionales	Desulfovibrionaceae	Desulfovibrio	Yes
gi|78358159|ref|YP_389608.1|	463	1	Pyr_redox_2	PF07992.10	2.8e-15	8-65	Pyr_redox_2	2.8e-15	Desulfovibrio_alaskensis_G20_uid57941	Bacteria	Proteobacteria	Deltaproteobacteria	Desulfovibrionales	Desulfovibrionaceae	Desulfovibrio	Yes
gi|78357604|ref|YP_389053.1|	367	1	Pyr_redox_2	PF07992.10	5.9e-26	2-299	Pyr_redox_2	5.9e-26	Desulfovibrio_alaskensis_G20_uid57941	Bacteria	Proteobacteria	Deltaproteobacteria	Desulfovibrionales	Desulfovibrionaceae	Desulfovibrio	Yes
gi|78357509|ref|YP_388958.1|	515	1	Pyr_redox_2	PF07992.10	4.1e-11	81-255	Pyr_redox_2	4.1e-11	Desulfovibrio_alaskensis_G20_uid57941	Bacteria	Proteobacteria	Deltaproteobacteria	Desulfovibrionales	Desulfovibrionaceae	Desulfovibrio	Yes
gi|78357219|ref|YP_388668.1|	544	2	Pyr_redox_2*Rhodanese	PF07992.10-PF00581.16	4.3e-12,6.5e-12	2-297,446-539	Pyr_redox_2,Rhodanese	4.3e-12,6.5e-12	Desulfovibrio_alaskensis_G20_uid57941	Bacteria	Proteobacteria	Deltaproteobacteria	Desulfovibrionales	Desulfovibrionaceae	Desulfovibrio	Yes
gi|78357194|ref|YP_388643.1|	297	1	Pyr_redox_2	PF07992.10	1.7e-37	3-280	Pyr_redox_2	1.7e-37	Desulfovibrio_alaskensis_G20_uid57941	Bacteria	Proteobacteria	Deltaproteobacteria	Desulfovibrionales	Desulfovibrionaceae	Desulfovibrio	Yes
gi|78357129|ref|YP_388578.1|	352	1	Pyr_redox_2	PF07992.10	2.8e-25	20-321	Pyr_redox_2	2.8e-25	Desulfovibrio_alaskensis_G20_uid57941	Bacteria	Proteobacteria	Deltaproteobacteria	Desulfovibrionales	Desulfovibrionaceae	Desulfovibrio	Yes
gi|78356733|ref|YP_388182.1|	460	2	Pyr_redox_2*Pyr_redox_dim	PF07992.10-PF02852.18	1.6e-60,1.8e-16	6-322,342-453	Pyr_redox_2,Pyr_redox_dim	1.6e-60,1.8e-16	Desulfovibrio_alaskensis_G20_uid57941	Bacteria	Proteobacteria	Deltaproteobacteria	Desulfovibrionales	Desulfovibrionaceae	Desulfovibrio	Yes
gi|78356297|ref|YP_387746.1|	476	2	Fer4_20*Pyr_redox_2	PF14691.2-PF07992.10	3.2e-43,1e-29	22-133,150-462	Fer4_20,Pyr_redox_2	3.2e-43,1e-29	Desulfovibrio_alaskensis_G20_uid57941	Bacteria	Proteobacteria	Deltaproteobacteria	Desulfovibrionales	Desulfovibrionaceae	Desulfovibrio	Yes
gi|78356256|ref|YP_387705.1|	660	5	Pyr_redox_2*Fer4*Fer4_10*Fer4*Fer4	PF07992.10-PF00037.23-PF13237.2-PF00037.23-PF00037.23	9.3e-15,9.7e-20,4.9e-12,9.7e-20,9.7e-20	140-558,235-255,576-636,577-600,611-634	Fer4,Fer4,Fer4,Pyr_redox_2,Fer4_10	9.7e-20,9.7e-20,9.7e-20,9.3e-15,4.9e-12	Desulfovibrio_alaskensis_G20_uid57941	Bacteria	Proteobacteria	Deltaproteobacteria	Desulfovibrionales	Desulfovibrionaceae	Desulfovibrio	Yes
gi|78356250|ref|YP_387699.1|	305	1	Pyr_redox_2	PF07992.10	2.9e-44	7-292	Pyr_redox_2	2.9e-44	Desulfovibrio_alaskensis_G20_uid57941	Bacteria	Proteobacteria	Deltaproteobacteria	Desulfovibrionales	Desulfovibrionaceae	Desulfovibrio	Yes
gi|78356159|ref|YP_387608.1|	756	4	Pyr_redox_2*Fer4_10*Fer4*FlpD	PF07992.10-PF13237.2-PF00037.23-PF02662.12	1e-11,2.5e-08,1.8e-10,1.7e-39	145-301,541-611,542-565,624-749	FlpD,Pyr_redox_2,Fer4,Fer4_10	1.7e-39,1e-11,1.8e-10,2.5e-08	Desulfovibrio_alaskensis_G20_uid57941	Bacteria	Proteobacteria	Deltaproteobacteria	Desulfovibrionales	Desulfovibrionaceae	Desulfovibrio	Yes
gi|78355689|ref|YP_387138.1|	428	1	Pyr_redox_2	PF07992.10	1.3e-48	10-327	Pyr_redox_2	1.3e-48	Desulfovibrio_alaskensis_G20_uid57941	Bacteria	Proteobacteria	Deltaproteobacteria	Desulfovibrionales	Desulfovibrionaceae	Desulfovibrio	Yes
gi|78355512|ref|YP_386961.1|	305	1	Pyr_redox_2	PF07992.10	2.4e-48	6-289	Pyr_redox_2	2.4e-48	Desulfovibrio_alaskensis_G20_uid57941	Bacteria	Proteobacteria	Deltaproteobacteria	Desulfovibrionales	Desulfovibrionaceae	Desulfovibrio	Yes
gi|78355421|ref|YP_386870.1|	568	2	Pyr_redox_2*Pyr_redox_dim	PF07992.10-PF02852.18	2.3e-64,6.6e-08	3-318,339-448	Pyr_redox_2,Pyr_redox_dim	2.3e-64,6.6e-08	Desulfovibrio_alaskensis_G20_uid57941	Bacteria	Proteobacteria	Deltaproteobacteria	Desulfovibrionales	Desulfovibrionaceae	Desulfovibrio	Yes
gi|78355270|ref|YP_386719.1|	413	1	Pyr_redox_2	PF07992.10	2.1e-10	2-150	Pyr_redox_2	2.1e-10	Desulfovibrio_alaskensis_G20_uid57941	Bacteria	Proteobacteria	Deltaproteobacteria	Desulfovibrionales	Desulfovibrionaceae	Desulfovibrio	Yes
gi|78355257|ref|YP_386706.1|	550	2	Thioredoxin_3*Pyr_redox_2	PF13192.2-PF07992.10	3.1e-22,4.7e-57	143-222,247-532	Pyr_redox_2,Thioredoxin_3	4.7e-57,3.1e-22	Desulfovibrio_alaskensis_G20_uid57941	Bacteria	Proteobacteria	Deltaproteobacteria	Desulfovibrionales	Desulfovibrionaceae	Desulfovibrio	Yes
gi|78213818|ref|YP_382597.1|	381	1	Pyr_redox_2	PF07992.10	1.6e-45	9-303	Pyr_redox_2	1.6e-45	Synechococcus_CC9605_uid58319	Bacteria	Cyanobacteria	Oscillatoriophycideae	Chroococcales	Synechococcus		No
gi|78213498|ref|YP_382277.1|	460	2	Pyr_redox_2*Thioredoxin	PF07992.10-PF00085.16	4.4e-53,1e-14	10-304,358-454	Pyr_redox_2,Thioredoxin	4.4e-53,1e-14	Synechococcus_CC9605_uid58319	Bacteria	Cyanobacteria	Oscillatoriophycideae	Chroococcales	Synechococcus		No
gi|78213108|ref|YP_381887.1|	297	1	Pyr_redox_2	PF07992.10	5.6e-29	1-273	Pyr_redox_2	5.6e-29	Synechococcus_CC9605_uid58319	Bacteria	Cyanobacteria	Oscillatoriophycideae	Chroococcales	Synechococcus		No
gi|78212639|ref|YP_381418.1|	433	1	Pyr_redox_2	PF07992.10	3.2e-14	12-223	Pyr_redox_2	3.2e-14	Synechococcus_CC9605_uid58319	Bacteria	Cyanobacteria	Oscillatoriophycideae	Chroococcales	Synechococcus		No
gi|78212510|ref|YP_381289.1|	452	2	Pyr_redox_2*Pyr_redox_dim	PF07992.10-PF02852.18	6.8e-68,2.8e-32	5-322,342-452	Pyr_redox_2,Pyr_redox_dim	6.8e-68,2.8e-32	Synechococcus_CC9605_uid58319	Bacteria	Cyanobacteria	Oscillatoriophycideae	Chroococcales	Synechococcus		No
gi|78212413|ref|YP_381192.1|	480	2	Pyr_redox_2*Pyr_redox_dim	PF07992.10-PF02852.18	3.5e-67,4.9e-29	8-339,358-471	Pyr_redox_2,Pyr_redox_dim	3.5e-67,4.9e-29	Synechococcus_CC9605_uid58319	Bacteria	Cyanobacteria	Oscillatoriophycideae	Chroococcales	Synechococcus		No
gi|78212270|ref|YP_381049.1|	558	1	Pyr_redox_2	PF07992.10	8.1e-08	101-288	Pyr_redox_2	8.1e-08	Synechococcus_CC9605_uid58319	Bacteria	Cyanobacteria	Oscillatoriophycideae	Chroococcales	Synechococcus		No
gi|78211845|ref|YP_380624.1|	504	1	Pyr_redox_2	PF07992.10	5.4e-49	21-347	Pyr_redox_2	5.4e-49	Synechococcus_CC9605_uid58319	Bacteria	Cyanobacteria	Oscillatoriophycideae	Chroococcales	Synechococcus		No
gi|78189957|ref|YP_380295.1|	431	2	Pyr_redox_2*FCSD-flav_bind	PF07992.10-PF09242.7	1.1e-14,3.1e-27	38-167,361-430	FCSD-flav_bind,Pyr_redox_2	3.1e-27,1.1e-14	Chlorobium_chlorochromatii_CaD3_uid58375	Bacteria	Chlorobi	Chlorobia	Chlorobiales	Chlorobiaceae	Chlorobium	Yes
gi|78189907|ref|YP_380245.1|	579	3	Fer4_20*Pyr_redox_2*Fer4_7	PF14691.2-PF07992.10-PF12838.3	7.1e-14,2.7e-21,7.6e-08	20-132,143-442,515-570	Pyr_redox_2,Fer4_20,Fer4_7	2.7e-21,7.1e-14,7.6e-08	Chlorobium_chlorochromatii_CaD3_uid58375	Bacteria	Chlorobi	Chlorobia	Chlorobiales	Chlorobiaceae	Chlorobium	Yes
gi|78189874|ref|YP_380212.1|	437	2	Pyr_redox_2*FCSD-flav_bind	PF07992.10-PF09242.7	2.9e-13,1.1e-26	44-178,367-436	FCSD-flav_bind,Pyr_redox_2	1.1e-26,2.9e-13	Chlorobium_chlorochromatii_CaD3_uid58375	Bacteria	Chlorobi	Chlorobia	Chlorobiales	Chlorobiaceae	Chlorobium	Yes
gi|78189543|ref|YP_379881.1|	750	3	Pyr_redox_2*Fer4_10*FlpD	PF07992.10-PF13237.2-PF02662.12	1e-13,3.7e-07,1.3e-39	142-429,539-604,618-743	FlpD,Pyr_redox_2,Fer4_10	1.3e-39,1e-13,3.7e-07	Chlorobium_chlorochromatii_CaD3_uid58375	Bacteria	Chlorobi	Chlorobia	Chlorobiales	Chlorobiaceae	Chlorobium	Yes
gi|78189242|ref|YP_379580.1|	478	2	Pyr_redox_2*Pyr_redox_dim	PF07992.10-PF02852.18	2.6e-74,4.7e-36	5-340,359-468	Pyr_redox_2,Pyr_redox_dim	2.6e-74,4.7e-36	Chlorobium_chlorochromatii_CaD3_uid58375	Bacteria	Chlorobi	Chlorobia	Chlorobiales	Chlorobiaceae	Chlorobium	Yes
gi|78189118|ref|YP_379456.1|	311	1	Pyr_redox_2	PF07992.10	9e-57	6-296	Pyr_redox_2	9e-57	Chlorobium_chlorochromatii_CaD3_uid58375	Bacteria	Chlorobi	Chlorobia	Chlorobiales	Chlorobiaceae	Chlorobium	Yes
gi|78188996|ref|YP_379334.1|	656	1	Pyr_redox_2	PF07992.10	1.8e-15	141-360	Pyr_redox_2	1.8e-15	Chlorobium_chlorochromatii_CaD3_uid58375	Bacteria	Chlorobi	Chlorobia	Chlorobiales	Chlorobiaceae	Chlorobium	Yes
gi|78188912|ref|YP_379250.1|	353	1	Pyr_redox_2	PF07992.10	1.9e-39	15-316	Pyr_redox_2	1.9e-39	Chlorobium_chlorochromatii_CaD3_uid58375	Bacteria	Chlorobi	Chlorobia	Chlorobiales	Chlorobiaceae	Chlorobium	Yes
gi|78188852|ref|YP_379190.1|	484	1	Pyr_redox_2	PF07992.10	4.6e-10	2-190	Pyr_redox_2	4.6e-10	Chlorobium_chlorochromatii_CaD3_uid58375	Bacteria	Chlorobi	Chlorobia	Chlorobiales	Chlorobiaceae	Chlorobium	Yes
gi|78188558|ref|YP_378896.1|	653	3	Fer2_4*Fer4_20*Pyr_redox_2	PF13510.2-PF14691.2-PF07992.10	5.6e-19,2.9e-22,3.1e-30	1-79,86-182,194-489	Pyr_redox_2,Fer4_20,Fer2_4	3.1e-30,2.9e-22,5.6e-19	Chlorobium_chlorochromatii_CaD3_uid58375	Bacteria	Chlorobi	Chlorobia	Chlorobiales	Chlorobiaceae	Chlorobium	Yes
gi|78188515|ref|YP_378853.1|	480	2	Fer4_20*Pyr_redox_2	PF14691.2-PF07992.10	1.9e-43,6.5e-30	29-140,152-466	Fer4_20,Pyr_redox_2	1.9e-43,6.5e-30	Chlorobium_chlorochromatii_CaD3_uid58375	Bacteria	Chlorobi	Chlorobia	Chlorobiales	Chlorobiaceae	Chlorobium	Yes
gi|78188269|ref|YP_378607.1|	442	1	Pyr_redox_2	PF07992.10	3.8e-47	20-339	Pyr_redox_2	3.8e-47	Chlorobium_chlorochromatii_CaD3_uid58375	Bacteria	Chlorobi	Chlorobia	Chlorobiales	Chlorobiaceae	Chlorobium	Yes
gi|78188168|ref|YP_378506.1|	491	2	Fer4_20*Pyr_redox_2	PF14691.2-PF07992.10	8.9e-21,2.2e-28	23-141,153-473	Pyr_redox_2,Fer4_20	2.2e-28,8.9e-21	Chlorobium_chlorochromatii_CaD3_uid58375	Bacteria	Chlorobi	Chlorobia	Chlorobiales	Chlorobiaceae	Chlorobium	Yes
gi|78188082|ref|YP_378420.1|	408	1	Pyr_redox_2	PF07992.10	1.5e-14	3-153	Pyr_redox_2	1.5e-14	Chlorobium_chlorochromatii_CaD3_uid58375	Bacteria	Chlorobi	Chlorobia	Chlorobiales	Chlorobiaceae	Chlorobium	Yes
gi|78187888|ref|YP_375931.1|	477	1	Pyr_redox_2	PF07992.10	2.3e-18	2-274	Pyr_redox_2	2.3e-18	Chlorobium_luteolum_DSM_273_uid58175	Bacteria	Chlorobi	Chlorobia	Chlorobiales	Chlorobiaceae	Chlorobium	Yes
gi|78187793|ref|YP_375836.1|	460	2	Pyr_redox_2*Pyr_redox_dim	PF07992.10-PF02852.18	1.4e-59,6.6e-13	5-304,326-433	Pyr_redox_2,Pyr_redox_dim	1.4e-59,6.6e-13	Chlorobium_luteolum_DSM_273_uid58175	Bacteria	Chlorobi	Chlorobia	Chlorobiales	Chlorobiaceae	Chlorobium	Yes
gi|78187591|ref|YP_375634.1|	654	2	Fer4_20*Pyr_redox_2	PF14691.2-PF07992.10	1.5e-21,1.6e-27	79-182,194-489	Pyr_redox_2,Fer4_20	1.6e-27,1.5e-21	Chlorobium_luteolum_DSM_273_uid58175	Bacteria	Chlorobi	Chlorobia	Chlorobiales	Chlorobiaceae	Chlorobium	Yes
gi|78187547|ref|YP_375590.1|	483	2	Fer4_20*Pyr_redox_2	PF14691.2-PF07992.10	1e-43,8.9e-29	27-138,150-465	Fer4_20,Pyr_redox_2	1e-43,8.9e-29	Chlorobium_luteolum_DSM_273_uid58175	Bacteria	Chlorobi	Chlorobia	Chlorobiales	Chlorobiaceae	Chlorobium	Yes
gi|78187436|ref|YP_375479.1|	429	1	Pyr_redox_2	PF07992.10	1.1e-46	3-321	Pyr_redox_2	1.1e-46	Chlorobium_luteolum_DSM_273_uid58175	Bacteria	Chlorobi	Chlorobia	Chlorobiales	Chlorobiaceae	Chlorobium	Yes
gi|78187373|ref|YP_375416.1|	363	1	Pyr_redox_2	PF07992.10	8.2e-41	25-326	Pyr_redox_2	8.2e-41	Chlorobium_luteolum_DSM_273_uid58175	Bacteria	Chlorobi	Chlorobia	Chlorobiales	Chlorobiaceae	Chlorobium	Yes
gi|78187122|ref|YP_375165.1|	311	1	Pyr_redox_2	PF07992.10	1.8e-56	6-296	Pyr_redox_2	1.8e-56	Chlorobium_luteolum_DSM_273_uid58175	Bacteria	Chlorobi	Chlorobia	Chlorobiales	Chlorobiaceae	Chlorobium	Yes
gi|78186989|ref|YP_375032.1|	408	1	Pyr_redox_2	PF07992.10	4.1e-19	20-334	Pyr_redox_2	4.1e-19	Chlorobium_luteolum_DSM_273_uid58175	Bacteria	Chlorobi	Chlorobia	Chlorobiales	Chlorobiaceae	Chlorobium	Yes
gi|78186971|ref|YP_375014.1|	656	2	Pyr_redox_2*Fer4_7	PF07992.10-PF12838.3	4.4e-17,3.9e-11	141-559,584-638	Pyr_redox_2,Fer4_7	4.4e-17,3.9e-11	Chlorobium_luteolum_DSM_273_uid58175	Bacteria	Chlorobi	Chlorobia	Chlorobiales	Chlorobiaceae	Chlorobium	Yes
gi|78186657|ref|YP_374700.1|	472	2	Pyr_redox_2*Pyr_redox_dim	PF07992.10-PF02852.18	5e-70,7.1e-31	16-337,357-466	Pyr_redox_2,Pyr_redox_dim	5e-70,7.1e-31	Chlorobium_luteolum_DSM_273_uid58175	Bacteria	Chlorobi	Chlorobia	Chlorobiales	Chlorobiaceae	Chlorobium	Yes
gi|78185961|ref|YP_374004.1|	484	1	Pyr_redox_2	PF07992.10	1.3e-07	2-187	Pyr_redox_2	1.3e-07	Chlorobium_luteolum_DSM_273_uid58175	Bacteria	Chlorobi	Chlorobia	Chlorobiales	Chlorobiaceae	Chlorobium	Yes
gi|78185959|ref|YP_374002.1|	408	1	Pyr_redox_2	PF07992.10	8.5e-15	3-152	Pyr_redox_2	8.5e-15	Chlorobium_luteolum_DSM_273_uid58175	Bacteria	Chlorobi	Chlorobia	Chlorobiales	Chlorobiaceae	Chlorobium	Yes
gi|78185928|ref|YP_373971.1|	578	3	Fer4_20*Pyr_redox_2*Fer4_7	PF14691.2-PF07992.10-PF12838.3	2.9e-11,4.8e-23,7.4e-09	20-132,143-441,520-569	Pyr_redox_2,Fer4_20,Fer4_7	4.8e-23,2.9e-11,7.4e-09	Chlorobium_luteolum_DSM_273_uid58175	Bacteria	Chlorobi	Chlorobia	Chlorobiales	Chlorobiaceae	Chlorobium	Yes
gi|78185617|ref|YP_378051.1|	510	1	Pyr_redox_2	PF07992.10	1e-45	21-347	Pyr_redox_2	1e-45	Synechococcus_CC9902_uid58323	Bacteria	Cyanobacteria	Oscillatoriophycideae	Chroococcales	Synechococcus		No
gi|78185573|ref|YP_378007.1|	319	1	Pyr_redox_2	PF07992.10	1.3e-40	7-295	Pyr_redox_2	1.3e-40	Synechococcus_CC9902_uid58323	Bacteria	Cyanobacteria	Oscillatoriophycideae	Chroococcales	Synechococcus		No
gi|78185217|ref|YP_377652.1|	381	2	Pyr_redox_2*DAO	PF07992.10-PF01266.20	9e-07,6e-12	9-183,10-78	DAO,Pyr_redox_2	6e-12,9e-07	Synechococcus_CC9902_uid58323	Bacteria	Cyanobacteria	Oscillatoriophycideae	Chroococcales	Synechococcus		No
gi|78185207|ref|YP_377642.1|	551	1	Pyr_redox_2	PF07992.10	3e-07	101-304	Pyr_redox_2	3e-07	Synechococcus_CC9902_uid58323	Bacteria	Cyanobacteria	Oscillatoriophycideae	Chroococcales	Synechococcus		No
gi|78185097|ref|YP_377532.1|	480	2	Pyr_redox_2*Pyr_redox_dim	PF07992.10-PF02852.18	1.7e-67,3.3e-29	8-339,358-471	Pyr_redox_2,Pyr_redox_dim	1.7e-67,3.3e-29	Synechococcus_CC9902_uid58323	Bacteria	Cyanobacteria	Oscillatoriophycideae	Chroococcales	Synechococcus		No
gi|78184464|ref|YP_376899.1|	452	2	Pyr_redox_2*Pyr_redox_dim	PF07992.10-PF02852.18	1.4e-70,1.8e-31	5-322,342-452	Pyr_redox_2,Pyr_redox_dim	1.4e-70,1.8e-31	Synechococcus_CC9902_uid58323	Bacteria	Cyanobacteria	Oscillatoriophycideae	Chroococcales	Synechococcus		No
gi|78184257|ref|YP_376692.1|	457	2	Pyr_redox_2*Thioredoxin	PF07992.10-PF00085.16	1.6e-53,1.7e-15	10-304,360-455	Pyr_redox_2,Thioredoxin	1.6e-53,1.7e-15	Synechococcus_CC9902_uid58323	Bacteria	Cyanobacteria	Oscillatoriophycideae	Chroococcales	Synechococcus		No
gi|78183962|ref|YP_376397.1|	382	1	Pyr_redox_2	PF07992.10	3.9e-45	9-304	Pyr_redox_2	3.9e-45	Synechococcus_CC9902_uid58323	Bacteria	Cyanobacteria	Oscillatoriophycideae	Chroococcales	Synechococcus		No
gi|78067821|ref|YP_370590.1|	452	2	Pyr_redox_2*Pyr_redox_dim	PF07992.10-PF02852.18	8.2e-75,2e-34	5-317,337-447	Pyr_redox_2,Pyr_redox_dim	8.2e-75,2e-34	Burkholderia_383_uid58073	Bacteria	Proteobacteria	Betaproteobacteria	Burkholderiales	Burkholderiaceae	Burkholderia	No
gi|78067477|ref|YP_370246.1|	416	2	Pyr_redox_2*Reductase_C	PF07992.10-PF14759.2	3.7e-62,3.2e-17	5-303,322-410	Pyr_redox_2,Reductase_C	3.7e-62,3.2e-17	Burkholderia_383_uid58073	Bacteria	Proteobacteria	Betaproteobacteria	Burkholderiales	Burkholderiaceae	Burkholderia	No
gi|78066910|ref|YP_369679.1|	588	3	Biotin_lipoyl*Pyr_redox_2*Pyr_redox_dim	PF00364.18-PF07992.10-PF02852.18	3e-20,3.9e-63,5.1e-33	4-76,123-444,463-572	Pyr_redox_2,Pyr_redox_dim,Biotin_lipoyl	3.9e-63,5.1e-33,3e-20	Burkholderia_383_uid58073	Bacteria	Proteobacteria	Betaproteobacteria	Burkholderiales	Burkholderiaceae	Burkholderia	No
gi|78066861|ref|YP_369630.1|	540	1	Pyr_redox_2	PF07992.10	1.3e-09	101-273	Pyr_redox_2	1.3e-09	Burkholderia_383_uid58073	Bacteria	Proteobacteria	Betaproteobacteria	Burkholderiales	Burkholderiaceae	Burkholderia	No
gi|78066513|ref|YP_369282.1|	555	2	DUF442*Pyr_redox_2	PF04273.9-PF07992.10	5e-34,1.9e-13	2-111,150-461	DUF442,Pyr_redox_2	5e-34,1.9e-13	Burkholderia_383_uid58073	Bacteria	Proteobacteria	Betaproteobacteria	Burkholderiales	Burkholderiaceae	Burkholderia	No
gi|78066434|ref|YP_369203.1|	466	1	Pyr_redox_2	PF07992.10	1.3e-35	134-445	Pyr_redox_2	1.3e-35	Burkholderia_383_uid58073	Bacteria	Proteobacteria	Betaproteobacteria	Burkholderiales	Burkholderiaceae	Burkholderia	No
gi|78066121|ref|YP_368890.1|	476	2	Pyr_redox_2*Pyr_redox_dim	PF07992.10-PF02852.18	5e-78,3e-37	5-338,357-466	Pyr_redox_2,Pyr_redox_dim	5e-78,3e-37	Burkholderia_383_uid58073	Bacteria	Proteobacteria	Betaproteobacteria	Burkholderiales	Burkholderiaceae	Burkholderia	No
gi|78065948|ref|YP_368717.1|	674	2	Oxidored_FMN*Pyr_redox_2	PF00724.16-PF07992.10	3.1e-83,3.5e-25	7-333,377-656	Oxidored_FMN,Pyr_redox_2	3.1e-83,3.5e-25	Burkholderia_383_uid58073	Bacteria	Proteobacteria	Betaproteobacteria	Burkholderiales	Burkholderiaceae	Burkholderia	No
gi|78065834|ref|YP_368603.1|	463	2	Pyr_redox_2*Pyr_redox_dim	PF07992.10-PF02852.18	2.2e-70,5.2e-28	6-325,344-453	Pyr_redox_2,Pyr_redox_dim	2.2e-70,5.2e-28	Burkholderia_383_uid58073	Bacteria	Proteobacteria	Betaproteobacteria	Burkholderiales	Burkholderiaceae	Burkholderia	No
gi|78065549|ref|YP_368318.1|	346	1	Pyr_redox_2	PF07992.10	7.6e-53	33-328	Pyr_redox_2	7.6e-53	Burkholderia_383_uid58073	Bacteria	Proteobacteria	Betaproteobacteria	Burkholderiales	Burkholderiaceae	Burkholderia	No
gi|78063830|ref|YP_373738.1|	452	1	Pyr_redox_2	PF07992.10	3e-46	17-356	Pyr_redox_2	3e-46	Burkholderia_383_uid58073	Bacteria	Proteobacteria	Betaproteobacteria	Burkholderiales	Burkholderiaceae	Burkholderia	No
gi|78063783|ref|YP_373691.1|	425	1	Pyr_redox_2	PF07992.10	3.9e-46	27-339	Pyr_redox_2	3.9e-46	Burkholderia_383_uid58073	Bacteria	Proteobacteria	Betaproteobacteria	Burkholderiales	Burkholderiaceae	Burkholderia	No
gi|78063395|ref|YP_373303.1|	304	2	Pyr_redox_2*Pyr_redox_2	PF07992.10-PF07992.10	3.3e-21,3.3e-21	5-150,169-291	Pyr_redox_2,Pyr_redox_2	3.3e-21,3.3e-21	Burkholderia_383_uid58073	Bacteria	Proteobacteria	Betaproteobacteria	Burkholderiales	Burkholderiaceae	Burkholderia	No
gi|78063310|ref|YP_373218.1|	459	2	Pyr_redox_2*Pyr_redox_dim	PF07992.10-PF02852.18	4.1e-60,4.3e-22	5-322,343-452	Pyr_redox_2,Pyr_redox_dim	4.1e-60,4.3e-22	Burkholderia_383_uid58073	Bacteria	Proteobacteria	Betaproteobacteria	Burkholderiales	Burkholderiaceae	Burkholderia	No
gi|78063291|ref|YP_373199.1|	524	2	Pyr_redox_2*Pyr_redox_3	PF07992.10-PF13738.2	4.4e-11,1.6e-24	24-256,27-234	Pyr_redox_3,Pyr_redox_2	1.6e-24,4.4e-11	Burkholderia_383_uid58073	Bacteria	Proteobacteria	Betaproteobacteria	Burkholderiales	Burkholderiaceae	Burkholderia	No
gi|78063182|ref|YP_373090.1|	677	2	Oxidored_FMN*Pyr_redox_2	PF00724.16-PF07992.10	4.6e-82,1.8e-26	7-333,377-657	Oxidored_FMN,Pyr_redox_2	4.6e-82,1.8e-26	Burkholderia_383_uid58073	Bacteria	Proteobacteria	Betaproteobacteria	Burkholderiales	Burkholderiaceae	Burkholderia	No
gi|78063169|ref|YP_373077.1|	406	2	Pyr_redox_2*Reductase_C	PF07992.10-PF14759.2	6.8e-60,3.5e-28	4-302,321-406	Pyr_redox_2,Reductase_C	6.8e-60,3.5e-28	Burkholderia_383_uid58073	Bacteria	Proteobacteria	Betaproteobacteria	Burkholderiales	Burkholderiaceae	Burkholderia	No
gi|78063064|ref|YP_372972.1|	463	1	Pyr_redox_2	PF07992.10	1.1e-49	21-367	Pyr_redox_2	1.1e-49	Burkholderia_383_uid58073	Bacteria	Proteobacteria	Betaproteobacteria	Burkholderiales	Burkholderiaceae	Burkholderia	No
gi|78062803|ref|YP_372711.1|	532	1	Pyr_redox_2	PF07992.10	2.6e-51	213-500	Pyr_redox_2	2.6e-51	Burkholderia_383_uid58073	Bacteria	Proteobacteria	Betaproteobacteria	Burkholderiales	Burkholderiaceae	Burkholderia	No
gi|78062741|ref|YP_372649.1|	422	1	Pyr_redox_2	PF07992.10	7.1e-28	8-300	Pyr_redox_2	7.1e-28	Burkholderia_383_uid58073	Bacteria	Proteobacteria	Betaproteobacteria	Burkholderiales	Burkholderiaceae	Burkholderia	No
gi|78062194|ref|YP_372102.1|	865	4	Pyr_redox_2*Fer2_BFD*NIR_SIR_ferr*NIR_SIR	PF07992.10-PF04324.11-PF03460.13-PF01077.18	1.5e-59,2.7e-19,4.4e-12,2.4e-15	1-298,426-475,561-626,634-763	Pyr_redox_2,Fer2_BFD,NIR_SIR,NIR_SIR_ferr	1.5e-59,2.7e-19,2.4e-15,4.4e-12	Burkholderia_383_uid58073	Bacteria	Proteobacteria	Betaproteobacteria	Burkholderiales	Burkholderiaceae	Burkholderia	No
gi|78062070|ref|YP_371978.1|	552	3	Pyr_redox_2*FMO-like*Pyr_redox_3	PF07992.10-PF00743.15-PF13738.2	5.8e-14,1.6e-15,1e-25	8-240,9-228,11-213	Pyr_redox_3,FMO-like,Pyr_redox_2	1e-25,1.6e-15,5.8e-14	Burkholderia_383_uid58073	Bacteria	Proteobacteria	Betaproteobacteria	Burkholderiales	Burkholderiaceae	Burkholderia	No
gi|78061965|ref|YP_371873.1|	414	2	Pyr_redox_2*Reductase_C	PF07992.10-PF14759.2	9.2e-60,8e-23	13-314,333-414	Pyr_redox_2,Reductase_C	9.2e-60,8e-23	Burkholderia_383_uid58073	Bacteria	Proteobacteria	Betaproteobacteria	Burkholderiales	Burkholderiaceae	Burkholderia	No
gi|78061849|ref|YP_371757.1|	430	1	Pyr_redox_2	PF07992.10	8.6e-53	5-334	Pyr_redox_2	8.6e-53	Burkholderia_383_uid58073	Bacteria	Proteobacteria	Betaproteobacteria	Burkholderiales	Burkholderiaceae	Burkholderia	No
gi|78061639|ref|YP_371547.1|	396	1	Pyr_redox_2	PF07992.10	8.1e-51	12-309	Pyr_redox_2	8.1e-51	Burkholderia_383_uid58073	Bacteria	Proteobacteria	Betaproteobacteria	Burkholderiales	Burkholderiaceae	Burkholderia	No
gi|78061424|ref|YP_371332.1|	687	2	Oxidored_FMN*Pyr_redox_2	PF00724.16-PF07992.10	9.6e-60,2.9e-13	5-344,390-643	Oxidored_FMN,Pyr_redox_2	9.6e-60,2.9e-13	Burkholderia_383_uid58073	Bacteria	Proteobacteria	Betaproteobacteria	Burkholderiales	Burkholderiaceae	Burkholderia	No
gi|78061338|ref|YP_371246.1|	1003	4	Fer2_4*Pyr_redox_2*GCV_T*GCV_T_C	PF13510.2-PF07992.10-PF01571.17-PF08669.7	1.3e-26,6.7e-14,2e-79,2.2e-17	16-102,169-438,615-881,886-990	GCV_T,Fer2_4,GCV_T_C,Pyr_redox_2	2e-79,1.3e-26,2.2e-17,6.7e-14	Burkholderia_383_uid58073	Bacteria	Proteobacteria	Betaproteobacteria	Burkholderiales	Burkholderiaceae	Burkholderia	No
gi|78060250|ref|YP_366825.1|	654	2	Oxidored_FMN*Pyr_redox_2	PF00724.16-PF07992.10	4.6e-51,2e-14	4-330,344-483	Oxidored_FMN,Pyr_redox_2	4.6e-51,2e-14	Burkholderia_383_uid58073	Bacteria	Proteobacteria	Betaproteobacteria	Burkholderiales	Burkholderiaceae	Burkholderia	No
gi|78060123|ref|YP_366698.1|	527	4	Rieske_2*Rieske*Pyr_redox_2*Reductase_C	PF13806.2-PF00355.22-PF07992.10-PF14759.2	4.5e-10,2.7e-15,1.4e-61,1.2e-06	31-127,33-122,145-439,458-527	Pyr_redox_2,Rieske,Rieske_2,Reductase_C	1.4e-61,2.7e-15,4.5e-10,1.2e-06	Burkholderia_383_uid58073	Bacteria	Proteobacteria	Betaproteobacteria	Burkholderiales	Burkholderiaceae	Burkholderia	No
gi|78060106|ref|YP_366681.1|	446	2	Pyr_redox_2*Pyr_redox_3	PF07992.10-PF13738.2	8e-14,1.9e-15	8-207,11-200	Pyr_redox_3,Pyr_redox_2	1.9e-15,8e-14	Burkholderia_383_uid58073	Bacteria	Proteobacteria	Betaproteobacteria	Burkholderiales	Burkholderiaceae	Burkholderia	No
gi|78059960|ref|YP_366535.1|	508	2	Pyr_redox_2*Pyr_redox_3	PF07992.10-PF13738.2	3.2e-10,6.6e-20	12-237,15-220	Pyr_redox_3,Pyr_redox_2	6.6e-20,3.2e-10	Burkholderia_383_uid58073	Bacteria	Proteobacteria	Betaproteobacteria	Burkholderiales	Burkholderiaceae	Burkholderia	No
gi|78059892|ref|YP_366467.1|	496	2	Pyr_redox_2*Pyr_redox_3	PF07992.10-PF13738.2	7e-11,6.7e-21	14-238,17-221	Pyr_redox_3,Pyr_redox_2	6.7e-21,7e-11	Burkholderia_383_uid58073	Bacteria	Proteobacteria	Betaproteobacteria	Burkholderiales	Burkholderiaceae	Burkholderia	No
gi|78059774|ref|YP_366349.1|	445	2	Fer4_20*Pyr_redox_2	PF14691.2-PF07992.10	1.5e-36,5.3e-37	20-131,142-426	Pyr_redox_2,Fer4_20	5.3e-37,1.5e-36	Burkholderia_383_uid58073	Bacteria	Proteobacteria	Betaproteobacteria	Burkholderiales	Burkholderiaceae	Burkholderia	No
gi|78049805|ref|YP_365980.1|	467	2	Pyr_redox_2*NAD_binding_9	PF07992.10-PF13454.2	2.8e-07,4.9e-36	10-240,13-165	NAD_binding_9,Pyr_redox_2	4.9e-36,2.8e-07	Xanthomonas_campestris_vesicatoria_85_10_uid58321	Bacteria	Proteobacteria	Gammaproteobacteria	Xanthomonadales	Xanthomonadaceae	Xanthomonas	No
gi|78049503|ref|YP_365678.1|	441	1	Pyr_redox_2	PF07992.10	7.5e-53	21-338	Pyr_redox_2	7.5e-53	Xanthomonas_campestris_vesicatoria_85_10_uid58321	Bacteria	Proteobacteria	Gammaproteobacteria	Xanthomonadales	Xanthomonadaceae	Xanthomonas	No
gi|78049333|ref|YP_365508.1|	607	3	Biotin_lipoyl*Pyr_redox_2*Pyr_redox_dim	PF00364.18-PF07992.10-PF02852.18	1.1e-19,7.8e-73,6.8e-35	4-76,136-463,482-591	Pyr_redox_2,Pyr_redox_dim,Biotin_lipoyl	7.8e-73,6.8e-35,1.1e-19	Xanthomonas_campestris_vesicatoria_85_10_uid58321	Bacteria	Proteobacteria	Gammaproteobacteria	Xanthomonadales	Xanthomonadaceae	Xanthomonas	No
gi|78048459|ref|YP_364634.1|	456	2	Pyr_redox_2*Pyr_redox_dim	PF07992.10-PF02852.18	1.4e-63,3.3e-33	7-325,346-456	Pyr_redox_2,Pyr_redox_dim	1.4e-63,3.3e-33	Xanthomonas_campestris_vesicatoria_85_10_uid58321	Bacteria	Proteobacteria	Gammaproteobacteria	Xanthomonadales	Xanthomonadaceae	Xanthomonas	No
gi|78048301|ref|YP_364476.1|	437	1	Pyr_redox_2	PF07992.10	5.7e-32	8-312	Pyr_redox_2	5.7e-32	Xanthomonas_campestris_vesicatoria_85_10_uid58321	Bacteria	Proteobacteria	Gammaproteobacteria	Xanthomonadales	Xanthomonadaceae	Xanthomonas	No
gi|78047867|ref|YP_364042.1|	319	1	Pyr_redox_2	PF07992.10	1.4e-54	7-302	Pyr_redox_2	1.4e-54	Xanthomonas_campestris_vesicatoria_85_10_uid58321	Bacteria	Proteobacteria	Gammaproteobacteria	Xanthomonadales	Xanthomonadaceae	Xanthomonas	No
gi|78047859|ref|YP_364034.1|	455	2	Pyr_redox_2*Pyr_redox_dim	PF07992.10-PF02852.18	1.7e-39,2.6e-13	6-318,339-446	Pyr_redox_2,Pyr_redox_dim	1.7e-39,2.6e-13	Xanthomonas_campestris_vesicatoria_85_10_uid58321	Bacteria	Proteobacteria	Gammaproteobacteria	Xanthomonadales	Xanthomonadaceae	Xanthomonas	No
gi|78047735|ref|YP_363910.1|	406	2	Pyr_redox_2*Reductase_C	PF07992.10-PF14759.2	2.1e-56,5e-31	3-301,320-404	Pyr_redox_2,Reductase_C	2.1e-56,5e-31	Xanthomonas_campestris_vesicatoria_85_10_uid58321	Bacteria	Proteobacteria	Gammaproteobacteria	Xanthomonadales	Xanthomonadaceae	Xanthomonas	No
gi|78047649|ref|YP_363824.1|	817	5	Pyr_redox_2*Fer2_BFD*Fer2_BFD*NIR_SIR_ferr*NIR_SIR	PF07992.10-PF04324.11-PF04324.11-PF03460.13-PF01077.18	2.8e-60,9.9e-22,9.9e-22,2e-12,4.2e-24	4-298,422-472,486-538,560-625,631-774	Pyr_redox_2,NIR_SIR,Fer2_BFD,Fer2_BFD,NIR_SIR_ferr	2.8e-60,4.2e-24,9.9e-22,9.9e-22,2e-12	Xanthomonas_campestris_vesicatoria_85_10_uid58321	Bacteria	Proteobacteria	Gammaproteobacteria	Xanthomonadales	Xanthomonadaceae	Xanthomonas	No
gi|78047611|ref|YP_363786.1|	322	1	Pyr_redox_2	PF07992.10	3.6e-53	12-307	Pyr_redox_2	3.6e-53	Xanthomonas_campestris_vesicatoria_85_10_uid58321	Bacteria	Proteobacteria	Gammaproteobacteria	Xanthomonadales	Xanthomonadaceae	Xanthomonas	No
gi|78047132|ref|YP_363307.1|	480	2	Pyr_redox_2*Pyr_redox_dim	PF07992.10-PF02852.18	8e-68,2.2e-37	7-340,359-468	Pyr_redox_2,Pyr_redox_dim	8e-68,2.2e-37	Xanthomonas_campestris_vesicatoria_85_10_uid58321	Bacteria	Proteobacteria	Gammaproteobacteria	Xanthomonadales	Xanthomonadaceae	Xanthomonas	No
gi|78046764|ref|YP_362939.1|	569	2	cNMP_binding*Pyr_redox_2	PF00027.25-PF07992.10	1.7e-08,6.5e-36	31-120,230-536	Pyr_redox_2,cNMP_binding	6.5e-36,1.7e-08	Xanthomonas_campestris_vesicatoria_85_10_uid58321	Bacteria	Proteobacteria	Gammaproteobacteria	Xanthomonadales	Xanthomonadaceae	Xanthomonas	No
gi|78046595|ref|YP_362770.1|	679	2	Oxidored_FMN*Pyr_redox_2	PF00724.16-PF07992.10	2.8e-71,2.1e-21	14-340,384-659	Oxidored_FMN,Pyr_redox_2	2.8e-71,2.1e-21	Xanthomonas_campestris_vesicatoria_85_10_uid58321	Bacteria	Proteobacteria	Gammaproteobacteria	Xanthomonadales	Xanthomonadaceae	Xanthomonas	No
gi|78046498|ref|YP_362673.1|	530	2	Thioredoxin_3*Pyr_redox_2	PF13192.2-PF07992.10	2.7e-09,1.4e-49	120-197,213-503	Pyr_redox_2,Thioredoxin_3	1.4e-49,2.7e-09	Xanthomonas_campestris_vesicatoria_85_10_uid58321	Bacteria	Proteobacteria	Gammaproteobacteria	Xanthomonadales	Xanthomonadaceae	Xanthomonas	No
gi|78046203|ref|YP_362378.1|	299	1	Pyr_redox_2	PF07992.10	6.6e-23	3-285	Pyr_redox_2	6.6e-23	Xanthomonas_campestris_vesicatoria_85_10_uid58321	Bacteria	Proteobacteria	Gammaproteobacteria	Xanthomonadales	Xanthomonadaceae	Xanthomonas	No
gi|78046017|ref|YP_362192.1|	469	3	Pyr_redox_2*NAD_binding_9*FAD_binding_2	PF07992.10-PF13454.2-PF00890.20	7.8e-10,3.4e-24,4.2e-05	3-228,6-150,304-431	NAD_binding_9,Pyr_redox_2,FAD_binding_2	3.4e-24,7.8e-10,4.2e-05	Xanthomonas_campestris_vesicatoria_85_10_uid58321	Bacteria	Proteobacteria	Gammaproteobacteria	Xanthomonadales	Xanthomonadaceae	Xanthomonas	No
gi|78045592|ref|YP_361767.1|	493	2	Fer4_20*Pyr_redox_2	PF14691.2-PF07992.10	8.5e-37,8.2e-30	26-136,148-470	Fer4_20,Pyr_redox_2	8.5e-37,8.2e-30	Xanthomonas_campestris_vesicatoria_85_10_uid58321	Bacteria	Proteobacteria	Gammaproteobacteria	Xanthomonadales	Xanthomonadaceae	Xanthomonas	No
gi|78044892|ref|YP_361389.1|	374	1	Pyr_redox_2	PF07992.10	1e-61	1-292	Pyr_redox_2	1e-61	Carboxydothermus_hydrogenoformans_Z_2901_uid57821	Bacteria	Firmicutes	Clostridia	Thermoanaerobacterales	Thermoanaerobacteraceae	Carboxydothermus	Yes
gi|78044856|ref|YP_361186.1|	307	1	Pyr_redox_2	PF07992.10	3.8e-59	4-291	Pyr_redox_2	3.8e-59	Carboxydothermus_hydrogenoformans_Z_2901_uid57821	Bacteria	Firmicutes	Clostridia	Thermoanaerobacterales	Thermoanaerobacteraceae	Carboxydothermus	Yes
gi|78044787|ref|YP_360234.1|	355	1	Pyr_redox_2	PF07992.10	1.5e-06	1-159	Pyr_redox_2	1.5e-06	Carboxydothermus_hydrogenoformans_Z_2901_uid57821	Bacteria	Firmicutes	Clostridia	Thermoanaerobacterales	Thermoanaerobacteraceae	Carboxydothermus	Yes
gi|78044755|ref|YP_359777.1|	660	4	Pyr_redox_2*Fer4*Fer4*Fer4	PF07992.10-PF00037.23-PF00037.23-PF00037.23	1e-14,2.4e-20,2.4e-20,2.4e-20	142-260,237-258,578-601,619-642	Fer4,Fer4,Fer4,Pyr_redox_2	2.4e-20,2.4e-20,2.4e-20,1e-14	Carboxydothermus_hydrogenoformans_Z_2901_uid57821	Bacteria	Firmicutes	Clostridia	Thermoanaerobacterales	Thermoanaerobacteraceae	Carboxydothermus	Yes
gi|78044229|ref|YP_359567.1|	456	2	Pyr_redox_2*Pyr_redox_dim	PF07992.10-PF02852.18	7.6e-80,1.9e-37	2-318,337-446	Pyr_redox_2,Pyr_redox_dim	7.6e-80,1.9e-37	Carboxydothermus_hydrogenoformans_Z_2901_uid57821	Bacteria	Firmicutes	Clostridia	Thermoanaerobacterales	Thermoanaerobacteraceae	Carboxydothermus	Yes
gi|78043443|ref|YP_359591.1|	394	1	Pyr_redox_2	PF07992.10	5.8e-55	1-296	Pyr_redox_2	5.8e-55	Carboxydothermus_hydrogenoformans_Z_2901_uid57821	Bacteria	Firmicutes	Clostridia	Thermoanaerobacterales	Thermoanaerobacteraceae	Carboxydothermus	Yes
gi|78043298|ref|YP_360068.1|	893	3	NAD_binding_8*Pyr_redox_2*Fer4	PF13450.2-PF07992.10-PF00037.23	2.3e-14,1.8e-21,2.1e-09	7-73,487-627,849-872	Pyr_redox_2,NAD_binding_8,Fer4	1.8e-21,2.3e-14,2.1e-09	Carboxydothermus_hydrogenoformans_Z_2901_uid57821	Bacteria	Firmicutes	Clostridia	Thermoanaerobacterales	Thermoanaerobacteraceae	Carboxydothermus	Yes
gi|78043252|ref|YP_359418.1|	426	2	Thioredoxin*Pyr_redox_2	PF00085.16-PF07992.10	2.5e-24,2.9e-58	4-108,123-411	Pyr_redox_2,Thioredoxin	2.9e-58,2.5e-24	Carboxydothermus_hydrogenoformans_Z_2901_uid57821	Bacteria	Firmicutes	Clostridia	Thermoanaerobacterales	Thermoanaerobacteraceae	Carboxydothermus	Yes
gi|78043225|ref|YP_360810.1|	464	2	Fer4_20*Pyr_redox_2	PF14691.2-PF07992.10	8.8e-45,3.4e-42	20-131,142-450	Fer4_20,Pyr_redox_2	8.8e-45,3.4e-42	Carboxydothermus_hydrogenoformans_Z_2901_uid57821	Bacteria	Firmicutes	Clostridia	Thermoanaerobacterales	Thermoanaerobacteraceae	Carboxydothermus	Yes
gi|78042876|ref|YP_359755.1|	305	1	Pyr_redox_2	PF07992.10	2.4e-60	4-290	Pyr_redox_2	2.4e-60	Carboxydothermus_hydrogenoformans_Z_2901_uid57821	Bacteria	Firmicutes	Clostridia	Thermoanaerobacterales	Thermoanaerobacteraceae	Carboxydothermus	Yes
gi|77761278|ref|YP_244229.2|	569	2	cNMP_binding*Pyr_redox_2	PF00027.25-PF07992.10	1.5e-09,3.6e-35	31-120,230-536	Pyr_redox_2,cNMP_binding	3.6e-35,1.5e-09	Xanthomonas_campestris_8004_uid57595	Bacteria	Proteobacteria	Gammaproteobacteria	Xanthomonadales	Xanthomonadaceae	Xanthomonas	No
gi|77748566|ref|NP_641518.2|	569	2	cNMP_binding*Pyr_redox_2	PF00027.25-PF07992.10	7e-09,3.2e-36	31-120,230-536	Pyr_redox_2,cNMP_binding	3.2e-36,7e-09	Xanthomonas_axonopodis_citri_306_uid57889	Bacteria	Proteobacteria	Gammaproteobacteria	Xanthomonadales	Xanthomonadaceae	Xanthomonas	No
gi|77747783|ref|NP_636459.2|	569	2	cNMP_binding*Pyr_redox_2	PF00027.25-PF07992.10	6.8e-10,3.6e-35	31-120,230-536	Pyr_redox_2,cNMP_binding	3.6e-35,6.8e-10	Xanthomonas_campestris_ATCC_33913_uid57887	Bacteria	Proteobacteria	Gammaproteobacteria	Xanthomonadales	Xanthomonadaceae	Xanthomonas	Yes
gi|77465715|ref|YP_355218.1|	563	2	Pyr_redox_2*cNMP_binding	PF07992.10-PF00027.25	3e-46,3e-19	13-340,437-525	Pyr_redox_2,cNMP_binding	3e-46,3e-19	Rhodobacter_sphaeroides_2_4_1_uid57653	Bacteria	Proteobacteria	Alphaproteobacteria	Rhodobacterales	Rhodobacteraceae	Rhodobacter	Yes
gi|77465607|ref|YP_355110.1|	366	1	Pyr_redox_2	PF07992.10	1.1e-32	6-299	Pyr_redox_2	1.1e-32	Rhodobacter_sphaeroides_2_4_1_uid57653	Bacteria	Proteobacteria	Alphaproteobacteria	Rhodobacterales	Rhodobacteraceae	Rhodobacter	Yes
gi|77465561|ref|YP_355064.1|	426	1	Pyr_redox_2	PF07992.10	2.7e-14	2-331	Pyr_redox_2	2.7e-14	Rhodobacter_sphaeroides_2_4_1_uid57653	Bacteria	Proteobacteria	Alphaproteobacteria	Rhodobacterales	Rhodobacteraceae	Rhodobacter	Yes
gi|77465324|ref|YP_354827.1|	600	2	Pyr_redox_2*FMO-like	PF07992.10-PF00743.15	2.5e-17,1.4e-21	166-394,194-374	FMO-like,Pyr_redox_2	1.4e-21,2.5e-17	Rhodobacter_sphaeroides_2_4_1_uid57653	Bacteria	Proteobacteria	Alphaproteobacteria	Rhodobacterales	Rhodobacteraceae	Rhodobacter	Yes
gi|77465213|ref|YP_354716.1|	340	1	Pyr_redox_2	PF07992.10	3.7e-09	33-159	Pyr_redox_2	3.7e-09	Rhodobacter_sphaeroides_2_4_1_uid57653	Bacteria	Proteobacteria	Alphaproteobacteria	Rhodobacterales	Rhodobacteraceae	Rhodobacter	Yes
gi|77464730|ref|YP_354234.1|	475	2	Fer4_20*Pyr_redox_2	PF14691.2-PF07992.10	3.3e-37,9.8e-29	25-137,149-455	Fer4_20,Pyr_redox_2	3.3e-37,9.8e-29	Rhodobacter_sphaeroides_2_4_1_uid57653	Bacteria	Proteobacteria	Alphaproteobacteria	Rhodobacterales	Rhodobacteraceae	Rhodobacter	Yes
gi|77464638|ref|YP_354142.1|	470	2	Pyr_redox_2*Pyr_redox_dim	PF07992.10-PF02852.18	4.5e-56,3.6e-22	6-317,336-444	Pyr_redox_2,Pyr_redox_dim	4.5e-56,3.6e-22	Rhodobacter_sphaeroides_2_4_1_uid57653	Bacteria	Proteobacteria	Alphaproteobacteria	Rhodobacterales	Rhodobacteraceae	Rhodobacter	Yes
gi|77464542|ref|YP_354046.1|	462	2	Pyr_redox_2*Pyr_redox_dim	PF07992.10-PF02852.18	2.9e-75,4.5e-40	4-324,343-452	Pyr_redox_2,Pyr_redox_dim	2.9e-75,4.5e-40	Rhodobacter_sphaeroides_2_4_1_uid57653	Bacteria	Proteobacteria	Alphaproteobacteria	Rhodobacterales	Rhodobacteraceae	Rhodobacter	Yes
gi|77464479|ref|YP_353983.1|	401	2	Pyr_redox_2*Reductase_C	PF07992.10-PF14759.2	5.1e-59,1.3e-30	2-298,317-400	Pyr_redox_2,Reductase_C	5.1e-59,1.3e-30	Rhodobacter_sphaeroides_2_4_1_uid57653	Bacteria	Proteobacteria	Alphaproteobacteria	Rhodobacterales	Rhodobacteraceae	Rhodobacter	Yes
gi|77463929|ref|YP_353433.1|	452	2	Pyr_redox_2*Pyr_redox_dim	PF07992.10-PF02852.18	1.8e-72,2.8e-33	5-318,338-446	Pyr_redox_2,Pyr_redox_dim	1.8e-72,2.8e-33	Rhodobacter_sphaeroides_2_4_1_uid57653	Bacteria	Proteobacteria	Alphaproteobacteria	Rhodobacterales	Rhodobacteraceae	Rhodobacter	Yes
gi|77463757|ref|YP_353261.1|	445	2	Fer4_20*Pyr_redox_2	PF14691.2-PF07992.10	9.7e-34,1.3e-34	20-132,143-431	Pyr_redox_2,Fer4_20	1.3e-34,9.7e-34	Rhodobacter_sphaeroides_2_4_1_uid57653	Bacteria	Proteobacteria	Alphaproteobacteria	Rhodobacterales	Rhodobacteraceae	Rhodobacter	Yes
gi|77463526|ref|YP_353030.1|	468	2	Pyr_redox_2*Pyr_redox_dim	PF07992.10-PF02852.18	1.7e-69,2.8e-35	10-329,349-458	Pyr_redox_2,Pyr_redox_dim	1.7e-69,2.8e-35	Rhodobacter_sphaeroides_2_4_1_uid57653	Bacteria	Proteobacteria	Alphaproteobacteria	Rhodobacterales	Rhodobacteraceae	Rhodobacter	Yes
gi|77461891|ref|YP_351398.1|	466	2	Pyr_redox_2*Pyr_redox_dim	PF07992.10-PF02852.18	5.2e-76,6.5e-41	4-328,347-456	Pyr_redox_2,Pyr_redox_dim	5.2e-76,6.5e-41	Pseudomonas_fluorescens_Pf0_1_uid57591	Bacteria	Proteobacteria	Gammaproteobacteria	Pseudomonadales	Pseudomonadaceae	Pseudomonas	No
gi|77461822|ref|YP_351329.1|	382	1	Pyr_redox_2	PF07992.10	1.2e-49	3-298	Pyr_redox_2	1.2e-49	Pseudomonas_fluorescens_Pf0_1_uid57591	Bacteria	Proteobacteria	Gammaproteobacteria	Pseudomonadales	Pseudomonadaceae	Pseudomonas	No
gi|77461444|ref|YP_350951.1|	686	2	Oxidored_FMN*Pyr_redox_2	PF00724.16-PF07992.10	3.6e-61,2.4e-13	5-344,391-679	Oxidored_FMN,Pyr_redox_2	3.6e-61,2.4e-13	Pseudomonas_fluorescens_Pf0_1_uid57591	Bacteria	Proteobacteria	Gammaproteobacteria	Pseudomonadales	Pseudomonadaceae	Pseudomonas	No
gi|77461426|ref|YP_350933.1|	1005	4	Fer2_4*Pyr_redox_2*GCV_T*GCV_T_C	PF13510.2-PF07992.10-PF01571.17-PF08669.7	3.8e-23,8.4e-13,2.3e-74,5.7e-09	16-103,171-487,620-885,893-993	GCV_T,Fer2_4,Pyr_redox_2,GCV_T_C	2.3e-74,3.8e-23,8.4e-13,5.7e-09	Pseudomonas_fluorescens_Pf0_1_uid57591	Bacteria	Proteobacteria	Gammaproteobacteria	Pseudomonadales	Pseudomonadaceae	Pseudomonas	No
gi|77461052|ref|YP_350559.1|	432	1	Pyr_redox_2	PF07992.10	2.1e-58	3-337	Pyr_redox_2	2.1e-58	Pseudomonas_fluorescens_Pf0_1_uid57591	Bacteria	Proteobacteria	Gammaproteobacteria	Pseudomonadales	Pseudomonadaceae	Pseudomonas	No
gi|77460083|ref|YP_349590.1|	464	2	Pyr_redox_2*Pyr_redox_dim	PF07992.10-PF02852.18	2.3e-66,7.4e-31	6-325,344-456	Pyr_redox_2,Pyr_redox_dim	2.3e-66,7.4e-31	Pseudomonas_fluorescens_Pf0_1_uid57591	Bacteria	Proteobacteria	Gammaproteobacteria	Pseudomonadales	Pseudomonadaceae	Pseudomonas	No
gi|77459909|ref|YP_349416.1|	679	2	Oxidored_FMN*Pyr_redox_2	PF00724.16-PF07992.10	2e-85,3.1e-25	8-334,378-666	Oxidored_FMN,Pyr_redox_2	2e-85,3.1e-25	Pseudomonas_fluorescens_Pf0_1_uid57591	Bacteria	Proteobacteria	Gammaproteobacteria	Pseudomonadales	Pseudomonadaceae	Pseudomonas	No
gi|77459737|ref|YP_349244.1|	469	2	Pyr_redox_2*Fer2_BFD	PF07992.10-PF04324.11	6.5e-20,1.8e-08	4-326,382-434	Pyr_redox_2,Fer2_BFD	6.5e-20,1.8e-08	Pseudomonas_fluorescens_Pf0_1_uid57591	Bacteria	Proteobacteria	Gammaproteobacteria	Pseudomonadales	Pseudomonadaceae	Pseudomonas	No
gi|77459688|ref|YP_349195.1|	457	2	Pyr_redox_2*Pyr_redox_dim	PF07992.10-PF02852.18	2.6e-74,8.7e-29	6-319,338-447	Pyr_redox_2,Pyr_redox_dim	2.6e-74,8.7e-29	Pseudomonas_fluorescens_Pf0_1_uid57591	Bacteria	Proteobacteria	Gammaproteobacteria	Pseudomonadales	Pseudomonadaceae	Pseudomonas	No
gi|77459680|ref|YP_349187.1|	414	1	Pyr_redox_2	PF07992.10	1.2e-15	12-157	Pyr_redox_2	1.2e-15	Pseudomonas_fluorescens_Pf0_1_uid57591	Bacteria	Proteobacteria	Gammaproteobacteria	Pseudomonadales	Pseudomonadaceae	Pseudomonas	No
gi|77459664|ref|YP_349171.1|	481	2	Fer4_20*Pyr_redox_2	PF14691.2-PF07992.10	4.3e-33,4.8e-32	45-157,167-467	Fer4_20,Pyr_redox_2	4.3e-33,4.8e-32	Pseudomonas_fluorescens_Pf0_1_uid57591	Bacteria	Proteobacteria	Gammaproteobacteria	Pseudomonadales	Pseudomonadaceae	Pseudomonas	No
gi|77459488|ref|YP_348995.1|	435	2	Pyr_redox_2*Pyr_redox_3	PF07992.10-PF13738.2	8.5e-13,1.5e-13	8-210,11-203	Pyr_redox_3,Pyr_redox_2	1.5e-13,8.5e-13	Pseudomonas_fluorescens_Pf0_1_uid57591	Bacteria	Proteobacteria	Gammaproteobacteria	Pseudomonadales	Pseudomonadaceae	Pseudomonas	No
gi|77459279|ref|YP_348786.1|	297	1	Pyr_redox_2	PF07992.10	5.5e-24	2-284	Pyr_redox_2	5.5e-24	Pseudomonas_fluorescens_Pf0_1_uid57591	Bacteria	Proteobacteria	Gammaproteobacteria	Pseudomonadales	Pseudomonadaceae	Pseudomonas	No
gi|77459153|ref|YP_348659.1|	452	2	Pyr_redox_2*Pyr_redox_dim	PF07992.10-PF02852.18	1.7e-79,5.7e-37	5-317,338-447	Pyr_redox_2,Pyr_redox_dim	1.7e-79,5.7e-37	Pseudomonas_fluorescens_Pf0_1_uid57591	Bacteria	Proteobacteria	Gammaproteobacteria	Pseudomonadales	Pseudomonadaceae	Pseudomonas	No
gi|77459149|ref|YP_348655.1|	520	2	Thioredoxin_3*Pyr_redox_2	PF13192.2-PF07992.10	2.1e-08,8.7e-53	119-196,212-502	Pyr_redox_2,Thioredoxin_3	8.7e-53,2.1e-08	Pseudomonas_fluorescens_Pf0_1_uid57591	Bacteria	Proteobacteria	Gammaproteobacteria	Pseudomonadales	Pseudomonadaceae	Pseudomonas	No
gi|77458676|ref|YP_348182.1|	400	1	Pyr_redox_2	PF07992.10	1.8e-40	3-315	Pyr_redox_2	1.8e-40	Pseudomonas_fluorescens_Pf0_1_uid57591	Bacteria	Proteobacteria	Gammaproteobacteria	Pseudomonadales	Pseudomonadaceae	Pseudomonas	No
gi|77458275|ref|YP_347780.1|	484	2	Pyr_redox_2*Pyr_redox_3	PF07992.10-PF13738.2	2.8e-14,4.1e-19	4-217,7-204	Pyr_redox_3,Pyr_redox_2	4.1e-19,2.8e-14	Pseudomonas_fluorescens_Pf0_1_uid57591	Bacteria	Proteobacteria	Gammaproteobacteria	Pseudomonadales	Pseudomonadaceae	Pseudomonas	No
gi|77458008|ref|YP_347513.1|	823	5	Pyr_redox_2*Fer2_BFD*Fer2_BFD*NIR_SIR_ferr*NIR_SIR	PF07992.10-PF04324.11-PF04324.11-PF03460.13-PF01077.18	1.9e-61,5.2e-22,5.2e-22,1.5e-13,1.6e-26	10-304,428-478,493-545,567-632,638-781	Pyr_redox_2,NIR_SIR,Fer2_BFD,Fer2_BFD,NIR_SIR_ferr	1.9e-61,1.6e-26,5.2e-22,5.2e-22,1.5e-13	Pseudomonas_fluorescens_Pf0_1_uid57591	Bacteria	Proteobacteria	Gammaproteobacteria	Pseudomonadales	Pseudomonadaceae	Pseudomonas	No
gi|77457843|ref|YP_347348.1|	478	2	Pyr_redox_2*Pyr_redox_dim	PF07992.10-PF02852.18	7.8e-73,4.2e-40	5-334,353-462	Pyr_redox_2,Pyr_redox_dim	7.8e-73,4.2e-40	Pseudomonas_fluorescens_Pf0_1_uid57591	Bacteria	Proteobacteria	Gammaproteobacteria	Pseudomonadales	Pseudomonadaceae	Pseudomonas	No
gi|77457114|ref|YP_346619.1|	320	1	Pyr_redox_2	PF07992.10	9e-58	7-301	Pyr_redox_2	9e-58	Pseudomonas_fluorescens_Pf0_1_uid57591	Bacteria	Proteobacteria	Gammaproteobacteria	Pseudomonadales	Pseudomonadaceae	Pseudomonas	No
gi|77456642|ref|YP_346147.1|	472	2	Fer4_20*Pyr_redox_2	PF14691.2-PF07992.10	1.9e-38,3.7e-27	27-138,150-459	Fer4_20,Pyr_redox_2	1.9e-38,3.7e-27	Pseudomonas_fluorescens_Pf0_1_uid57591	Bacteria	Proteobacteria	Gammaproteobacteria	Pseudomonadales	Pseudomonadaceae	Pseudomonas	No
gi|77456409|ref|YP_345914.1|	509	2	Rieske*Pyr_redox_2	PF00355.22-PF07992.10	3.1e-17,2e-53	2-95,116-411	Pyr_redox_2,Rieske	2e-53,3.1e-17	Pseudomonas_fluorescens_Pf0_1_uid57591	Bacteria	Proteobacteria	Gammaproteobacteria	Pseudomonadales	Pseudomonadaceae	Pseudomonas	No
gi|77454864|ref|YP_345732.1|	544	3	Pyr_redox_2*FMO-like*Pyr_redox_3	PF07992.10-PF00743.15-PF13738.2	1.9e-17,4.9e-21,1.8e-25	7-250,8-227,10-211	Pyr_redox_3,FMO-like,Pyr_redox_2	1.8e-25,4.9e-21,1.9e-17	Rhodococcus_erythropolis_PR4_uid59019	Bacteria	Actinobacteria	Actinobacteridae	Actinomycetales	Corynebacterineae	Nocardiaceae	Yes
gi|77454851|ref|YP_345719.1|	402	2	Pyr_redox_2*Reductase_C	PF07992.10-PF14759.2	6.5e-62,6.4e-25	4-301,320-400	Pyr_redox_2,Reductase_C	6.5e-62,6.4e-25	Rhodococcus_erythropolis_PR4_uid59019	Bacteria	Actinobacteria	Actinobacteridae	Actinomycetales	Corynebacterineae	Nocardiaceae	Yes
gi|77454828|ref|YP_345696.1|	400	2	Pyr_redox_2*Reductase_C	PF07992.10-PF14759.2	1.1e-63,3e-27	4-301,320-397	Pyr_redox_2,Reductase_C	1.1e-63,3e-27	Rhodococcus_erythropolis_PR4_uid59019	Bacteria	Actinobacteria	Actinobacteridae	Actinomycetales	Corynebacterineae	Nocardiaceae	Yes
gi|77454786|ref|YP_345654.1|	401	1	Pyr_redox_2	PF07992.10	3.3e-19	8-320	Pyr_redox_2	3.3e-19	Rhodococcus_erythropolis_PR4_uid59019	Bacteria	Actinobacteria	Actinobacteridae	Actinomycetales	Corynebacterineae	Nocardiaceae	Yes
gi|77454730|ref|YP_345598.1|	360	2	Pyr_redox_2*Pyr_redox_3	PF07992.10-PF13738.2	1.7e-15,1.3e-25	10-224,13-203	Pyr_redox_3,Pyr_redox_2	1.3e-25,1.7e-15	Rhodococcus_erythropolis_PR4_uid59019	Bacteria	Actinobacteria	Actinobacteridae	Actinomycetales	Corynebacterineae	Nocardiaceae	Yes
gi|77454728|ref|YP_345596.1|	328	1	Pyr_redox_2	PF07992.10	4.6e-55	8-296	Pyr_redox_2	4.6e-55	Rhodococcus_erythropolis_PR4_uid59019	Bacteria	Actinobacteria	Actinobacteridae	Actinomycetales	Corynebacterineae	Nocardiaceae	Yes
gi|77454677|ref|YP_345545.1|	450	2	Pyr_redox_2*Pyr_redox_3	PF07992.10-PF13738.2	2.5e-13,1e-37	5-355,7-234	Pyr_redox_3,Pyr_redox_2	1e-37,2.5e-13	Rhodococcus_erythropolis_PR4_uid59019	Bacteria	Actinobacteria	Actinobacteridae	Actinomycetales	Corynebacterineae	Nocardiaceae	Yes
gi|77454675|ref|YP_345543.1|	346	2	Pyr_redox_2*Pyr_redox_3	PF07992.10-PF13738.2	1.4e-22,2.5e-23	4-218,7-198	Pyr_redox_3,Pyr_redox_2	2.5e-23,1.4e-22	Rhodococcus_erythropolis_PR4_uid59019	Bacteria	Actinobacteria	Actinobacteridae	Actinomycetales	Corynebacterineae	Nocardiaceae	Yes
gi|77362321|ref|YP_341895.1|	536	1	Pyr_redox_2	PF07992.10	1.7e-07	97-287	Pyr_redox_2	1.7e-07	Pseudoalteromonas_haloplanktis_TAC125_uid58431	Bacteria	Proteobacteria	Gammaproteobacteria	Alteromonadales	Pseudoalteromonadaceae	Pseudoalteromonas	Yes
gi|77362179|ref|YP_341753.1|	523	2	Thioredoxin_3*Pyr_redox_2	PF13192.2-PF07992.10	2e-12,2.3e-46	119-196,213-502	Pyr_redox_2,Thioredoxin_3	2.3e-46,2e-12	Pseudoalteromonas_haloplanktis_TAC125_uid58431	Bacteria	Proteobacteria	Gammaproteobacteria	Alteromonadales	Pseudoalteromonadaceae	Pseudoalteromonas	Yes
gi|77362146|ref|YP_341720.1|	721	3	SNARE_assoc*Pyr_redox_2*Pyr_redox_dim	PF09335.7-PF07992.10-PF02852.18	2e-24,1.1e-62,7.8e-29	66-184,237-565,587-696	Pyr_redox_2,Pyr_redox_dim,SNARE_assoc	1.1e-62,7.8e-29,2e-24	Pseudoalteromonas_haloplanktis_TAC125_uid58431	Bacteria	Proteobacteria	Gammaproteobacteria	Alteromonadales	Pseudoalteromonadaceae	Pseudoalteromonas	Yes
gi|77362047|ref|YP_341621.1|	496	1	Pyr_redox_2	PF07992.10	1.4e-29	120-235	Pyr_redox_2	1.4e-29	Pseudoalteromonas_haloplanktis_TAC125_uid58431	Bacteria	Proteobacteria	Gammaproteobacteria	Alteromonadales	Pseudoalteromonadaceae	Pseudoalteromonas	Yes
gi|77362039|ref|YP_341613.1|	434	1	Pyr_redox_2	PF07992.10	2.5e-55	6-338	Pyr_redox_2	2.5e-55	Pseudoalteromonas_haloplanktis_TAC125_uid58431	Bacteria	Proteobacteria	Gammaproteobacteria	Alteromonadales	Pseudoalteromonadaceae	Pseudoalteromonas	Yes
gi|77360660|ref|YP_340235.1|	316	1	Pyr_redox_2	PF07992.10	1.5e-55	7-302	Pyr_redox_2	1.5e-55	Pseudoalteromonas_haloplanktis_TAC125_uid58431	Bacteria	Proteobacteria	Gammaproteobacteria	Alteromonadales	Pseudoalteromonadaceae	Pseudoalteromonas	Yes
gi|77360353|ref|YP_339928.1|	657	2	Oxidored_FMN*Pyr_redox_2	PF00724.16-PF07992.10	1.1e-72,7.9e-22	6-331,375-640	Oxidored_FMN,Pyr_redox_2	1.1e-72,7.9e-22	Pseudoalteromonas_haloplanktis_TAC125_uid58431	Bacteria	Proteobacteria	Gammaproteobacteria	Alteromonadales	Pseudoalteromonadaceae	Pseudoalteromonas	Yes
gi|77359841|ref|YP_339416.1|	706	2	Oxidored_FMN*Pyr_redox_2	PF00724.16-PF07992.10	8.3e-71,3.7e-33	6-364,407-686	Oxidored_FMN,Pyr_redox_2	8.3e-71,3.7e-33	Pseudoalteromonas_haloplanktis_TAC125_uid58431	Bacteria	Proteobacteria	Gammaproteobacteria	Alteromonadales	Pseudoalteromonadaceae	Pseudoalteromonas	Yes
gi|77359708|ref|YP_339283.1|	482	2	Pyr_redox_2*Pyr_redox_dim	PF07992.10-PF02852.18	4.1e-45,1.7e-15	6-325,347-458	Pyr_redox_2,Pyr_redox_dim	4.1e-45,1.7e-15	Pseudoalteromonas_haloplanktis_TAC125_uid58431	Bacteria	Proteobacteria	Gammaproteobacteria	Alteromonadales	Pseudoalteromonadaceae	Pseudoalteromonas	Yes
gi|77359359|ref|YP_338934.1|	475	2	Pyr_redox_2*Pyr_redox_dim	PF07992.10-PF02852.18	6.3e-68,1.4e-34	7-327,346-455	Pyr_redox_2,Pyr_redox_dim	6.3e-68,1.4e-34	Pseudoalteromonas_haloplanktis_TAC125_uid58431	Bacteria	Proteobacteria	Gammaproteobacteria	Alteromonadales	Pseudoalteromonadaceae	Pseudoalteromonas	Yes
gi|77359326|ref|YP_338901.1|	453	2	Pyr_redox_2*Pyr_redox_dim	PF07992.10-PF02852.18	1.2e-76,1.4e-33	5-319,342-453	Pyr_redox_2,Pyr_redox_dim	1.2e-76,1.4e-33	Pseudoalteromonas_haloplanktis_TAC125_uid58431	Bacteria	Proteobacteria	Gammaproteobacteria	Alteromonadales	Pseudoalteromonadaceae	Pseudoalteromonas	Yes
gi|77358981|ref|YP_338521.1|	380	2	Thioredoxin_3*Pyr_redox_2	PF13192.2-PF07992.10	2.1e-08,1.3e-13	121-196,213-352	Pyr_redox_2,Thioredoxin_3	1.3e-13,2.1e-08	Burkholderia_mallei_ATCC_23344_uid57725	Bacteria	Proteobacteria	Betaproteobacteria	Burkholderiales	Burkholderiaceae	Burkholderia	Yes
gi|77358924|ref|YP_338475.1|	354	1	Pyr_redox_2	PF07992.10	8.4e-17	3-288	Pyr_redox_2	8.4e-17	Burkholderia_mallei_ATCC_23344_uid57725	Bacteria	Proteobacteria	Betaproteobacteria	Burkholderiales	Burkholderiaceae	Burkholderia	Yes
gi|77358750|ref|YP_338415.1|	889	3	Pyr_redox_2*GCV_T*GCV_T_C	PF07992.10-PF01571.17-PF08669.7	5.9e-16,3.2e-79,4.8e-17	56-325,501-766,772-876	GCV_T,GCV_T_C,Pyr_redox_2	3.2e-79,4.8e-17,5.9e-16	Burkholderia_mallei_ATCC_23344_uid57725	Bacteria	Proteobacteria	Betaproteobacteria	Burkholderiales	Burkholderiaceae	Burkholderia	Yes
gi|77166212|ref|YP_344737.1|	468	2	Pyr_redox_2*Pyr_redox_dim	PF07992.10-PF02852.18	5.2e-66,1.2e-28	7-325,344-453	Pyr_redox_2,Pyr_redox_dim	5.2e-66,1.2e-28	Nitrosococcus_oceani_ATCC_19707_uid58403	Bacteria	Proteobacteria	Gammaproteobacteria	Chromatiales	Chromatiaceae	Nitrosococcus	Yes
gi|77165574|ref|YP_344099.1|	902	5	Biotin_lipoyl*E3_binding*2-oxoacid_dh*Pyr_redox_2*Pyr_redox_dim	PF00364.18-PF02817.13-PF00198.19-PF07992.10-PF02852.18	1.3e-11,7.3e-08,7.1e-49,2.7e-66,8.5e-28	5-78,134-169,186-392,419-761,781-889	Pyr_redox_2,2-oxoacid_dh,Pyr_redox_dim,Biotin_lipoyl,E3_binding	2.7e-66,7.1e-49,8.5e-28,1.3e-11,7.3e-08	Nitrosococcus_oceani_ATCC_19707_uid58403	Bacteria	Proteobacteria	Gammaproteobacteria	Chromatiales	Chromatiaceae	Nitrosococcus	Yes
gi|77165473|ref|YP_343998.1|	418	1	Pyr_redox_2	PF07992.10	5.3e-11	6-136	Pyr_redox_2	5.3e-11	Nitrosococcus_oceani_ATCC_19707_uid58403	Bacteria	Proteobacteria	Gammaproteobacteria	Chromatiales	Chromatiaceae	Nitrosococcus	Yes
gi|77165088|ref|YP_343613.1|	452	2	Pyr_redox_2*Pyr_redox_dim	PF07992.10-PF02852.18	2.7e-76,1.6e-36	6-317,337-446	Pyr_redox_2,Pyr_redox_dim	2.7e-76,1.6e-36	Nitrosococcus_oceani_ATCC_19707_uid58403	Bacteria	Proteobacteria	Gammaproteobacteria	Chromatiales	Chromatiaceae	Nitrosococcus	Yes
gi|77165083|ref|YP_343608.1|	480	2	Pyr_redox_2*Pyr_redox_2	PF07992.10-PF07992.10	1.5e-30,1.5e-30	119-227,360-461	Pyr_redox_2,Pyr_redox_2	1.5e-30,1.5e-30	Nitrosococcus_oceani_ATCC_19707_uid58403	Bacteria	Proteobacteria	Gammaproteobacteria	Chromatiales	Chromatiaceae	Nitrosococcus	Yes
gi|77165067|ref|YP_343592.1|	1170	1	Pyr_redox_2	PF07992.10	4.2e-09	385-604	Pyr_redox_2	4.2e-09	Nitrosococcus_oceani_ATCC_19707_uid58403	Bacteria	Proteobacteria	Gammaproteobacteria	Chromatiales	Chromatiaceae	Nitrosococcus	Yes
gi|77164762|ref|YP_343287.1|	472	2	Pyr_redox_2*Pyr_redox_dim	PF07992.10-PF02852.18	5.7e-63,6.1e-36	8-328,347-456	Pyr_redox_2,Pyr_redox_dim	5.7e-63,6.1e-36	Nitrosococcus_oceani_ATCC_19707_uid58403	Bacteria	Proteobacteria	Gammaproteobacteria	Chromatiales	Chromatiaceae	Nitrosococcus	Yes
gi|77164480|ref|YP_343005.1|	467	2	Pyr_redox_2*Pyr_redox_dim	PF07992.10-PF02852.18	5.5e-44,6.1e-17	10-325,344-453	Pyr_redox_2,Pyr_redox_dim	5.5e-44,6.1e-17	Nitrosococcus_oceani_ATCC_19707_uid58403	Bacteria	Proteobacteria	Gammaproteobacteria	Chromatiales	Chromatiaceae	Nitrosococcus	Yes
gi|77164113|ref|YP_342638.1|	738	3	SNARE_assoc*Pyr_redox_2*Pyr_redox_dim	PF09335.7-PF07992.10-PF02852.18	2.8e-24,1.6e-64,6.8e-28	65-183,236-560,582-691	Pyr_redox_2,Pyr_redox_dim,SNARE_assoc	1.6e-64,6.8e-28,2.8e-24	Nitrosococcus_oceani_ATCC_19707_uid58403	Bacteria	Proteobacteria	Gammaproteobacteria	Chromatiales	Chromatiaceae	Nitrosococcus	Yes
gi|77163876|ref|YP_342401.1|	319	1	Pyr_redox_2	PF07992.10	6.7e-55	7-302	Pyr_redox_2	6.7e-55	Nitrosococcus_oceani_ATCC_19707_uid58403	Bacteria	Proteobacteria	Gammaproteobacteria	Chromatiales	Chromatiaceae	Nitrosococcus	Yes
gi|77163651|ref|YP_342176.1|	480	2	Pyr_redox_2*Pyr_redox_dim	PF07992.10-PF02852.18	3.9e-70,2.3e-34	5-335,355-464	Pyr_redox_2,Pyr_redox_dim	3.9e-70,2.3e-34	Nitrosococcus_oceani_ATCC_19707_uid58403	Bacteria	Proteobacteria	Gammaproteobacteria	Chromatiales	Chromatiaceae	Nitrosococcus	Yes
gi|76819572|ref|YP_336138.1|	413	2	Pyr_redox_2*Reductase_C	PF07992.10-PF14759.2	9.6e-57,1.3e-26	5-304,323-409	Pyr_redox_2,Reductase_C	9.6e-57,1.3e-26	Burkholderia_pseudomallei_1710b_uid58391	Bacteria	Proteobacteria	Betaproteobacteria	Burkholderiales	Burkholderiaceae	Burkholderia	No
gi|76819390|ref|YP_337047.1|	445	1	Pyr_redox_2	PF07992.10	3.8e-29	23-318	Pyr_redox_2	3.8e-29	Burkholderia_pseudomallei_1710b_uid58391	Bacteria	Proteobacteria	Betaproteobacteria	Burkholderiales	Burkholderiaceae	Burkholderia	No
gi|76819250|ref|YP_337654.1|	404	2	Pyr_redox_2*Reductase_C	PF07992.10-PF14759.2	1.5e-58,1.8e-23	3-304,323-404	Pyr_redox_2,Reductase_C	1.5e-58,1.8e-23	Burkholderia_pseudomallei_1710b_uid58391	Bacteria	Proteobacteria	Betaproteobacteria	Burkholderiales	Burkholderiaceae	Burkholderia	No
gi|76819228|ref|YP_336575.1|	757	3	Pyr_redox_2*Patatin*DUF3734	PF07992.10-PF01734.18-PF12536.4	3.7e-55,6.3e-23,5.3e-16	4-302,413-612,648-755	Pyr_redox_2,Patatin,DUF3734	3.7e-55,6.3e-23,5.3e-16	Burkholderia_pseudomallei_1710b_uid58391	Bacteria	Proteobacteria	Betaproteobacteria	Burkholderiales	Burkholderiaceae	Burkholderia	No
gi|76819213|ref|YP_337195.1|	622	2	Thioredoxin_3*Pyr_redox_2	PF13192.2-PF07992.10	1.4e-08,1.3e-51	208-283,300-587	Pyr_redox_2,Thioredoxin_3	1.3e-51,1.4e-08	Burkholderia_pseudomallei_1710b_uid58391	Bacteria	Proteobacteria	Betaproteobacteria	Burkholderiales	Burkholderiaceae	Burkholderia	No
gi|76818900|ref|YP_337261.1|	687	2	Oxidored_FMN*Pyr_redox_2	PF00724.16-PF07992.10	9.2e-60,5.9e-14	5-344,390-677	Oxidored_FMN,Pyr_redox_2	9.2e-60,5.9e-14	Burkholderia_pseudomallei_1710b_uid58391	Bacteria	Proteobacteria	Betaproteobacteria	Burkholderiales	Burkholderiaceae	Burkholderia	No
gi|76818599|ref|YP_335552.1|	1002	4	Fer2_4*Pyr_redox_2*GCV_T*GCV_T_C	PF13510.2-PF07992.10-PF01571.17-PF08669.7	6.1e-27,9e-16,4.1e-79,5.8e-17	16-102,169-438,614-879,885-989	GCV_T,Fer2_4,GCV_T_C,Pyr_redox_2	4.1e-79,6.1e-27,5.8e-17,9e-16	Burkholderia_pseudomallei_1710b_uid58391	Bacteria	Proteobacteria	Betaproteobacteria	Burkholderiales	Burkholderiaceae	Burkholderia	No
gi|76818489|ref|YP_337667.1|	303	1	Pyr_redox_2	PF07992.10	2e-19	3-284	Pyr_redox_2	2e-19	Burkholderia_pseudomallei_1710b_uid58391	Bacteria	Proteobacteria	Betaproteobacteria	Burkholderiales	Burkholderiaceae	Burkholderia	No
gi|76818149|ref|YP_336008.1|	460	1	Pyr_redox_2	PF07992.10	2.6e-49	2-364	Pyr_redox_2	2.6e-49	Burkholderia_pseudomallei_1710b_uid58391	Bacteria	Proteobacteria	Betaproteobacteria	Burkholderiales	Burkholderiaceae	Burkholderia	No
gi|76818035|ref|YP_336565.1|	466	2	Pyr_redox_2*Pyr_redox_dim	PF07992.10-PF02852.18	5.1e-67,2e-25	7-328,347-456	Pyr_redox_2,Pyr_redox_dim	5.1e-67,2e-25	Burkholderia_pseudomallei_1710b_uid58391	Bacteria	Proteobacteria	Betaproteobacteria	Burkholderiales	Burkholderiaceae	Burkholderia	No
gi|76817961|ref|YP_336153.1|	677	2	Oxidored_FMN*Pyr_redox_2	PF00724.16-PF07992.10	1.2e-79,4.4e-27	7-333,377-663	Oxidored_FMN,Pyr_redox_2	1.2e-79,4.4e-27	Burkholderia_pseudomallei_1710b_uid58391	Bacteria	Proteobacteria	Betaproteobacteria	Burkholderiales	Burkholderiaceae	Burkholderia	No
gi|76817608|ref|YP_335402.1|	851	4	Pyr_redox_2*Fer2_BFD*NIR_SIR_ferr*NIR_SIR	PF07992.10-PF04324.11-PF03460.13-PF01077.18	1.2e-60,3.2e-19,1.2e-11,3.4e-16	1-299,422-471,557-622,630-764	Pyr_redox_2,Fer2_BFD,NIR_SIR,NIR_SIR_ferr	1.2e-60,3.2e-19,3.4e-16,1.2e-11	Burkholderia_pseudomallei_1710b_uid58391	Bacteria	Proteobacteria	Betaproteobacteria	Burkholderiales	Burkholderiaceae	Burkholderia	No
gi|76817484|ref|YP_335253.1|	673	2	Oxidored_FMN*Pyr_redox_2	PF00724.16-PF07992.10	3.8e-82,3.2e-25	6-332,376-660	Oxidored_FMN,Pyr_redox_2	3.8e-82,3.2e-25	Burkholderia_pseudomallei_1710b_uid58391	Bacteria	Proteobacteria	Betaproteobacteria	Burkholderiales	Burkholderiaceae	Burkholderia	No
gi|76811983|ref|YP_332156.1|	814	5	Pyr_redox_2*Fer2_BFD*Fer2_BFD*NIR_SIR_ferr*NIR_SIR	PF07992.10-PF04324.11-PF04324.11-PF03460.13-PF01077.18	3.2e-58,4.3e-22,4.3e-22,4.1e-14,6e-27	4-301,422-472,486-538,560-625,631-773	Pyr_redox_2,NIR_SIR,Fer2_BFD,Fer2_BFD,NIR_SIR_ferr	3.2e-58,6e-27,4.3e-22,4.3e-22,4.1e-14	Burkholderia_pseudomallei_1710b_uid58391	Bacteria	Proteobacteria	Betaproteobacteria	Burkholderiales	Burkholderiaceae	Burkholderia	No
gi|76810804|ref|YP_331913.1|	453	2	Pyr_redox_2*Pyr_redox_dim	PF07992.10-PF02852.18	4e-72,5.3e-37	5-317,337-446	Pyr_redox_2,Pyr_redox_dim	4e-72,5.3e-37	Burkholderia_pseudomallei_1710b_uid58391	Bacteria	Proteobacteria	Betaproteobacteria	Burkholderiales	Burkholderiaceae	Burkholderia	No
gi|76810139|ref|YP_334452.1|	320	1	Pyr_redox_2	PF07992.10	2.2e-53	7-302	Pyr_redox_2	2.2e-53	Burkholderia_pseudomallei_1710b_uid58391	Bacteria	Proteobacteria	Betaproteobacteria	Burkholderiales	Burkholderiaceae	Burkholderia	No
gi|76810014|ref|YP_335080.1|	488	2	Fer4_20*Pyr_redox_2	PF14691.2-PF07992.10	1.4e-24,5e-29	23-132,144-469	Pyr_redox_2,Fer4_20	5e-29,1.4e-24	Burkholderia_pseudomallei_1710b_uid58391	Bacteria	Proteobacteria	Betaproteobacteria	Burkholderiales	Burkholderiaceae	Burkholderia	No
gi|76809623|ref|YP_334052.1|	466	2	Pyr_redox_2*NAD_binding_9	PF07992.10-PF13454.2	1.4e-07,2.1e-34	4-277,7-158	NAD_binding_9,Pyr_redox_2	2.1e-34,1.4e-07	Burkholderia_pseudomallei_1710b_uid58391	Bacteria	Proteobacteria	Betaproteobacteria	Burkholderiales	Burkholderiaceae	Burkholderia	No
gi|76809352|ref|YP_333325.1|	476	2	Pyr_redox_2*Pyr_redox_dim	PF07992.10-PF02852.18	8e-78,9.8e-38	5-338,357-466	Pyr_redox_2,Pyr_redox_dim	8e-78,9.8e-38	Burkholderia_pseudomallei_1710b_uid58391	Bacteria	Proteobacteria	Betaproteobacteria	Burkholderiales	Burkholderiaceae	Burkholderia	No
gi|76808978|ref|YP_334129.1|	589	3	Biotin_lipoyl*Pyr_redox_2*Pyr_redox_dim	PF00364.18-PF07992.10-PF02852.18	1.6e-20,9.1e-63,1.4e-32	4-76,124-445,464-573	Pyr_redox_2,Pyr_redox_dim,Biotin_lipoyl	9.1e-63,1.4e-32,1.6e-20	Burkholderia_pseudomallei_1710b_uid58391	Bacteria	Proteobacteria	Betaproteobacteria	Burkholderiales	Burkholderiaceae	Burkholderia	No
gi|76808627|ref|YP_333697.1|	1496	2	DUF442*Pyr_redox_2	PF04273.9-PF07992.10	3.4e-33,2.7e-12	942-1051,1091-1236	DUF442,Pyr_redox_2	3.4e-33,2.7e-12	Burkholderia_pseudomallei_1710b_uid58391	Bacteria	Proteobacteria	Betaproteobacteria	Burkholderiales	Burkholderiaceae	Burkholderia	No
gi|76802891|ref|YP_330986.1|	414	1	Pyr_redox_2	PF07992.10	1.1e-50	3-302	Pyr_redox_2	1.1e-50	Natronomonas_pharaonis_DSM_2160_uid58435	Archaea	Euryarchaeota	Halobacteria	Halobacteriales	Halobacteriaceae	Natronomonas	Yes
gi|76802431|ref|YP_327439.1|	258	1	Pyr_redox_2	PF07992.10	3.2e-12	8-142	Pyr_redox_2	3.2e-12	Natronomonas_pharaonis_DSM_2160_uid58435	Archaea	Euryarchaeota	Halobacteria	Halobacteriales	Halobacteriaceae	Natronomonas	Yes
gi|76802392|ref|YP_327400.1|	388	1	Pyr_redox_2	PF07992.10	4.7e-39	3-308	Pyr_redox_2	4.7e-39	Natronomonas_pharaonis_DSM_2160_uid58435	Archaea	Euryarchaeota	Halobacteria	Halobacteriales	Halobacteriaceae	Natronomonas	Yes
gi|76801982|ref|YP_326990.1|	349	1	Pyr_redox_2	PF07992.10	7e-45	8-317	Pyr_redox_2	7e-45	Natronomonas_pharaonis_DSM_2160_uid58435	Archaea	Euryarchaeota	Halobacteria	Halobacteriales	Halobacteriaceae	Natronomonas	Yes
gi|76801671|ref|YP_326679.1|	469	2	Pyr_redox_2*Pyr_redox_dim	PF07992.10-PF02852.18	6.1e-64,4.7e-08	2-327,347-457	Pyr_redox_2,Pyr_redox_dim	6.1e-64,4.7e-08	Natronomonas_pharaonis_DSM_2160_uid58435	Archaea	Euryarchaeota	Halobacteria	Halobacteriales	Halobacteriaceae	Natronomonas	Yes
gi|76801345|ref|YP_326353.1|	342	1	Pyr_redox_2	PF07992.10	1.5e-37	5-283	Pyr_redox_2	1.5e-37	Natronomonas_pharaonis_DSM_2160_uid58435	Archaea	Euryarchaeota	Halobacteria	Halobacteriales	Halobacteriaceae	Natronomonas	Yes
gi|76801343|ref|YP_326351.1|	257	1	Pyr_redox_2	PF07992.10	3.8e-11	15-122	Pyr_redox_2	3.8e-11	Natronomonas_pharaonis_DSM_2160_uid58435	Archaea	Euryarchaeota	Halobacteria	Halobacteriales	Halobacteriaceae	Natronomonas	Yes
gi|76800707|ref|YP_325715.1|	474	2	Pyr_redox_2*Pyr_redox_dim	PF07992.10-PF02852.18	4.4e-72,3.3e-36	10-333,352-461	Pyr_redox_2,Pyr_redox_dim	4.4e-72,3.3e-36	Natronomonas_pharaonis_DSM_2160_uid58435	Archaea	Euryarchaeota	Halobacteria	Halobacteriales	Halobacteriaceae	Natronomonas	Yes
gi|76789294|ref|YP_328380.1|	465	2	Pyr_redox_2*Pyr_redox_dim	PF07992.10-PF02852.18	9.2e-77,2.5e-32	5-322,341-450	Pyr_redox_2,Pyr_redox_dim	9.2e-77,2.5e-32	Chlamydia_trachomatis_A_HAR_13_uid58333	Bacteria	Chlamydiae	Chlamydiales	Chlamydiaceae	Chlamydia	Chlamydophilagroup	No
gi|76788813|ref|YP_327899.1|	357	1	Pyr_redox_2	PF07992.10	1.3e-60	43-338	Pyr_redox_2	1.3e-60	Chlamydia_trachomatis_A_HAR_13_uid58333	Bacteria	Chlamydiae	Chlamydiales	Chlamydiaceae	Chlamydia	Chlamydophilagroup	No
gi|76788563|ref|YP_330451.1|	510	2	Thioredoxin_3*Pyr_redox_2	PF13192.2-PF07992.10	5.4e-08,3.7e-49	118-195,209-496	Pyr_redox_2,Thioredoxin_3	3.7e-49,5.4e-08	Streptococcus_agalactiae_A909_uid57935	Bacteria	Firmicutes	Bacilli	Lactobacillales	Streptococcaceae	Streptococcus	No
gi|76788424|ref|YP_329018.1|	304	1	Pyr_redox_2	PF07992.10	1.4e-55	2-289	Pyr_redox_2	1.4e-55	Streptococcus_agalactiae_A909_uid57935	Bacteria	Firmicutes	Bacilli	Lactobacillales	Streptococcaceae	Streptococcus	No
gi|76788399|ref|YP_330016.1|	449	2	Pyr_redox_2*Pyr_redox_dim	PF07992.10-PF02852.18	3e-67,4.9e-34	5-317,338-449	Pyr_redox_2,Pyr_redox_dim	3e-67,4.9e-34	Streptococcus_agalactiae_A909_uid57935	Bacteria	Firmicutes	Bacilli	Lactobacillales	Streptococcaceae	Streptococcus	No
gi|76788239|ref|YP_329626.1|	585	3	Biotin_lipoyl*Pyr_redox_2*Pyr_redox_dim	PF00364.18-PF07992.10-PF02852.18	8.9e-20,2.8e-70,3.1e-37	4-76,127-441,461-570	Pyr_redox_2,Pyr_redox_dim,Biotin_lipoyl	2.8e-70,3.1e-37,8.9e-20	Streptococcus_agalactiae_A909_uid57935	Bacteria	Firmicutes	Bacilli	Lactobacillales	Streptococcaceae	Streptococcus	No
gi|76788081|ref|YP_330351.1|	402	1	Pyr_redox_2	PF07992.10	4.3e-45	2-322	Pyr_redox_2	4.3e-45	Streptococcus_agalactiae_A909_uid57935	Bacteria	Firmicutes	Bacilli	Lactobacillales	Streptococcaceae	Streptococcus	No
gi|76787927|ref|YP_329994.1|	330	1	Pyr_redox_2	PF07992.10	6.5e-40	6-303	Pyr_redox_2	6.5e-40	Streptococcus_agalactiae_A909_uid57935	Bacteria	Firmicutes	Bacilli	Lactobacillales	Streptococcaceae	Streptococcus	No
gi|76787855|ref|YP_328836.1|	439	2	Pyr_redox_2*Pyr_redox_dim	PF07992.10-PF02852.18	4.2e-67,6.1e-27	4-305,328-437	Pyr_redox_2,Pyr_redox_dim	4.2e-67,6.1e-27	Streptococcus_agalactiae_A909_uid57935	Bacteria	Firmicutes	Bacilli	Lactobacillales	Streptococcaceae	Streptococcus	No
gi|76787778|ref|YP_329674.1|	456	2	Pyr_redox_2*Pyr_redox_dim	PF07992.10-PF02852.18	1.8e-67,9e-15	2-317,340-445	Pyr_redox_2,Pyr_redox_dim	1.8e-67,9e-15	Streptococcus_agalactiae_A909_uid57935	Bacteria	Firmicutes	Bacilli	Lactobacillales	Streptococcaceae	Streptococcus	No
gi|76787657|ref|YP_330076.1|	375	2	Pyr_redox_2*Pyr_redox_3	PF07992.10-PF13738.2	6.8e-11,1.5e-35	4-313,7-204	Pyr_redox_3,Pyr_redox_2	1.5e-35,6.8e-11	Streptococcus_agalactiae_A909_uid57935	Bacteria	Firmicutes	Bacilli	Lactobacillales	Streptococcaceae	Streptococcus	No
gi|76786892|ref|YP_329000.1|	445	1	Pyr_redox_2	PF07992.10	1.6e-43	8-308	Pyr_redox_2	1.6e-43	Streptococcus_agalactiae_A909_uid57935	Bacteria	Firmicutes	Bacilli	Lactobacillales	Streptococcaceae	Streptococcus	No
gi|75911190|ref|YP_325486.1|	439	1	Pyr_redox_2	PF07992.10	5.8e-50	11-336	Pyr_redox_2	5.8e-50	Anabaena_variabilis_ATCC_29413_uid58043	Bacteria	Cyanobacteria	Nostocales	Nostocaceae	Anabaena		Yes
gi|75911161|ref|YP_325457.1|	394	1	Pyr_redox_2	PF07992.10	6.3e-28	10-327	Pyr_redox_2	6.3e-28	Anabaena_variabilis_ATCC_29413_uid58043	Bacteria	Cyanobacteria	Nostocales	Nostocaceae	Anabaena		Yes
gi|75910887|ref|YP_325183.1|	453	1	Pyr_redox_2	PF07992.10	1.7e-50	8-333	Pyr_redox_2	1.7e-50	Anabaena_variabilis_ATCC_29413_uid58043	Bacteria	Cyanobacteria	Nostocales	Nostocaceae	Anabaena		Yes
gi|75910886|ref|YP_325182.1|	453	1	Pyr_redox_2	PF07992.10	2.6e-55	11-336	Pyr_redox_2	2.6e-55	Anabaena_variabilis_ATCC_29413_uid58043	Bacteria	Cyanobacteria	Nostocales	Nostocaceae	Anabaena		Yes
gi|75910833|ref|YP_325129.1|	456	2	Pyr_redox_2*Thioredoxin	PF07992.10-PF00085.16	4.5e-60,1.2e-18	7-301,359-455	Pyr_redox_2,Thioredoxin	4.5e-60,1.2e-18	Anabaena_variabilis_ATCC_29413_uid58043	Bacteria	Cyanobacteria	Nostocales	Nostocaceae	Anabaena		Yes
gi|75909779|ref|YP_324075.1|	455	1	Pyr_redox_2	PF07992.10	1.4e-36	6-330	Pyr_redox_2	1.4e-36	Anabaena_variabilis_ATCC_29413_uid58043	Bacteria	Cyanobacteria	Nostocales	Nostocaceae	Anabaena		Yes
gi|75909666|ref|YP_323962.1|	458	2	Pyr_redox_2*Pyr_redox_dim	PF07992.10-PF02852.18	6.2e-64,7.1e-26	4-315,336-444	Pyr_redox_2,Pyr_redox_dim	6.2e-64,7.1e-26	Anabaena_variabilis_ATCC_29413_uid58043	Bacteria	Cyanobacteria	Nostocales	Nostocaceae	Anabaena		Yes
gi|75909584|ref|YP_323880.1|	429	1	Pyr_redox_2	PF07992.10	6.1e-15	2-313	Pyr_redox_2	6.1e-15	Anabaena_variabilis_ATCC_29413_uid58043	Bacteria	Cyanobacteria	Nostocales	Nostocaceae	Anabaena		Yes
gi|75909582|ref|YP_323878.1|	332	1	Pyr_redox_2	PF07992.10	1.7e-19	16-304	Pyr_redox_2	1.7e-19	Anabaena_variabilis_ATCC_29413_uid58043	Bacteria	Cyanobacteria	Nostocales	Nostocaceae	Anabaena		Yes
gi|75908982|ref|YP_323278.1|	470	1	Pyr_redox_2	PF07992.10	1.9e-40	6-326	Pyr_redox_2	1.9e-40	Anabaena_variabilis_ATCC_29413_uid58043	Bacteria	Cyanobacteria	Nostocales	Nostocaceae	Anabaena		Yes
gi|75908647|ref|YP_322943.1|	509	2	Pyr_redox_2*Pyr_redox_dim	PF07992.10-PF02852.18	3.5e-66,1.5e-24	39-359,383-486	Pyr_redox_2,Pyr_redox_dim	3.5e-66,1.5e-24	Anabaena_variabilis_ATCC_29413_uid58043	Bacteria	Cyanobacteria	Nostocales	Nostocaceae	Anabaena		Yes
gi|75908461|ref|YP_322757.1|	458	2	Pyr_redox_2*Pyr_redox_dim	PF07992.10-PF02852.18	3.5e-80,3.1e-35	5-327,347-458	Pyr_redox_2,Pyr_redox_dim	3.5e-80,3.1e-35	Anabaena_variabilis_ATCC_29413_uid58043	Bacteria	Cyanobacteria	Nostocales	Nostocaceae	Anabaena		Yes
gi|75908148|ref|YP_322444.1|	475	2	Pyr_redox_2*Pyr_redox_dim	PF07992.10-PF02852.18	3.3e-66,8.9e-33	7-338,357-470	Pyr_redox_2,Pyr_redox_dim	3.3e-66,8.9e-33	Anabaena_variabilis_ATCC_29413_uid58043	Bacteria	Cyanobacteria	Nostocales	Nostocaceae	Anabaena		Yes
gi|75907986|ref|YP_322282.1|	485	2	Pyr_redox_2*Pyr_redox_dim	PF07992.10-PF02852.18	2.2e-48,3.2e-16	5-328,345-455	Pyr_redox_2,Pyr_redox_dim	2.2e-48,3.2e-16	Anabaena_variabilis_ATCC_29413_uid58043	Bacteria	Cyanobacteria	Nostocales	Nostocaceae	Anabaena		Yes
gi|75907165|ref|YP_321461.1|	441	1	Pyr_redox_2	PF07992.10	7.2e-48	4-331	Pyr_redox_2	7.2e-48	Anabaena_variabilis_ATCC_29413_uid58043	Bacteria	Cyanobacteria	Nostocales	Nostocaceae	Anabaena		Yes
gi|75907033|ref|YP_321329.1|	409	1	Pyr_redox_2	PF07992.10	9.6e-45	6-312	Pyr_redox_2	9.6e-45	Anabaena_variabilis_ATCC_29413_uid58043	Bacteria	Cyanobacteria	Nostocales	Nostocaceae	Anabaena		Yes
gi|75906328|ref|YP_320624.1|	480	2	Pyr_redox_2*K_oxygenase	PF07992.10-PF13434.2	6.2e-08,2.1e-08	34-257,100-256	K_oxygenase,Pyr_redox_2	2.1e-08,6.2e-08	Anabaena_variabilis_ATCC_29413_uid58043	Bacteria	Cyanobacteria	Nostocales	Nostocaceae	Anabaena		Yes
gi|75677135|ref|YP_319556.1|	484	3	Fer4_20*Pyr_redox_2*Pyr_redox_2	PF14691.2-PF07992.10-PF07992.10	4.7e-24,1.1e-23,1.1e-23	23-141,153-343,358-465	Fer4_20,Pyr_redox_2,Pyr_redox_2	4.7e-24,1.1e-23,1.1e-23	Nitrobacter_winogradskyi_Nb_255_uid58295	Bacteria	Proteobacteria	Alphaproteobacteria	Rhizobiales	Bradyrhizobiaceae	Nitrobacter	Yes
gi|75676637|ref|YP_319058.1|	321	1	Pyr_redox_2	PF07992.10	6.9e-60	7-299	Pyr_redox_2	6.9e-60	Nitrobacter_winogradskyi_Nb_255_uid58295	Bacteria	Proteobacteria	Alphaproteobacteria	Rhizobiales	Bradyrhizobiaceae	Nitrobacter	Yes
gi|75676472|ref|YP_318893.1|	406	2	Pyr_redox_2*Reductase_C	PF07992.10-PF14759.2	3.9e-64,8.1e-30	4-302,321-405	Pyr_redox_2,Reductase_C	3.9e-64,8.1e-30	Nitrobacter_winogradskyi_Nb_255_uid58295	Bacteria	Proteobacteria	Alphaproteobacteria	Rhizobiales	Bradyrhizobiaceae	Nitrobacter	Yes
gi|75676005|ref|YP_318426.1|	477	2	Pyr_redox_2*Pyr_redox_dim	PF07992.10-PF02852.18	1.6e-74,4.8e-39	6-338,358-467	Pyr_redox_2,Pyr_redox_dim	1.6e-74,4.8e-39	Nitrobacter_winogradskyi_Nb_255_uid58295	Bacteria	Proteobacteria	Alphaproteobacteria	Rhizobiales	Bradyrhizobiaceae	Nitrobacter	Yes
gi|75675416|ref|YP_317837.1|	460	2	Pyr_redox_2*Pyr_redox_dim	PF07992.10-PF02852.18	2.4e-74,7.2e-35	6-320,340-448	Pyr_redox_2,Pyr_redox_dim	2.4e-74,7.2e-35	Nitrobacter_winogradskyi_Nb_255_uid58295	Bacteria	Proteobacteria	Alphaproteobacteria	Rhizobiales	Bradyrhizobiaceae	Nitrobacter	Yes
gi|75675282|ref|YP_317703.1|	342	1	Pyr_redox_2	PF07992.10	9.5e-34	7-307	Pyr_redox_2	9.5e-34	Nitrobacter_winogradskyi_Nb_255_uid58295	Bacteria	Proteobacteria	Alphaproteobacteria	Rhizobiales	Bradyrhizobiaceae	Nitrobacter	Yes
gi|75675084|ref|YP_317505.1|	554	2	DUF442*Pyr_redox_2	PF04273.9-PF07992.10	1.9e-32,1.6e-11	2-111,150-461	DUF442,Pyr_redox_2	1.9e-32,1.6e-11	Nitrobacter_winogradskyi_Nb_255_uid58295	Bacteria	Proteobacteria	Alphaproteobacteria	Rhizobiales	Bradyrhizobiaceae	Nitrobacter	Yes
gi|75674916|ref|YP_317337.1|	820	5	Pyr_redox_2*Fer2_BFD*Fer2_BFD*NIR_SIR_ferr*NIR_SIR	PF07992.10-PF04324.11-PF04324.11-PF03460.13-PF01077.18	7.1e-52,1.5e-17,1.5e-17,4.5e-13,1.2e-25	5-297,420-469,483-534,557-623,631-774	Pyr_redox_2,NIR_SIR,Fer2_BFD,Fer2_BFD,NIR_SIR_ferr	7.1e-52,1.2e-25,1.5e-17,1.5e-17,4.5e-13	Nitrobacter_winogradskyi_Nb_255_uid58295	Bacteria	Proteobacteria	Alphaproteobacteria	Rhizobiales	Bradyrhizobiaceae	Nitrobacter	Yes
gi|75674768|ref|YP_317189.1|	506	3	Rieske*Pyr_redox_2*Reductase_C	PF00355.22-PF07992.10-PF14759.2	2.4e-13,1.7e-66,6.3e-07	17-104,126-419,438-506	Pyr_redox_2,Rieske,Reductase_C	1.7e-66,2.4e-13,6.3e-07	Nitrobacter_winogradskyi_Nb_255_uid58295	Bacteria	Proteobacteria	Alphaproteobacteria	Rhizobiales	Bradyrhizobiaceae	Nitrobacter	Yes
gi|75674623|ref|YP_317044.1|	467	2	Pyr_redox_2*Pyr_redox_dim	PF07992.10-PF02852.18	2.3e-75,2.3e-41	4-329,348-457	Pyr_redox_2,Pyr_redox_dim	2.3e-75,2.3e-41	Nitrobacter_winogradskyi_Nb_255_uid58295	Bacteria	Proteobacteria	Alphaproteobacteria	Rhizobiales	Bradyrhizobiaceae	Nitrobacter	Yes
gi|74318786|ref|YP_316526.1|	481	3	Fer4_20*NAD_binding_8*Pyr_redox_2	PF14691.2-PF13450.2-PF07992.10	7.7e-36,2e-07,3.7e-29	23-148,164-206,239-468	Fer4_20,Pyr_redox_2,NAD_binding_8	7.7e-36,3.7e-29,2e-07	Thiobacillus_denitrificans_ATCC_25259_uid58189	Bacteria	Proteobacteria	Betaproteobacteria	Hydrogenophilales	Hydrogenophilaceae	Thiobacillus	Yes
gi|74318495|ref|YP_316235.1|	653	3	Fer4_20*Pyr_redox_2*Fer4_7	PF14691.2-PF07992.10-PF12838.3	2.5e-15,3.5e-28,3e-07	23-140,151-469,588-646	Pyr_redox_2,Fer4_20,Fer4_7	3.5e-28,2.5e-15,3e-07	Thiobacillus_denitrificans_ATCC_25259_uid58189	Bacteria	Proteobacteria	Betaproteobacteria	Hydrogenophilales	Hydrogenophilaceae	Thiobacillus	Yes
gi|74318333|ref|YP_316073.1|	378	1	Pyr_redox_2	PF07992.10	5.2e-48	2-293	Pyr_redox_2	5.2e-48	Thiobacillus_denitrificans_ATCC_25259_uid58189	Bacteria	Proteobacteria	Betaproteobacteria	Hydrogenophilales	Hydrogenophilaceae	Thiobacillus	Yes
gi|74318327|ref|YP_316067.1|	818	5	Pyr_redox_2*Fer2_BFD*Fer2_BFD*NIR_SIR_ferr*NIR_SIR	PF07992.10-PF04324.11-PF04324.11-PF03460.13-PF01077.18	4.3e-61,1.3e-21,1.3e-21,1.6e-14,4.1e-28	13-307,431-481,496-547,569-634,640-782	Pyr_redox_2,NIR_SIR,Fer2_BFD,Fer2_BFD,NIR_SIR_ferr	4.3e-61,4.1e-28,1.3e-21,1.3e-21,1.6e-14	Thiobacillus_denitrificans_ATCC_25259_uid58189	Bacteria	Proteobacteria	Betaproteobacteria	Hydrogenophilales	Hydrogenophilaceae	Thiobacillus	Yes
gi|74318243|ref|YP_315983.1|	422	1	Pyr_redox_2	PF07992.10	1.4e-16	2-332	Pyr_redox_2	1.4e-16	Thiobacillus_denitrificans_ATCC_25259_uid58189	Bacteria	Proteobacteria	Betaproteobacteria	Hydrogenophilales	Hydrogenophilaceae	Thiobacillus	Yes
gi|74318238|ref|YP_315978.1|	437	1	Pyr_redox_2	PF07992.10	3.8e-53	5-341	Pyr_redox_2	3.8e-53	Thiobacillus_denitrificans_ATCC_25259_uid58189	Bacteria	Proteobacteria	Betaproteobacteria	Hydrogenophilales	Hydrogenophilaceae	Thiobacillus	Yes
gi|74318053|ref|YP_315793.1|	419	2	Pyr_redox_2*FCSD-flav_bind	PF07992.10-PF09242.7	3e-13,1.7e-16	32-169,354-418	FCSD-flav_bind,Pyr_redox_2	1.7e-16,3e-13	Thiobacillus_denitrificans_ATCC_25259_uid58189	Bacteria	Proteobacteria	Betaproteobacteria	Hydrogenophilales	Hydrogenophilaceae	Thiobacillus	Yes
gi|74317665|ref|YP_315405.1|	752	3	Pyr_redox_2*Fer4*FlpD	PF07992.10-PF00037.23-PF02662.12	2.2e-10,7.2e-10,2.8e-37	107-268,569-592,620-745	FlpD,Pyr_redox_2,Fer4	2.8e-37,2.2e-10,7.2e-10	Thiobacillus_denitrificans_ATCC_25259_uid58189	Bacteria	Proteobacteria	Betaproteobacteria	Hydrogenophilales	Hydrogenophilaceae	Thiobacillus	Yes
gi|74317490|ref|YP_315230.1|	473	2	Pyr_redox_2*Pyr_redox_dim	PF07992.10-PF02852.18	5.7e-56,5e-23	10-336,356-464	Pyr_redox_2,Pyr_redox_dim	5.7e-56,5e-23	Thiobacillus_denitrificans_ATCC_25259_uid58189	Bacteria	Proteobacteria	Betaproteobacteria	Hydrogenophilales	Hydrogenophilaceae	Thiobacillus	Yes
gi|74317425|ref|YP_315165.1|	532	1	Pyr_redox_2	PF07992.10	1.6e-16	17-332	Pyr_redox_2	1.6e-16	Thiobacillus_denitrificans_ATCC_25259_uid58189	Bacteria	Proteobacteria	Betaproteobacteria	Hydrogenophilales	Hydrogenophilaceae	Thiobacillus	Yes
gi|74317359|ref|YP_315099.1|	541	3	HMA*Pyr_redox_2*Pyr_redox_dim	PF00403.22-PF07992.10-PF02852.18	4e-08,1.5e-66,7.9e-31	5-65,80-398,417-526	Pyr_redox_2,Pyr_redox_dim,HMA	1.5e-66,7.9e-31,4e-08	Thiobacillus_denitrificans_ATCC_25259_uid58189	Bacteria	Proteobacteria	Betaproteobacteria	Hydrogenophilales	Hydrogenophilaceae	Thiobacillus	Yes
gi|74317019|ref|YP_314759.1|	345	1	Pyr_redox_2	PF07992.10	5.5e-51	32-327	Pyr_redox_2	5.5e-51	Thiobacillus_denitrificans_ATCC_25259_uid58189	Bacteria	Proteobacteria	Betaproteobacteria	Hydrogenophilales	Hydrogenophilaceae	Thiobacillus	Yes
gi|74316670|ref|YP_314410.1|	998	6	Biotin_lipoyl*Biotin_lipoyl*E3_binding*2-oxoacid_dh*Pyr_redox_2*Pyr_redox_dim	PF00364.18-PF00364.18-PF02817.13-PF00198.19-PF07992.10-PF02852.18	6.9e-29,6.9e-29,6.1e-09,1.8e-43,2.1e-66,2e-24	4-77,107-180,242-277,296-503,531-857,877-985	Pyr_redox_2,2-oxoacid_dh,Biotin_lipoyl,Biotin_lipoyl,Pyr_redox_dim,E3_binding	2.1e-66,1.8e-43,6.9e-29,6.9e-29,2e-24,6.1e-09	Thiobacillus_denitrificans_ATCC_25259_uid58189	Bacteria	Proteobacteria	Betaproteobacteria	Hydrogenophilales	Hydrogenophilaceae	Thiobacillus	Yes
gi|74314097|ref|YP_312516.1|	450	2	Pyr_redox_2*Pyr_redox_dim	PF07992.10-PF02852.18	5.9e-79,1.9e-36	5-318,339-450	Pyr_redox_2,Pyr_redox_dim	5.9e-79,1.9e-36	Shigella_sonnei_Ss046_uid58217	Bacteria	Proteobacteria	Gammaproteobacteria	Enterobacteriales	Enterobacteriaceae	Shigella	No
gi|74313872|ref|YP_312291.1|	847	5	Pyr_redox_2*Fer2_BFD*Fer2_BFD*NIR_SIR_ferr*NIR_SIR	PF07992.10-PF04324.11-PF04324.11-PF03460.13-PF01077.18	7.8e-62,1.6e-23,1.6e-23,5.5e-12,2.4e-15	4-304,423-472,485-534,558-623,631-774	Pyr_redox_2,Fer2_BFD,Fer2_BFD,NIR_SIR,NIR_SIR_ferr	7.8e-62,1.6e-23,1.6e-23,2.4e-15,5.5e-12	Shigella_sonnei_Ss046_uid58217	Bacteria	Proteobacteria	Gammaproteobacteria	Enterobacteriales	Enterobacteriaceae	Shigella	No
gi|74313750|ref|YP_312169.1|	472	3	Fer4_20*NAD_binding_8*Pyr_redox_2	PF14691.2-PF13450.2-PF07992.10	3.9e-38,9.5e-09,1.2e-29	24-135,151-191,231-459	Fer4_20,Pyr_redox_2,NAD_binding_8	3.9e-38,1.2e-29,9.5e-09	Shigella_sonnei_Ss046_uid58217	Bacteria	Proteobacteria	Gammaproteobacteria	Enterobacteriales	Enterobacteriaceae	Shigella	No
gi|74313525|ref|YP_311944.1|	672	2	Oxidored_FMN*Pyr_redox_2	PF00724.16-PF07992.10	1.6e-106,1.5e-25	5-331,375-656	Oxidored_FMN,Pyr_redox_2	1.6e-106,1.5e-25	Shigella_sonnei_Ss046_uid58217	Bacteria	Proteobacteria	Gammaproteobacteria	Enterobacteriales	Enterobacteriaceae	Shigella	No
gi|74313445|ref|YP_311864.1|	644	3	Fer4_11*Fer4_20*Pyr_redox_2	PF13247.2-PF14691.2-PF07992.10	8.3e-14,1.2e-35,1.5e-27	54-144,192-304,316-631	Fer4_20,Pyr_redox_2,Fer4_11	1.2e-35,1.5e-27,8.3e-14	Shigella_sonnei_Ss046_uid58217	Bacteria	Proteobacteria	Gammaproteobacteria	Enterobacteriales	Enterobacteriaceae	Shigella	No
gi|74313275|ref|YP_311694.1|	377	1	Pyr_redox_2	PF07992.10	8.6e-53	3-289	Pyr_redox_2	8.6e-53	Shigella_sonnei_Ss046_uid58217	Bacteria	Proteobacteria	Gammaproteobacteria	Enterobacteriales	Enterobacteriaceae	Shigella	No
gi|74313067|ref|YP_311486.1|	400	2	Pyr_redox_2*Reductase_C	PF07992.10-PF14759.2	5.1e-56,1.1e-21	4-299,318-400	Pyr_redox_2,Reductase_C	5.1e-56,1.1e-21	Shigella_sonnei_Ss046_uid58217	Bacteria	Proteobacteria	Gammaproteobacteria	Enterobacteriales	Enterobacteriaceae	Shigella	No
gi|74312993|ref|YP_311412.1|	659	3	Fer4_11*Fer4_20*Pyr_redox_2	PF13247.2-PF14691.2-PF07992.10	9.7e-11,2.3e-36,4.5e-30	47-147,204-316,328-640	Fer4_20,Pyr_redox_2,Fer4_11	2.3e-36,4.5e-30,9.7e-11	Shigella_sonnei_Ss046_uid58217	Bacteria	Proteobacteria	Gammaproteobacteria	Enterobacteriales	Enterobacteriaceae	Shigella	No
gi|74311670|ref|YP_310089.1|	434	1	Pyr_redox_2	PF07992.10	7.9e-68	6-338	Pyr_redox_2	7.9e-68	Shigella_sonnei_Ss046_uid58217	Bacteria	Proteobacteria	Gammaproteobacteria	Enterobacteriales	Enterobacteriaceae	Shigella	No
gi|74311446|ref|YP_309865.1|	321	1	Pyr_redox_2	PF07992.10	7.3e-59	7-303	Pyr_redox_2	7.3e-59	Shigella_sonnei_Ss046_uid58217	Bacteria	Proteobacteria	Gammaproteobacteria	Enterobacteriales	Enterobacteriaceae	Shigella	No
gi|74311141|ref|YP_309560.1|	531	2	Thioredoxin_3*Pyr_redox_2	PF13192.2-PF07992.10	9.5e-09,3.3e-50	130-207,223-514	Pyr_redox_2,Thioredoxin_3	3.3e-50,9.5e-09	Shigella_sonnei_Ss046_uid58217	Bacteria	Proteobacteria	Gammaproteobacteria	Enterobacteriales	Enterobacteriaceae	Shigella	No
gi|74310734|ref|YP_309153.1|	474	2	Pyr_redox_2*Pyr_redox_dim	PF07992.10-PF02852.18	1.7e-67,1.6e-35	7-328,347-456	Pyr_redox_2,Pyr_redox_dim	1.7e-67,1.6e-35	Shigella_sonnei_Ss046_uid58217	Bacteria	Proteobacteria	Gammaproteobacteria	Enterobacteriales	Enterobacteriaceae	Shigella	No
gi|73748840|ref|YP_308079.1|	435	1	Pyr_redox_2	PF07992.10	1.8e-55	3-302	Pyr_redox_2	1.8e-55	Dehalococcoides_CBDB1_uid58413	Bacteria	Chloroflexi	Dehalococcoidia	Dehalococcoidales	Dehalococcoidaceae	Dehalococcoides	No
gi|73748528|ref|YP_307767.1|	489	2	Pyr_redox_2*Pyr_redox_dim	PF07992.10-PF02852.18	1.1e-55,8.2e-18	5-324,344-453	Pyr_redox_2,Pyr_redox_dim	1.1e-55,8.2e-18	Dehalococcoides_CBDB1_uid58413	Bacteria	Chloroflexi	Dehalococcoidia	Dehalococcoidales	Dehalococcoidaceae	Dehalococcoides	No
gi|73748383|ref|YP_307622.1|	306	1	Pyr_redox_2	PF07992.10	1.3e-50	6-293	Pyr_redox_2	1.3e-50	Dehalococcoides_CBDB1_uid58413	Bacteria	Chloroflexi	Dehalococcoidia	Dehalococcoidales	Dehalococcoidaceae	Dehalococcoides	No
gi|73748075|ref|YP_307314.1|	600	4	Fer4*Fer4_20*Pyr_redox_2*Fer4	PF00037.23-PF14691.2-PF07992.10-PF00037.23	7.4e-15,5.3e-20,1.7e-12,7.4e-15	34-57,66-149,162-403,526-549	Fer4_20,Fer4,Fer4,Pyr_redox_2	5.3e-20,7.4e-15,7.4e-15,1.7e-12	Dehalococcoides_CBDB1_uid58413	Bacteria	Chloroflexi	Dehalococcoidia	Dehalococcoidales	Dehalococcoidaceae	Dehalococcoides	No
gi|73747993|ref|YP_307232.1|	465	2	Fer4_20*Pyr_redox_2	PF14691.2-PF07992.10	6.2e-44,3.4e-33	19-130,144-455	Fer4_20,Pyr_redox_2	6.2e-44,3.4e-33	Dehalococcoides_CBDB1_uid58413	Bacteria	Chloroflexi	Dehalococcoidia	Dehalococcoidales	Dehalococcoidaceae	Dehalococcoides	No
gi|73670995|ref|YP_307010.1|	450	2	Pyr_redox_2*Pyr_redox_dim	PF07992.10-PF02852.18	1.1e-58,2.5e-14	5-324,344-449	Pyr_redox_2,Pyr_redox_dim	1.1e-58,2.5e-14	Methanosarcina_barkeri_Fusaro_uid57715	Archaea	Euryarchaeota	Methanomicrobia	Methanosarcinales	Methanosarcinaceae	Methanosarcina	Yes
gi|73670634|ref|YP_306649.1|	245	3	Pyr_redox_2*FAD_oxidored*NAD_binding_8	PF07992.10-PF12831.3-PF13450.2	2.5e-06,2.3e-10,7e-19	4-107,5-98,8-74	NAD_binding_8,FAD_oxidored,Pyr_redox_2	7e-19,2.3e-10,2.5e-06	Methanosarcina_barkeri_Fusaro_uid57715	Archaea	Euryarchaeota	Methanomicrobia	Methanosarcinales	Methanosarcinaceae	Methanosarcina	Yes
gi|73670361|ref|YP_306376.1|	309	1	Pyr_redox_2	PF07992.10	7.2e-51	2-290	Pyr_redox_2	7.2e-51	Methanosarcina_barkeri_Fusaro_uid57715	Archaea	Euryarchaeota	Methanomicrobia	Methanosarcinales	Methanosarcinaceae	Methanosarcina	Yes
gi|73670165|ref|YP_306180.1|	476	2	Pyr_redox_2*Pyr_redox_dim	PF07992.10-PF02852.18	1.4e-52,1.8e-22	4-324,344-456	Pyr_redox_2,Pyr_redox_dim	1.4e-52,1.8e-22	Methanosarcina_barkeri_Fusaro_uid57715	Archaea	Euryarchaeota	Methanomicrobia	Methanosarcinales	Methanosarcinaceae	Methanosarcina	Yes
gi|73670065|ref|YP_306080.1|	792	4	Pyr_redox_2*Fer4_10*Fer4_10*FlpD	PF07992.10-PF13237.2-PF13237.2-PF02662.12	1.1e-14,7.5e-14,7.5e-14,1e-51	141-271,283-328,573-620,651-773	FlpD,Pyr_redox_2,Fer4_10,Fer4_10	1e-51,1.1e-14,7.5e-14,7.5e-14	Methanosarcina_barkeri_Fusaro_uid57715	Archaea	Euryarchaeota	Methanomicrobia	Methanosarcinales	Methanosarcinaceae	Methanosarcina	Yes
gi|73669450|ref|YP_305465.1|	477	2	Pyr_redox_2*Reductase_C	PF07992.10-PF14759.2	6.5e-42,1.3e-11	14-321,343-427	Pyr_redox_2,Reductase_C	6.5e-42,1.3e-11	Methanosarcina_barkeri_Fusaro_uid57715	Archaea	Euryarchaeota	Methanomicrobia	Methanosarcinales	Methanosarcinaceae	Methanosarcina	Yes
gi|73668497|ref|YP_304512.1|	506	2	Pyr_redox_2*Pyr_redox_dim	PF07992.10-PF02852.18	4.5e-48,5.3e-11	39-347,368-473	Pyr_redox_2,Pyr_redox_dim	4.5e-48,5.3e-11	Methanosarcina_barkeri_Fusaro_uid57715	Archaea	Euryarchaeota	Methanomicrobia	Methanosarcinales	Methanosarcinaceae	Methanosarcina	Yes
gi|73668115|ref|YP_304130.1|	450	2	Pyr_redox_2*Pyr_redox_dim	PF07992.10-PF02852.18	1.4e-62,5e-16	5-324,344-449	Pyr_redox_2,Pyr_redox_dim	1.4e-62,5e-16	Methanosarcina_barkeri_Fusaro_uid57715	Archaea	Euryarchaeota	Methanomicrobia	Methanosarcinales	Methanosarcinaceae	Methanosarcina	Yes
gi|73667776|ref|YP_303791.1|	469	2	Fer4_20*Pyr_redox_2	PF14691.2-PF07992.10	3.6e-44,8.1e-37	27-138,149-456	Fer4_20,Pyr_redox_2	3.6e-44,8.1e-37	Methanosarcina_barkeri_Fusaro_uid57715	Archaea	Euryarchaeota	Methanomicrobia	Methanosarcinales	Methanosarcinaceae	Methanosarcina	Yes
gi|73667139|ref|YP_303155.1|	466	2	Pyr_redox_2*Pyr_redox_dim	PF07992.10-PF02852.18	1.5e-73,3.1e-30	4-331,350-459	Pyr_redox_2,Pyr_redox_dim	1.5e-73,3.1e-30	Ehrlichia_canis_Jake_uid58071	Bacteria	Proteobacteria	Alphaproteobacteria	Rickettsiales	Anaplasmataceae	Ehrlichia	Yes
gi|73667016|ref|YP_303032.1|	338	1	Pyr_redox_2	PF07992.10	1.4e-32	6-307	Pyr_redox_2	1.4e-32	Ehrlichia_canis_Jake_uid58071	Bacteria	Proteobacteria	Alphaproteobacteria	Rickettsiales	Anaplasmataceae	Ehrlichia	Yes
gi|73666956|ref|YP_302972.1|	321	1	Pyr_redox_2	PF07992.10	1.2e-54	7-304	Pyr_redox_2	1.2e-54	Ehrlichia_canis_Jake_uid58071	Bacteria	Proteobacteria	Alphaproteobacteria	Rickettsiales	Anaplasmataceae	Ehrlichia	Yes
gi|73666926|ref|YP_302942.1|	1130	1	Pyr_redox_2	PF07992.10	8.3e-17	362-725	Pyr_redox_2	8.3e-17	Ehrlichia_canis_Jake_uid58071	Bacteria	Proteobacteria	Alphaproteobacteria	Rickettsiales	Anaplasmataceae	Ehrlichia	Yes
gi|73666771|ref|YP_302787.1|	491	2	Pyr_redox_2*Pyr_redox_dim	PF07992.10-PF02852.18	2.5e-71,4.4e-32	26-345,372-481	Pyr_redox_2,Pyr_redox_dim	2.5e-71,4.4e-32	Ehrlichia_canis_Jake_uid58071	Bacteria	Proteobacteria	Alphaproteobacteria	Rickettsiales	Anaplasmataceae	Ehrlichia	Yes
gi|73663773|ref|YP_302553.1|	554	3	Pyr_redox_2*Pyr_redox_dim*Rhodanese	PF07992.10-PF02852.18-PF00581.16	2.5e-53,1.2e-17,1.1e-15	2-308,330-435,454-543	Pyr_redox_2,Pyr_redox_dim,Rhodanese	2.5e-53,1.2e-17,1.1e-15	Staphylococcus_saprophyticus_ATCC_15305_uid58411	Bacteria	Firmicutes	Bacilli	Bacillales	Staphylococcus		Yes
gi|73663657|ref|YP_302438.1|	440	2	Pyr_redox_2*Pyr_redox_dim	PF07992.10-PF02852.18	4.3e-65,1.7e-24	4-306,329-438	Pyr_redox_2,Pyr_redox_dim	4.3e-65,1.7e-24	Staphylococcus_saprophyticus_ATCC_15305_uid58411	Bacteria	Firmicutes	Bacilli	Bacillales	Staphylococcus		Yes
gi|73663643|ref|YP_302424.1|	507	2	Thioredoxin_3*Pyr_redox_2	PF13192.2-PF07992.10	1.6e-07,4.9e-44	117-192,206-493	Pyr_redox_2,Thioredoxin_3	4.9e-44,1.6e-07	Staphylococcus_saprophyticus_ATCC_15305_uid58411	Bacteria	Firmicutes	Bacilli	Bacillales	Staphylococcus		Yes
gi|73663592|ref|YP_302373.1|	487	2	Fer4_20*Pyr_redox_2	PF14691.2-PF07992.10	9.5e-25,3.7e-28	23-141,153-470	Pyr_redox_2,Fer4_20	3.7e-28,9.5e-25	Staphylococcus_saprophyticus_ATCC_15305_uid58411	Bacteria	Firmicutes	Bacilli	Bacillales	Staphylococcus		Yes
gi|73663262|ref|YP_302043.1|	314	1	Pyr_redox_2	PF07992.10	5.9e-57	7-294	Pyr_redox_2	5.9e-57	Staphylococcus_saprophyticus_ATCC_15305_uid58411	Bacteria	Firmicutes	Bacilli	Bacillales	Staphylococcus		Yes
gi|73663146|ref|YP_301927.1|	354	1	Pyr_redox_2	PF07992.10	7.7e-36	2-287	Pyr_redox_2	7.7e-36	Staphylococcus_saprophyticus_ATCC_15305_uid58411	Bacteria	Firmicutes	Bacilli	Bacillales	Staphylococcus		Yes
gi|73663143|ref|YP_301924.1|	402	1	Pyr_redox_2	PF07992.10	4.1e-41	6-326	Pyr_redox_2	4.1e-41	Staphylococcus_saprophyticus_ATCC_15305_uid58411	Bacteria	Firmicutes	Bacilli	Bacillales	Staphylococcus		Yes
gi|73663113|ref|YP_301894.1|	440	2	Pyr_redox_2*Pyr_redox_dim	PF07992.10-PF02852.18	6.9e-52,2.5e-09	2-300,323-428	Pyr_redox_2,Pyr_redox_dim	6.9e-52,2.5e-09	Staphylococcus_saprophyticus_ATCC_15305_uid58411	Bacteria	Firmicutes	Bacilli	Bacillales	Staphylococcus		Yes
gi|73663002|ref|YP_301783.1|	468	2	Pyr_redox_2*Pyr_redox_dim	PF07992.10-PF02852.18	1.9e-77,3.8e-34	10-329,348-457	Pyr_redox_2,Pyr_redox_dim	1.9e-77,3.8e-34	Staphylococcus_saprophyticus_ATCC_15305_uid58411	Bacteria	Firmicutes	Bacilli	Bacillales	Staphylococcus		Yes
gi|73662945|ref|YP_301726.1|	447	2	Pyr_redox_2*Pyr_redox_dim	PF07992.10-PF02852.18	3.6e-58,4.1e-13	4-315,335-441	Pyr_redox_2,Pyr_redox_dim	3.6e-58,4.1e-13	Staphylococcus_saprophyticus_ATCC_15305_uid58411	Bacteria	Firmicutes	Bacilli	Bacillales	Staphylococcus		Yes
gi|73662576|ref|YP_301357.1|	328	1	Pyr_redox_2	PF07992.10	6.6e-29	5-311	Pyr_redox_2	6.6e-29	Staphylococcus_saprophyticus_ATCC_15305_uid58411	Bacteria	Firmicutes	Bacilli	Bacillales	Staphylococcus		Yes
gi|73662546|ref|YP_301327.1|	473	2	Pyr_redox_2*Pyr_redox_dim	PF07992.10-PF02852.18	8.5e-67,1.7e-26	6-332,352-462	Pyr_redox_2,Pyr_redox_dim	8.5e-67,1.7e-26	Staphylococcus_saprophyticus_ATCC_15305_uid58411	Bacteria	Firmicutes	Bacilli	Bacillales	Staphylococcus		Yes
gi|73661839|ref|YP_300620.1|	343	1	Pyr_redox_2	PF07992.10	9.1e-36	2-303	Pyr_redox_2	9.1e-36	Staphylococcus_saprophyticus_ATCC_15305_uid58411	Bacteria	Firmicutes	Bacilli	Bacillales	Staphylococcus		Yes
gi|73543117|ref|YP_297637.1|	463	2	Pyr_redox_2*Pyr_redox_dim	PF07992.10-PF02852.18	4.5e-66,1.3e-21	20-333,353-462	Pyr_redox_2,Pyr_redox_dim	4.5e-66,1.3e-21	Ralstonia_eutropha_JMP134_uid58047	Bacteria	Proteobacteria	Betaproteobacteria	Burkholderiales	Burkholderiaceae	Cupriavidus	No
gi|73542944|ref|YP_297464.1|	419	2	Pyr_redox_2*FCSD-flav_bind	PF07992.10-PF09242.7	1e-15,7.2e-21	27-172,352-418	FCSD-flav_bind,Pyr_redox_2	7.2e-21,1e-15	Ralstonia_eutropha_JMP134_uid58047	Bacteria	Proteobacteria	Betaproteobacteria	Burkholderiales	Burkholderiaceae	Cupriavidus	No
gi|73542809|ref|YP_297329.1|	487	2	Fer4_20*Pyr_redox_2	PF14691.2-PF07992.10	5.5e-25,1.4e-27	23-132,144-468	Pyr_redox_2,Fer4_20	1.4e-27,5.5e-25	Ralstonia_eutropha_JMP134_uid58047	Bacteria	Proteobacteria	Betaproteobacteria	Burkholderiales	Burkholderiaceae	Cupriavidus	No
gi|73542286|ref|YP_296806.1|	321	1	Pyr_redox_2	PF07992.10	2e-52	5-306	Pyr_redox_2	2e-52	Ralstonia_eutropha_JMP134_uid58047	Bacteria	Proteobacteria	Betaproteobacteria	Burkholderiales	Burkholderiaceae	Cupriavidus	No
gi|73542167|ref|YP_296687.1|	446	1	Pyr_redox_2	PF07992.10	4.2e-14	5-232	Pyr_redox_2	4.2e-14	Ralstonia_eutropha_JMP134_uid58047	Bacteria	Proteobacteria	Betaproteobacteria	Burkholderiales	Burkholderiaceae	Cupriavidus	No
gi|73541974|ref|YP_296494.1|	368	1	Pyr_redox_2	PF07992.10	6.4e-31	28-331	Pyr_redox_2	6.4e-31	Ralstonia_eutropha_JMP134_uid58047	Bacteria	Proteobacteria	Betaproteobacteria	Burkholderiales	Burkholderiaceae	Cupriavidus	No
gi|73541733|ref|YP_296253.1|	474	2	Pyr_redox_2*Pyr_redox_dim	PF07992.10-PF02852.18	2.1e-75,6.2e-37	5-336,355-464	Pyr_redox_2,Pyr_redox_dim	2.1e-75,6.2e-37	Ralstonia_eutropha_JMP134_uid58047	Bacteria	Proteobacteria	Betaproteobacteria	Burkholderiales	Burkholderiaceae	Cupriavidus	No
gi|73541178|ref|YP_295698.1|	449	2	Pyr_redox_2*Pyr_redox_dim	PF07992.10-PF02852.18	1.2e-69,1.4e-33	6-317,337-446	Pyr_redox_2,Pyr_redox_dim	1.2e-69,1.4e-33	Ralstonia_eutropha_JMP134_uid58047	Bacteria	Proteobacteria	Betaproteobacteria	Burkholderiales	Burkholderiaceae	Cupriavidus	No
gi|73541168|ref|YP_295688.1|	415	2	Pyr_redox_2*Reductase_C	PF07992.10-PF14759.2	1.3e-66,7.6e-31	5-301,320-404	Pyr_redox_2,Reductase_C	1.3e-66,7.6e-31	Ralstonia_eutropha_JMP134_uid58047	Bacteria	Proteobacteria	Betaproteobacteria	Burkholderiales	Burkholderiaceae	Cupriavidus	No
gi|73541000|ref|YP_295520.1|	593	3	Biotin_lipoyl*Pyr_redox_2*Pyr_redox_dim	PF00364.18-PF07992.10-PF02852.18	2e-20,9.4e-63,8e-34	4-76,121-449,468-577	Pyr_redox_2,Pyr_redox_dim,Biotin_lipoyl	9.4e-63,8e-34,2e-20	Ralstonia_eutropha_JMP134_uid58047	Bacteria	Proteobacteria	Betaproteobacteria	Burkholderiales	Burkholderiaceae	Cupriavidus	No
gi|73540801|ref|YP_295321.1|	362	1	Pyr_redox_2	PF07992.10	6.3e-28	18-328	Pyr_redox_2	6.3e-28	Ralstonia_eutropha_JMP134_uid58047	Bacteria	Proteobacteria	Betaproteobacteria	Burkholderiales	Burkholderiaceae	Cupriavidus	No
gi|73540577|ref|YP_295097.1|	444	1	Pyr_redox_2	PF07992.10	1.7e-52	10-348	Pyr_redox_2	1.7e-52	Ralstonia_eutropha_JMP134_uid58047	Bacteria	Proteobacteria	Betaproteobacteria	Burkholderiales	Burkholderiaceae	Cupriavidus	No
gi|73540091|ref|YP_294611.1|	459	2	Pyr_redox_2*Pyr_redox_dim	PF07992.10-PF02852.18	3.6e-60,1.9e-22	5-324,343-452	Pyr_redox_2,Pyr_redox_dim	3.6e-60,1.9e-22	Ralstonia_eutropha_JMP134_uid58047	Bacteria	Proteobacteria	Betaproteobacteria	Burkholderiales	Burkholderiaceae	Cupriavidus	No
gi|73538760|ref|YP_299127.1|	509	2	Pyr_redox_2*Pyr_redox_3	PF07992.10-PF13738.2	5.9e-11,7.4e-21	11-240,14-219	Pyr_redox_3,Pyr_redox_2	7.4e-21,5.9e-11	Ralstonia_eutropha_JMP134_uid58047	Bacteria	Proteobacteria	Betaproteobacteria	Burkholderiales	Burkholderiaceae	Cupriavidus	No
gi|73538687|ref|YP_299054.1|	413	1	Pyr_redox_2	PF07992.10	2.8e-63	11-303	Pyr_redox_2	2.8e-63	Ralstonia_eutropha_JMP134_uid58047	Bacteria	Proteobacteria	Betaproteobacteria	Burkholderiales	Burkholderiaceae	Cupriavidus	No
gi|73538685|ref|YP_299052.1|	853	4	Pyr_redox_2*Fer2_BFD*NIR_SIR_ferr*NIR_SIR	PF07992.10-PF04324.11-PF03460.13-PF01077.18	3.8e-63,4.7e-18,1.8e-12,5.3e-16	1-296,419-468,554-619,627-771	Pyr_redox_2,Fer2_BFD,NIR_SIR,NIR_SIR_ferr	3.8e-63,4.7e-18,5.3e-16,1.8e-12	Ralstonia_eutropha_JMP134_uid58047	Bacteria	Proteobacteria	Betaproteobacteria	Burkholderiales	Burkholderiaceae	Cupriavidus	No
gi|73538663|ref|YP_299030.1|	431	1	Pyr_redox_2	PF07992.10	9.4e-45	2-335	Pyr_redox_2	9.4e-45	Ralstonia_eutropha_JMP134_uid58047	Bacteria	Proteobacteria	Betaproteobacteria	Burkholderiales	Burkholderiaceae	Cupriavidus	No
gi|73538653|ref|YP_299020.1|	1003	4	Fer2_4*Pyr_redox_2*GCV_T*GCV_T_C	PF13510.2-PF07992.10-PF01571.17-PF08669.7	8.7e-26,2.7e-15,2.8e-76,1.4e-16	16-102,169-440,615-881,886-990	GCV_T,Fer2_4,GCV_T_C,Pyr_redox_2	2.8e-76,8.7e-26,1.4e-16,2.7e-15	Ralstonia_eutropha_JMP134_uid58047	Bacteria	Proteobacteria	Betaproteobacteria	Burkholderiales	Burkholderiaceae	Cupriavidus	No
gi|73538644|ref|YP_299011.1|	687	2	Oxidored_FMN*Pyr_redox_2	PF00724.16-PF07992.10	1.2e-59,5.6e-14	5-344,390-676	Oxidored_FMN,Pyr_redox_2	1.2e-59,5.6e-14	Ralstonia_eutropha_JMP134_uid58047	Bacteria	Proteobacteria	Betaproteobacteria	Burkholderiales	Burkholderiaceae	Cupriavidus	No
gi|73538547|ref|YP_298914.1|	419	2	Pyr_redox_2*Reductase_C	PF07992.10-PF14759.2	1.4e-63,3.1e-27	16-315,334-418	Pyr_redox_2,Reductase_C	1.4e-63,3.1e-27	Ralstonia_eutropha_JMP134_uid58047	Bacteria	Proteobacteria	Betaproteobacteria	Burkholderiales	Burkholderiaceae	Cupriavidus	No
gi|73538281|ref|YP_298648.1|	577	2	cNMP_binding*Pyr_redox_2	PF00027.25-PF07992.10	3.4e-12,9.9e-37	53-141,251-556	Pyr_redox_2,cNMP_binding	9.9e-37,3.4e-12	Ralstonia_eutropha_JMP134_uid58047	Bacteria	Proteobacteria	Betaproteobacteria	Burkholderiales	Burkholderiaceae	Cupriavidus	No
gi|73538272|ref|YP_298639.1|	338	1	Pyr_redox_2	PF07992.10	1.9e-23	43-325	Pyr_redox_2	1.9e-23	Ralstonia_eutropha_JMP134_uid58047	Bacteria	Proteobacteria	Betaproteobacteria	Burkholderiales	Burkholderiaceae	Cupriavidus	No
gi|73537612|ref|YP_297979.1|	430	2	Pyr_redox_2*Reductase_C	PF07992.10-PF14759.2	7.9e-65,2.3e-17	5-306,325-413	Pyr_redox_2,Reductase_C	7.9e-65,2.3e-17	Ralstonia_eutropha_JMP134_uid58047	Bacteria	Proteobacteria	Betaproteobacteria	Burkholderiales	Burkholderiaceae	Cupriavidus	No
gi|73537423|ref|YP_297790.1|	558	2	DUF442*Pyr_redox_2	PF04273.9-PF07992.10	9.6e-33,1.9e-09	2-111,150-298	DUF442,Pyr_redox_2	9.6e-33,1.9e-09	Ralstonia_eutropha_JMP134_uid58047	Bacteria	Proteobacteria	Betaproteobacteria	Burkholderiales	Burkholderiaceae	Cupriavidus	No
gi|72384297|ref|YP_293650.1|	561	3	HMA*Pyr_redox_2*Pyr_redox_dim	PF00403.22-PF07992.10-PF02852.18	4.2e-10,1.8e-66,2.2e-31	3-63,99-418,437-546	Pyr_redox_2,Pyr_redox_dim,HMA	1.8e-66,2.2e-31,4.2e-10	Ralstonia_eutropha_JMP134_uid58047	Bacteria	Proteobacteria	Betaproteobacteria	Burkholderiales	Burkholderiaceae	Cupriavidus	No
gi|72384128|ref|YP_293482.1|	403	2	Pyr_redox_2*Reductase_C	PF07992.10-PF14759.2	1.6e-68,2.2e-17	7-305,324-399	Pyr_redox_2,Reductase_C	1.6e-68,2.2e-17	Ralstonia_eutropha_JMP134_uid58047	Bacteria	Proteobacteria	Betaproteobacteria	Burkholderiales	Burkholderiaceae	Cupriavidus	No
gi|72383938|ref|YP_293292.1|	676	2	Oxidored_FMN*Pyr_redox_2	PF00724.16-PF07992.10	1.7e-74,9.2e-30	6-332,376-663	Oxidored_FMN,Pyr_redox_2	1.7e-74,9.2e-30	Ralstonia_eutropha_JMP134_uid58047	Bacteria	Proteobacteria	Betaproteobacteria	Burkholderiales	Burkholderiaceae	Cupriavidus	No
gi|72383688|ref|YP_293043.1|	376	2	Pyr_redox_2*DAO	PF07992.10-PF01266.20	5.7e-08,8.6e-13	4-185,5-51	DAO,Pyr_redox_2	8.6e-13,5.7e-08	Prochlorococcus_marinus_NATL2A_uid58359	Bacteria	Cyanobacteria	Prochlorales	Prochlorococcaceae	Prochlorococcus		Yes
gi|72383414|ref|YP_292769.1|	318	1	Pyr_redox_2	PF07992.10	8.7e-38	6-294	Pyr_redox_2	8.7e-38	Prochlorococcus_marinus_NATL2A_uid58359	Bacteria	Cyanobacteria	Prochlorales	Prochlorococcaceae	Prochlorococcus		Yes
gi|72383282|ref|YP_292637.1|	390	1	Pyr_redox_2	PF07992.10	4.8e-35	9-311	Pyr_redox_2	4.8e-35	Prochlorococcus_marinus_NATL2A_uid58359	Bacteria	Cyanobacteria	Prochlorales	Prochlorococcaceae	Prochlorococcus		Yes
gi|72382703|ref|YP_292058.1|	480	2	Pyr_redox_2*Pyr_redox_dim	PF07992.10-PF02852.18	7.7e-71,1.2e-31	8-339,358-471	Pyr_redox_2,Pyr_redox_dim	7.7e-71,1.2e-31	Prochlorococcus_marinus_NATL2A_uid58359	Bacteria	Cyanobacteria	Prochlorales	Prochlorococcaceae	Prochlorococcus		Yes
gi|72382597|ref|YP_291952.1|	458	2	Pyr_redox_2*Thioredoxin	PF07992.10-PF00085.16	1.3e-53,1.3e-14	11-305,358-456	Pyr_redox_2,Thioredoxin	1.3e-53,1.3e-14	Prochlorococcus_marinus_NATL2A_uid58359	Bacteria	Cyanobacteria	Prochlorales	Prochlorococcaceae	Prochlorococcus		Yes
gi|72381843|ref|YP_291198.1|	453	2	Pyr_redox_2*Pyr_redox_dim	PF07992.10-PF02852.18	2.1e-70,2.9e-32	5-322,342-453	Pyr_redox_2,Pyr_redox_dim	2.1e-70,2.9e-32	Prochlorococcus_marinus_NATL2A_uid58359	Bacteria	Cyanobacteria	Prochlorales	Prochlorococcaceae	Prochlorococcus		Yes
gi|72163507|ref|YP_291164.1|	310	1	Pyr_redox_2	PF07992.10	2.7e-60	5-294	Pyr_redox_2	2.7e-60	Thermobifida_fusca_YX_uid57703	Bacteria	Actinobacteria	Actinobacteridae	Actinomycetales	Streptosporangineae	Nocardiopsaceae	Yes
gi|72162958|ref|YP_290615.1|	460	2	Pyr_redox_2*Pyr_redox_dim	PF07992.10-PF02852.18	2.2e-65,1.9e-29	2-322,342-451	Pyr_redox_2,Pyr_redox_dim	2.2e-65,1.9e-29	Thermobifida_fusca_YX_uid57703	Bacteria	Actinobacteria	Actinobacteridae	Actinomycetales	Streptosporangineae	Nocardiopsaceae	Yes
gi|72162747|ref|YP_290404.1|	400	2	Pyr_redox_2*Reductase_C	PF07992.10-PF14759.2	1.7e-60,4.9e-14	2-300,322-400	Pyr_redox_2,Reductase_C	1.7e-60,4.9e-14	Thermobifida_fusca_YX_uid57703	Bacteria	Actinobacteria	Actinobacteridae	Actinomycetales	Streptosporangineae	Nocardiopsaceae	Yes
gi|72162314|ref|YP_289971.1|	459	1	Pyr_redox_2	PF07992.10	4.5e-14	13-258	Pyr_redox_2	4.5e-14	Thermobifida_fusca_YX_uid57703	Bacteria	Actinobacteria	Actinobacteridae	Actinomycetales	Streptosporangineae	Nocardiopsaceae	Yes
gi|72161968|ref|YP_289625.1|	363	2	Pyr_redox_2*Pyr_redox_3	PF07992.10-PF13738.2	4.8e-14,5.5e-25	8-229,11-213	Pyr_redox_3,Pyr_redox_2	5.5e-25,4.8e-14	Thermobifida_fusca_YX_uid57703	Bacteria	Actinobacteria	Actinobacteridae	Actinomycetales	Streptosporangineae	Nocardiopsaceae	Yes
gi|72161892|ref|YP_289549.1|	542	2	Pyr_redox_2*Pyr_redox_3	PF07992.10-PF13738.2	3e-18,6.6e-25	17-275,20-221	Pyr_redox_3,Pyr_redox_2	6.6e-25,3e-18	Thermobifida_fusca_YX_uid57703	Bacteria	Actinobacteria	Actinobacteridae	Actinomycetales	Streptosporangineae	Nocardiopsaceae	Yes
gi|72161890|ref|YP_289547.1|	656	2	Oxidored_FMN*Pyr_redox_2	PF00724.16-PF07992.10	1.2e-48,4.4e-17	11-347,392-521	Oxidored_FMN,Pyr_redox_2	1.2e-48,4.4e-17	Thermobifida_fusca_YX_uid57703	Bacteria	Actinobacteria	Actinobacteridae	Actinomycetales	Streptosporangineae	Nocardiopsaceae	Yes
gi|72161707|ref|YP_289364.1|	671	2	Oxidored_FMN*Pyr_redox_2	PF00724.16-PF07992.10	4e-47,3.8e-17	22-359,381-490	Oxidored_FMN,Pyr_redox_2	4e-47,3.8e-17	Thermobifida_fusca_YX_uid57703	Bacteria	Actinobacteria	Actinobacteridae	Actinomycetales	Streptosporangineae	Nocardiopsaceae	Yes
gi|72161677|ref|YP_289334.1|	396	2	Pyr_redox_2*Reductase_C	PF07992.10-PF14759.2	1.4e-51,6.5e-21	2-285,310-392	Pyr_redox_2,Reductase_C	1.4e-51,6.5e-21	Thermobifida_fusca_YX_uid57703	Bacteria	Actinobacteria	Actinobacteridae	Actinomycetales	Streptosporangineae	Nocardiopsaceae	Yes
gi|72161631|ref|YP_289288.1|	414	2	Pyr_redox_2*Reductase_C	PF07992.10-PF14759.2	7.2e-62,9.3e-13	8-305,326-404	Pyr_redox_2,Reductase_C	7.2e-62,9.3e-13	Thermobifida_fusca_YX_uid57703	Bacteria	Actinobacteria	Actinobacteridae	Actinomycetales	Streptosporangineae	Nocardiopsaceae	Yes
gi|72161578|ref|YP_289235.1|	485	3	Fer4_20*Pyr_redox_2*Pyr_redox_2	PF14691.2-PF07992.10-PF07992.10	1.9e-24,6.1e-30,6.1e-30	24-133,145-329,336-455	Pyr_redox_2,Pyr_redox_2,Fer4_20	6.1e-30,6.1e-30,1.9e-24	Thermobifida_fusca_YX_uid57703	Bacteria	Actinobacteria	Actinobacteridae	Actinomycetales	Streptosporangineae	Nocardiopsaceae	Yes
gi|72161398|ref|YP_289055.1|	459	2	Pyr_redox_2*Pyr_redox_dim	PF07992.10-PF02852.18	3.3e-70,1.5e-24	8-320,340-447	Pyr_redox_2,Pyr_redox_dim	3.3e-70,1.5e-24	Thermobifida_fusca_YX_uid57703	Bacteria	Actinobacteria	Actinobacteridae	Actinomycetales	Streptosporangineae	Nocardiopsaceae	Yes
gi|72161354|ref|YP_289011.1|	451	1	Pyr_redox_2	PF07992.10	1e-45	4-329	Pyr_redox_2	1e-45	Thermobifida_fusca_YX_uid57703	Bacteria	Actinobacteria	Actinobacteridae	Actinomycetales	Streptosporangineae	Nocardiopsaceae	Yes
gi|72160836|ref|YP_288493.1|	458	1	Pyr_redox_2	PF07992.10	2.7e-50	20-343	Pyr_redox_2	2.7e-50	Thermobifida_fusca_YX_uid57703	Bacteria	Actinobacteria	Actinobacteridae	Actinomycetales	Streptosporangineae	Nocardiopsaceae	Yes
gi|72080899|ref|YP_287957.1|	454	2	Pyr_redox_2*Pyr_redox_dim	PF07992.10-PF02852.18	2.4e-65,1.5e-23	4-313,334-443	Pyr_redox_2,Pyr_redox_dim	2.4e-65,1.5e-23	Mycoplasma_hyopneumoniae_7448_uid58039	Bacteria	Tenericutes	Mollicutes	Mycoplasmataceae	Mycoplasma		No
gi|72080838|ref|YP_287896.1|	626	3	Biotin_lipoyl*Pyr_redox_2*Pyr_redox_dim	PF00364.18-PF07992.10-PF02852.18	2.9e-19,2e-70,1.4e-36	2-75,161-487,506-615	Pyr_redox_2,Pyr_redox_dim,Biotin_lipoyl	2e-70,1.4e-36,2.9e-19	Mycoplasma_hyopneumoniae_7448_uid58039	Bacteria	Tenericutes	Mollicutes	Mycoplasmataceae	Mycoplasma		No
gi|72080440|ref|YP_287498.1|	305	1	Pyr_redox_2	PF07992.10	3.4e-47	4-293	Pyr_redox_2	3.4e-47	Mycoplasma_hyopneumoniae_7448_uid58039	Bacteria	Tenericutes	Mollicutes	Mycoplasmataceae	Mycoplasma		No
gi|72080424|ref|YP_287482.1|	460	2	Pyr_redox_2*Pyr_redox_dim	PF07992.10-PF02852.18	4.4e-59,4.1e-06	1-309,331-441	Pyr_redox_2,Pyr_redox_dim	4.4e-59,4.1e-06	Mycoplasma_hyopneumoniae_7448_uid58039	Bacteria	Tenericutes	Mollicutes	Mycoplasmataceae	Mycoplasma		No
gi|71911582|ref|YP_283132.1|	510	2	Thioredoxin_3*Pyr_redox_2	PF13192.2-PF07992.10	2.8e-09,1.8e-49	118-195,209-496	Pyr_redox_2,Thioredoxin_3	1.8e-49,2.8e-09	Streptococcus_pyogenes_MGAS5005_uid58337	Bacteria	Firmicutes	Bacilli	Lactobacillales	Streptococcaceae	Streptococcus	No
gi|71911191|ref|YP_282741.1|	448	1	Pyr_redox_2	PF07992.10	2.5e-39	6-310	Pyr_redox_2	2.5e-39	Streptococcus_pyogenes_MGAS5005_uid58337	Bacteria	Firmicutes	Bacilli	Lactobacillales	Streptococcaceae	Streptococcus	No
gi|71911173|ref|YP_282723.1|	305	1	Pyr_redox_2	PF07992.10	1e-55	2-289	Pyr_redox_2	1e-55	Streptococcus_pyogenes_MGAS5005_uid58337	Bacteria	Firmicutes	Bacilli	Lactobacillales	Streptococcaceae	Streptococcus	No
gi|71910685|ref|YP_282235.1|	356	2	Pyr_redox_2*Pyr_redox_dim	PF07992.10-PF02852.18	4.7e-53,1.3e-13	2-217,241-345	Pyr_redox_2,Pyr_redox_dim	4.7e-53,1.3e-13	Streptococcus_pyogenes_MGAS5005_uid58337	Bacteria	Firmicutes	Bacilli	Lactobacillales	Streptococcaceae	Streptococcus	No
gi|71910568|ref|YP_282118.1|	587	3	Biotin_lipoyl*Pyr_redox_2*Pyr_redox_dim	PF00364.18-PF07992.10-PF02852.18	2.2e-19,3.2e-71,4.2e-37	3-76,130-442,463-572	Pyr_redox_2,Pyr_redox_dim,Biotin_lipoyl	3.2e-71,4.2e-37,2.2e-19	Streptococcus_pyogenes_MGAS5005_uid58337	Bacteria	Firmicutes	Bacilli	Lactobacillales	Streptococcaceae	Streptococcus	No
gi|71910470|ref|YP_282020.1|	330	1	Pyr_redox_2	PF07992.10	1.3e-40	6-303	Pyr_redox_2	1.3e-40	Streptococcus_pyogenes_MGAS5005_uid58337	Bacteria	Firmicutes	Bacilli	Lactobacillales	Streptococcaceae	Streptococcus	No
gi|71910440|ref|YP_281990.1|	450	2	Pyr_redox_2*Pyr_redox_dim	PF07992.10-PF02852.18	1.1e-74,1.8e-34	5-318,339-450	Pyr_redox_2,Pyr_redox_dim	1.1e-74,1.8e-34	Streptococcus_pyogenes_MGAS5005_uid58337	Bacteria	Firmicutes	Bacilli	Lactobacillales	Streptococcaceae	Streptococcus	No
gi|71909130|ref|YP_286717.1|	521	2	Thioredoxin_3*Pyr_redox_2	PF13192.2-PF07992.10	1e-07,5.2e-49	119-196,212-506	Pyr_redox_2,Thioredoxin_3	5.2e-49,1e-07	Dechloromonas_aromatica_RCB_uid58025	Bacteria	Proteobacteria	Betaproteobacteria	Rhodocyclales	Rhodocyclaceae	Dechloromonas	Yes
gi|71908750|ref|YP_286337.1|	425	3	TAT_signal*Pyr_redox_2*FCSD-flav_bind	PF10518.5-PF07992.10-PF09242.7	5.5e-05,1.2e-16,1.2e-22	4-28,33-176,358-424	FCSD-flav_bind,Pyr_redox_2,TAT_signal	1.2e-22,1.2e-16,5.5e-05	Dechloromonas_aromatica_RCB_uid58025	Bacteria	Proteobacteria	Betaproteobacteria	Rhodocyclales	Rhodocyclaceae	Dechloromonas	Yes
gi|71908470|ref|YP_286057.1|	474	2	Pyr_redox_2*Pyr_redox_dim	PF07992.10-PF02852.18	4e-73,4.1e-39	5-336,355-464	Pyr_redox_2,Pyr_redox_dim	4e-73,4.1e-39	Dechloromonas_aromatica_RCB_uid58025	Bacteria	Proteobacteria	Betaproteobacteria	Rhodocyclales	Rhodocyclaceae	Dechloromonas	Yes
gi|71907442|ref|YP_285029.1|	444	2	TAT_signal*Pyr_redox_2	PF10518.5-PF07992.10	1.1e-05,1.6e-12	2-27,46-184	Pyr_redox_2,TAT_signal	1.6e-12,1.1e-05	Dechloromonas_aromatica_RCB_uid58025	Bacteria	Proteobacteria	Betaproteobacteria	Rhodocyclales	Rhodocyclaceae	Dechloromonas	Yes
gi|71906928|ref|YP_284515.1|	320	1	Pyr_redox_2	PF07992.10	5.7e-56	8-303	Pyr_redox_2	5.7e-56	Dechloromonas_aromatica_RCB_uid58025	Bacteria	Proteobacteria	Betaproteobacteria	Rhodocyclales	Rhodocyclaceae	Dechloromonas	Yes
gi|71906808|ref|YP_284395.1|	419	1	Pyr_redox_2	PF07992.10	3.1e-13	26-151	Pyr_redox_2	3.1e-13	Dechloromonas_aromatica_RCB_uid58025	Bacteria	Proteobacteria	Betaproteobacteria	Rhodocyclales	Rhodocyclaceae	Dechloromonas	Yes
gi|71906455|ref|YP_284042.1|	814	5	Pyr_redox_2*Fer2_BFD*Fer2_BFD*NIR_SIR_ferr*NIR_SIR	PF07992.10-PF04324.11-PF04324.11-PF03460.13-PF01077.18	3.5e-61,1.4e-20,1.4e-20,2.6e-15,1.1e-21	4-299,422-472,487-539,561-627,635-778	Pyr_redox_2,NIR_SIR,Fer2_BFD,Fer2_BFD,NIR_SIR_ferr	3.5e-61,1.1e-21,1.4e-20,1.4e-20,2.6e-15	Dechloromonas_aromatica_RCB_uid58025	Bacteria	Proteobacteria	Betaproteobacteria	Rhodocyclales	Rhodocyclaceae	Dechloromonas	Yes
gi|71906080|ref|YP_283667.1|	591	3	Biotin_lipoyl*Pyr_redox_2*Pyr_redox_dim	PF00364.18-PF07992.10-PF02852.18	6.1e-22,1e-61,1.5e-35	5-77,119-447,466-575	Pyr_redox_2,Pyr_redox_dim,Biotin_lipoyl	1e-61,1.5e-35,6.1e-22	Dechloromonas_aromatica_RCB_uid58025	Bacteria	Proteobacteria	Betaproteobacteria	Rhodocyclales	Rhodocyclaceae	Dechloromonas	Yes
gi|71905860|ref|YP_283447.1|	488	2	Fer4_20*Pyr_redox_2	PF14691.2-PF07992.10	5.7e-26,8.7e-27	23-132,144-341	Pyr_redox_2,Fer4_20	8.7e-27,5.7e-26	Dechloromonas_aromatica_RCB_uid58025	Bacteria	Proteobacteria	Betaproteobacteria	Rhodocyclales	Rhodocyclaceae	Dechloromonas	Yes
gi|71904415|ref|YP_281218.1|	510	2	Thioredoxin_3*Pyr_redox_2	PF13192.2-PF07992.10	2.8e-09,1.2e-49	118-195,209-496	Pyr_redox_2,Thioredoxin_3	1.2e-49,2.8e-09	Streptococcus_pyogenes_MGAS6180_uid58335	Bacteria	Firmicutes	Bacilli	Lactobacillales	Streptococcaceae	Streptococcus	No
gi|71904083|ref|YP_280886.1|	479	1	Pyr_redox_2	PF07992.10	3e-39	37-341	Pyr_redox_2	3e-39	Streptococcus_pyogenes_MGAS6180_uid58335	Bacteria	Firmicutes	Bacilli	Lactobacillales	Streptococcaceae	Streptococcus	No
gi|71904063|ref|YP_280866.1|	305	1	Pyr_redox_2	PF07992.10	9.5e-56	2-289	Pyr_redox_2	9.5e-56	Streptococcus_pyogenes_MGAS6180_uid58335	Bacteria	Firmicutes	Bacilli	Lactobacillales	Streptococcaceae	Streptococcus	No
gi|71903511|ref|YP_280314.1|	456	2	Pyr_redox_2*Pyr_redox_dim	PF07992.10-PF02852.18	5.5e-66,3.4e-13	2-317,341-445	Pyr_redox_2,Pyr_redox_dim	5.5e-66,3.4e-13	Streptococcus_pyogenes_MGAS6180_uid58335	Bacteria	Firmicutes	Bacilli	Lactobacillales	Streptococcaceae	Streptococcus	No
gi|71903399|ref|YP_280202.1|	587	3	Biotin_lipoyl*Pyr_redox_2*Pyr_redox_dim	PF00364.18-PF07992.10-PF02852.18	2.3e-19,2.2e-72,4.2e-37	3-76,130-442,463-572	Pyr_redox_2,Pyr_redox_dim,Biotin_lipoyl	2.2e-72,4.2e-37,2.3e-19	Streptococcus_pyogenes_MGAS6180_uid58335	Bacteria	Firmicutes	Bacilli	Lactobacillales	Streptococcaceae	Streptococcus	No
gi|71903304|ref|YP_280107.1|	330	1	Pyr_redox_2	PF07992.10	3.6e-41	6-303	Pyr_redox_2	3.6e-41	Streptococcus_pyogenes_MGAS6180_uid58335	Bacteria	Firmicutes	Bacilli	Lactobacillales	Streptococcaceae	Streptococcus	No
gi|71903273|ref|YP_280076.1|	450	2	Pyr_redox_2*Pyr_redox_dim	PF07992.10-PF02852.18	1.5e-72,2e-34	5-318,339-450	Pyr_redox_2,Pyr_redox_dim	1.5e-72,2e-34	Streptococcus_pyogenes_MGAS6180_uid58335	Bacteria	Firmicutes	Bacilli	Lactobacillales	Streptococcaceae	Streptococcus	No
gi|71894606|ref|YP_278714.1|	310	1	Pyr_redox_2	PF07992.10	6.2e-45	7-295	Pyr_redox_2	6.2e-45	Mycoplasma_synoviae_53_uid58061	Bacteria	Tenericutes	Mollicutes	Mycoplasmataceae	Mycoplasma		Yes
gi|71894533|ref|YP_278641.1|	453	2	Pyr_redox_2*Pyr_redox_dim	PF07992.10-PF02852.18	3.8e-61,1.3e-10	1-307,327-437	Pyr_redox_2,Pyr_redox_dim	3.8e-61,1.3e-10	Mycoplasma_synoviae_53_uid58061	Bacteria	Tenericutes	Mollicutes	Mycoplasmataceae	Mycoplasma		Yes
gi|71894297|ref|YP_278405.1|	622	3	Biotin_lipoyl*Pyr_redox_2*Pyr_redox_dim	PF00364.18-PF07992.10-PF02852.18	4.1e-19,6.8e-70,8.1e-35	2-75,158-478,499-608	Pyr_redox_2,Pyr_redox_dim,Biotin_lipoyl	6.8e-70,8.1e-35,4.1e-19	Mycoplasma_synoviae_53_uid58061	Bacteria	Tenericutes	Mollicutes	Mycoplasmataceae	Mycoplasma		Yes
gi|71894175|ref|YP_278283.1|	459	2	Pyr_redox_2*Pyr_redox_dim	PF07992.10-PF02852.18	6e-65,4.4e-17	4-327,351-459	Pyr_redox_2,Pyr_redox_dim	6e-65,4.4e-17	Mycoplasma_synoviae_53_uid58061	Bacteria	Tenericutes	Mollicutes	Mycoplasmataceae	Mycoplasma		Yes
gi|71893921|ref|YP_279367.1|	454	2	Pyr_redox_2*Pyr_redox_dim	PF07992.10-PF02852.18	1.5e-65,9.6e-24	4-313,334-443	Pyr_redox_2,Pyr_redox_dim	1.5e-65,9.6e-24	Mycoplasma_hyopneumoniae_J_uid58059	Bacteria	Tenericutes	Mollicutes	Mycoplasmataceae	Mycoplasma		Yes
gi|71893855|ref|YP_279301.1|	615	3	Biotin_lipoyl*Pyr_redox_2*Pyr_redox_dim	PF00364.18-PF07992.10-PF02852.18	2.6e-19,1e-71,1.4e-36	2-75,161-476,495-604	Pyr_redox_2,Pyr_redox_dim,Biotin_lipoyl	1e-71,1.4e-36,2.6e-19	Mycoplasma_hyopneumoniae_J_uid58059	Bacteria	Tenericutes	Mollicutes	Mycoplasmataceae	Mycoplasma		Yes
gi|71893454|ref|YP_278900.1|	305	1	Pyr_redox_2	PF07992.10	3.4e-47	4-293	Pyr_redox_2	3.4e-47	Mycoplasma_hyopneumoniae_J_uid58059	Bacteria	Tenericutes	Mollicutes	Mycoplasmataceae	Mycoplasma		Yes
gi|71893437|ref|YP_278883.1|	460	2	Pyr_redox_2*Pyr_redox_dim	PF07992.10-PF02852.18	5.9e-59,4.1e-06	1-309,331-441	Pyr_redox_2,Pyr_redox_dim	5.9e-59,4.1e-06	Mycoplasma_hyopneumoniae_J_uid58059	Bacteria	Tenericutes	Mollicutes	Mycoplasmataceae	Mycoplasma		Yes
gi|71892165|ref|YP_277897.1|	318	1	Pyr_redox_2	PF07992.10	1.1e-48	7-302	Pyr_redox_2	1.1e-48	Candidatus_Blochmannia_pennsylvanicus_BPEN_uid58329	Bacteria	Proteobacteria	Gammaproteobacteria	Enterobacteriales	Enterobacteriaceae	antendosymbionts	No
gi|71891939|ref|YP_277669.1|	474	2	Pyr_redox_2*Pyr_redox_dim	PF07992.10-PF02852.18	2.4e-65,3.6e-34	7-328,347-456	Pyr_redox_2,Pyr_redox_dim	2.4e-65,3.6e-34	Candidatus_Blochmannia_pennsylvanicus_BPEN_uid58329	Bacteria	Proteobacteria	Gammaproteobacteria	Enterobacteriales	Enterobacteriaceae	antendosymbionts	No
gi|71738007|ref|YP_277187.1|	382	1	Pyr_redox_2	PF07992.10	2.1e-49	3-297	Pyr_redox_2	2.1e-49	Pseudomonas_syringae_phaseolicola_1448A_uid58099	Bacteria	Proteobacteria	Gammaproteobacteria	Pseudomonadales	Pseudomonadaceae	Pseudomonas	No
gi|71737690|ref|YP_277119.1|	469	2	Pyr_redox_2*Fer2_BFD	PF07992.10-PF04324.11	2e-30,9.7e-07	15-331,386-439	Pyr_redox_2,Fer2_BFD	2e-30,9.7e-07	Pseudomonas_syringae_phaseolicola_1448A_uid58099	Bacteria	Proteobacteria	Gammaproteobacteria	Pseudomonadales	Pseudomonadaceae	Pseudomonas	No
gi|71737599|ref|YP_273091.1|	432	1	Pyr_redox_2	PF07992.10	8.4e-57	3-337	Pyr_redox_2	8.4e-57	Pseudomonas_syringae_phaseolicola_1448A_uid58099	Bacteria	Proteobacteria	Gammaproteobacteria	Pseudomonadales	Pseudomonadaceae	Pseudomonas	No
gi|71737537|ref|YP_275021.1|	463	2	Pyr_redox_2*Fer2_BFD	PF07992.10-PF04324.11	3.4e-26,1.4e-07	4-316,372-424	Pyr_redox_2,Fer2_BFD	3.4e-26,1.4e-07	Pseudomonas_syringae_phaseolicola_1448A_uid58099	Bacteria	Proteobacteria	Gammaproteobacteria	Pseudomonadales	Pseudomonadaceae	Pseudomonas	No
gi|71737111|ref|YP_273912.1|	679	2	Oxidored_FMN*Pyr_redox_2	PF00724.16-PF07992.10	7.5e-89,1.6e-24	8-334,378-666	Oxidored_FMN,Pyr_redox_2	7.5e-89,1.6e-24	Pseudomonas_syringae_phaseolicola_1448A_uid58099	Bacteria	Proteobacteria	Gammaproteobacteria	Pseudomonadales	Pseudomonadaceae	Pseudomonas	No
gi|71737075|ref|YP_276910.1|	686	2	Oxidored_FMN*Pyr_redox_2	PF00724.16-PF07992.10	1.1e-64,1.3e-12	5-344,391-679	Oxidored_FMN,Pyr_redox_2	1.1e-64,1.3e-12	Pseudomonas_syringae_phaseolicola_1448A_uid58099	Bacteria	Proteobacteria	Gammaproteobacteria	Pseudomonadales	Pseudomonadaceae	Pseudomonas	No
gi|71736489|ref|YP_274290.1|	409	1	Pyr_redox_2	PF07992.10	2e-61	4-298	Pyr_redox_2	2e-61	Pseudomonas_syringae_phaseolicola_1448A_uid58099	Bacteria	Proteobacteria	Gammaproteobacteria	Pseudomonadales	Pseudomonadaceae	Pseudomonas	No
gi|71736485|ref|YP_273337.1|	320	1	Pyr_redox_2	PF07992.10	3.7e-57	7-301	Pyr_redox_2	3.7e-57	Pseudomonas_syringae_phaseolicola_1448A_uid58099	Bacteria	Proteobacteria	Gammaproteobacteria	Pseudomonadales	Pseudomonadaceae	Pseudomonas	No
gi|71736224|ref|YP_276853.1|	1006	4	Fer2_4*Pyr_redox_2*GCV_T*GCV_T_C	PF13510.2-PF07992.10-PF01571.17-PF08669.7	1e-23,2e-11,1.9e-73,9e-10	16-103,171-445,620-885,894-993	GCV_T,Fer2_4,Pyr_redox_2,GCV_T_C	1.9e-73,1e-23,2e-11,9e-10	Pseudomonas_syringae_phaseolicola_1448A_uid58099	Bacteria	Proteobacteria	Gammaproteobacteria	Pseudomonadales	Pseudomonadaceae	Pseudomonas	No
gi|71736027|ref|YP_272703.1|	472	2	Fer4_20*Pyr_redox_2	PF14691.2-PF07992.10	3.2e-38,9.3e-27	27-138,150-459	Fer4_20,Pyr_redox_2	3.2e-38,9.3e-27	Pseudomonas_syringae_phaseolicola_1448A_uid58099	Bacteria	Proteobacteria	Gammaproteobacteria	Pseudomonadales	Pseudomonadaceae	Pseudomonas	No
gi|71736006|ref|YP_275145.1|	968	4	Fer2_4*Pyr_redox_2*GCV_T*GCV_T_C	PF13510.2-PF07992.10-PF01571.17-PF08669.7	1.5e-23,3.6e-15,5.7e-73,1.3e-12	18-100,167-430,593-856,863-956	GCV_T,Fer2_4,Pyr_redox_2,GCV_T_C	5.7e-73,1.5e-23,3.6e-15,1.3e-12	Pseudomonas_syringae_phaseolicola_1448A_uid58099	Bacteria	Proteobacteria	Gammaproteobacteria	Pseudomonadales	Pseudomonadaceae	Pseudomonas	No
gi|71735506|ref|YP_274206.1|	478	2	Pyr_redox_2*Pyr_redox_dim	PF07992.10-PF02852.18	5.1e-73,7.1e-41	5-334,353-462	Pyr_redox_2,Pyr_redox_dim	5.1e-73,7.1e-41	Pseudomonas_syringae_phaseolicola_1448A_uid58099	Bacteria	Proteobacteria	Gammaproteobacteria	Pseudomonadales	Pseudomonadaceae	Pseudomonas	No
gi|71735385|ref|YP_272396.1|	417	1	Pyr_redox_2	PF07992.10	1.2e-09	8-319	Pyr_redox_2	1.2e-09	Pseudomonas_syringae_phaseolicola_1448A_uid58099	Bacteria	Proteobacteria	Gammaproteobacteria	Pseudomonadales	Pseudomonadaceae	Pseudomonas	No
gi|71735155|ref|YP_274087.1|	464	2	Pyr_redox_2*Pyr_redox_dim	PF07992.10-PF02852.18	3.9e-64,1.6e-29	6-325,344-456	Pyr_redox_2,Pyr_redox_dim	3.9e-64,1.6e-29	Pseudomonas_syringae_phaseolicola_1448A_uid58099	Bacteria	Proteobacteria	Gammaproteobacteria	Pseudomonadales	Pseudomonadaceae	Pseudomonas	No
gi|71734777|ref|YP_274545.1|	410	2	Pyr_redox_2*Reductase_C	PF07992.10-PF14759.2	1.4e-62,1.7e-10	3-301,321-408	Pyr_redox_2,Reductase_C	1.4e-62,1.7e-10	Pseudomonas_syringae_phaseolicola_1448A_uid58099	Bacteria	Proteobacteria	Gammaproteobacteria	Pseudomonadales	Pseudomonadaceae	Pseudomonas	No
gi|71733991|ref|YP_274470.1|	452	2	Pyr_redox_2*Pyr_redox_dim	PF07992.10-PF02852.18	1e-74,5.1e-37	5-317,338-447	Pyr_redox_2,Pyr_redox_dim	1e-74,5.1e-37	Pseudomonas_syringae_phaseolicola_1448A_uid58099	Bacteria	Proteobacteria	Gammaproteobacteria	Pseudomonadales	Pseudomonadaceae	Pseudomonas	No
gi|71733341|ref|YP_274475.1|	520	2	Thioredoxin_3*Pyr_redox_2	PF13192.2-PF07992.10	1.3e-09,8e-52	118-196,212-502	Pyr_redox_2,Thioredoxin_3	8e-52,1.3e-09	Pseudomonas_syringae_phaseolicola_1448A_uid58099	Bacteria	Proteobacteria	Gammaproteobacteria	Pseudomonadales	Pseudomonadaceae	Pseudomonas	No
gi|71282317|ref|YP_269196.1|	1007	4	Fer2_4*Pyr_redox_2*GCV_T*GCV_T_C	PF13510.2-PF07992.10-PF01571.17-PF08669.7	2.6e-23,2.9e-15,6.5e-73,4.1e-12	17-104,172-486,622-887,895-995	GCV_T,Fer2_4,Pyr_redox_2,GCV_T_C	6.5e-73,2.6e-23,2.9e-15,4.1e-12	Colwellia_psychrerythraea_34H_uid57855	Bacteria	Proteobacteria	Gammaproteobacteria	Alteromonadales	Colwelliaceae	Colwellia	Yes
gi|71282132|ref|YP_269165.1|	674	2	Oxidored_FMN*Pyr_redox_2	PF00724.16-PF07992.10	6.1e-82,9.2e-28	8-334,378-658	Oxidored_FMN,Pyr_redox_2	6.1e-82,9.2e-28	Colwellia_psychrerythraea_34H_uid57855	Bacteria	Proteobacteria	Gammaproteobacteria	Alteromonadales	Colwelliaceae	Colwellia	Yes
gi|71281892|ref|YP_271150.1|	475	2	Fer4_20*Pyr_redox_2	PF14691.2-PF07992.10	1.2e-36,2.3e-30	24-135,147-462	Fer4_20,Pyr_redox_2	1.2e-36,2.3e-30	Colwellia_psychrerythraea_34H_uid57855	Bacteria	Proteobacteria	Gammaproteobacteria	Alteromonadales	Colwelliaceae	Colwellia	Yes
gi|71281858|ref|YP_271360.1|	523	2	Thioredoxin_3*Pyr_redox_2	PF13192.2-PF07992.10	9.4e-11,2.6e-48	125-201,217-508	Pyr_redox_2,Thioredoxin_3	2.6e-48,9.4e-11	Colwellia_psychrerythraea_34H_uid57855	Bacteria	Proteobacteria	Gammaproteobacteria	Alteromonadales	Colwelliaceae	Colwellia	Yes
gi|71281844|ref|YP_269474.1|	315	1	Pyr_redox_2	PF07992.10	7e-53	8-301	Pyr_redox_2	7e-53	Colwellia_psychrerythraea_34H_uid57855	Bacteria	Proteobacteria	Gammaproteobacteria	Alteromonadales	Colwelliaceae	Colwellia	Yes
gi|71281654|ref|YP_270675.1|	686	2	Oxidored_FMN*Pyr_redox_2	PF00724.16-PF07992.10	7.4e-61,3.1e-14	6-345,391-679	Oxidored_FMN,Pyr_redox_2	7.4e-61,3.1e-14	Colwellia_psychrerythraea_34H_uid57855	Bacteria	Proteobacteria	Gammaproteobacteria	Alteromonadales	Colwelliaceae	Colwellia	Yes
gi|71280977|ref|YP_270692.1|	1007	4	Fer2_4*Pyr_redox_2*GCV_T*GCV_T_C	PF13510.2-PF07992.10-PF01571.17-PF08669.7	2.6e-23,2.9e-15,6.5e-73,4.1e-12	17-104,172-486,622-887,895-995	GCV_T,Fer2_4,Pyr_redox_2,GCV_T_C	6.5e-73,2.6e-23,2.9e-15,4.1e-12	Colwellia_psychrerythraea_34H_uid57855	Bacteria	Proteobacteria	Gammaproteobacteria	Alteromonadales	Colwelliaceae	Colwellia	Yes
gi|71280483|ref|YP_268776.1|	419	3	Pyr_redox_2*FMO-like*Pyr_redox_3	PF07992.10-PF00743.15-PF13738.2	8.6e-14,3.7e-14,9.7e-15	6-200,8-198,9-196	Pyr_redox_3,FMO-like,Pyr_redox_2	9.7e-15,3.7e-14,8.6e-14	Colwellia_psychrerythraea_34H_uid57855	Bacteria	Proteobacteria	Gammaproteobacteria	Alteromonadales	Colwelliaceae	Colwellia	Yes
gi|71280317|ref|YP_267511.1|	496	1	Pyr_redox_2	PF07992.10	6.8e-29	123-233	Pyr_redox_2	6.8e-29	Colwellia_psychrerythraea_34H_uid57855	Bacteria	Proteobacteria	Gammaproteobacteria	Alteromonadales	Colwelliaceae	Colwellia	Yes
gi|71280229|ref|YP_267674.1|	680	2	Oxidored_FMN*Pyr_redox_2	PF00724.16-PF07992.10	4.1e-80,4.5e-27	8-334,378-667	Oxidored_FMN,Pyr_redox_2	4.1e-80,4.5e-27	Colwellia_psychrerythraea_34H_uid57855	Bacteria	Proteobacteria	Gammaproteobacteria	Alteromonadales	Colwelliaceae	Colwellia	Yes
gi|71278420|ref|YP_267100.1|	466	2	Pyr_redox_2*Pyr_redox_dim	PF07992.10-PF02852.18	9.6e-63,9.6e-31	7-326,346-458	Pyr_redox_2,Pyr_redox_dim	9.6e-63,9.6e-31	Colwellia_psychrerythraea_34H_uid57855	Bacteria	Proteobacteria	Gammaproteobacteria	Alteromonadales	Colwelliaceae	Colwellia	Yes
gi|71278249|ref|YP_268653.1|	349	1	Pyr_redox_2	PF07992.10	5.7e-32	6-309	Pyr_redox_2	5.7e-32	Colwellia_psychrerythraea_34H_uid57855	Bacteria	Proteobacteria	Gammaproteobacteria	Alteromonadales	Colwelliaceae	Colwellia	Yes
gi|71278086|ref|YP_267575.1|	489	2	Pyr_redox_2*Pyr_redox_dim	PF07992.10-PF02852.18	6.1e-44,2.6e-18	6-325,347-460	Pyr_redox_2,Pyr_redox_dim	6.1e-44,2.6e-18	Colwellia_psychrerythraea_34H_uid57855	Bacteria	Proteobacteria	Gammaproteobacteria	Alteromonadales	Colwelliaceae	Colwellia	Yes
gi|71277901|ref|YP_271586.1|	866	4	Pyr_redox_2*Fer2_BFD*NIR_SIR_ferr*NIR_SIR	PF07992.10-PF04324.11-PF03460.13-PF01077.18	3e-58,1.5e-17,2.8e-10,6.9e-20	11-303,434-483,569-634,642-770	Pyr_redox_2,NIR_SIR,Fer2_BFD,NIR_SIR_ferr	3e-58,6.9e-20,1.5e-17,2.8e-10	Colwellia_psychrerythraea_34H_uid57855	Bacteria	Proteobacteria	Gammaproteobacteria	Alteromonadales	Colwelliaceae	Colwellia	Yes
gi|71277811|ref|YP_271623.1|	454	2	Pyr_redox_2*Pyr_redox_dim	PF07992.10-PF02852.18	3.9e-71,6.8e-34	5-322,343-454	Pyr_redox_2,Pyr_redox_dim	3.9e-71,6.8e-34	Colwellia_psychrerythraea_34H_uid57855	Bacteria	Proteobacteria	Gammaproteobacteria	Alteromonadales	Colwelliaceae	Colwellia	Yes
gi|71277775|ref|YP_271444.1|	477	2	Pyr_redox_2*Pyr_redox_dim	PF07992.10-PF02852.18	6e-68,1.6e-35	7-329,348-457	Pyr_redox_2,Pyr_redox_dim	6e-68,1.6e-35	Colwellia_psychrerythraea_34H_uid57855	Bacteria	Proteobacteria	Gammaproteobacteria	Alteromonadales	Colwelliaceae	Colwellia	Yes
gi|71083970|ref|YP_266690.1|	998	4	Fer2_4*Pyr_redox_2*GCV_T*GCV_T_C	PF13510.2-PF07992.10-PF01571.17-PF08669.7	5.2e-22,1.6e-09,1.1e-70,1.6e-08	16-102,170-441,614-878,884-986	GCV_T,Fer2_4,Pyr_redox_2,GCV_T_C	1.1e-70,5.2e-22,1.6e-09,1.6e-08	Candidatus_Pelagibacter_ubique_HTCC1062_uid58401	Bacteria	Proteobacteria	Alphaproteobacteria	SAR11cluster	CandidatusPelagibacter		No
gi|71083755|ref|YP_266475.1|	1002	4	Fer2_4*Pyr_redox_2*GCV_T*GCV_T_C	PF13510.2-PF07992.10-PF01571.17-PF08669.7	2.7e-25,7.9e-14,1.2e-70,2.3e-19	16-103,170-461,619-885,891-990	GCV_T,Fer2_4,GCV_T_C,Pyr_redox_2	1.2e-70,2.7e-25,2.3e-19,7.9e-14	Candidatus_Pelagibacter_ubique_HTCC1062_uid58401	Bacteria	Proteobacteria	Alphaproteobacteria	SAR11cluster	CandidatusPelagibacter		No
gi|71083332|ref|YP_266051.1|	338	1	Pyr_redox_2	PF07992.10	1.3e-29	4-302	Pyr_redox_2	1.3e-29	Candidatus_Pelagibacter_ubique_HTCC1062_uid58401	Bacteria	Proteobacteria	Alphaproteobacteria	SAR11cluster	CandidatusPelagibacter		No
gi|71083139|ref|YP_265858.1|	479	2	Fer4_20*Pyr_redox_2	PF14691.2-PF07992.10	6e-37,1.5e-32	24-136,148-457	Fer4_20,Pyr_redox_2	6e-37,1.5e-32	Candidatus_Pelagibacter_ubique_HTCC1062_uid58401	Bacteria	Proteobacteria	Alphaproteobacteria	SAR11cluster	CandidatusPelagibacter		No
gi|71082940|ref|YP_265659.1|	466	2	Pyr_redox_2*Pyr_redox_dim	PF07992.10-PF02852.18	4.7e-82,2.4e-41	5-328,347-456	Pyr_redox_2,Pyr_redox_dim	4.7e-82,2.4e-41	Candidatus_Pelagibacter_ubique_HTCC1062_uid58401	Bacteria	Proteobacteria	Alphaproteobacteria	SAR11cluster	CandidatusPelagibacter		No
gi|71082785|ref|YP_265504.1|	314	1	Pyr_redox_2	PF07992.10	1.2e-56	9-301	Pyr_redox_2	1.2e-56	Candidatus_Pelagibacter_ubique_HTCC1062_uid58401	Bacteria	Proteobacteria	Alphaproteobacteria	SAR11cluster	CandidatusPelagibacter		No
gi|71066428|ref|YP_265155.1|	473	2	Fer4_20*Pyr_redox_2	PF14691.2-PF07992.10	1.9e-36,6.4e-27	27-138,150-460	Fer4_20,Pyr_redox_2	1.9e-36,6.4e-27	Psychrobacter_arcticus_273_4_uid58021	Bacteria	Proteobacteria	Gammaproteobacteria	Pseudomonadales	Moraxellaceae	Psychrobacter	Yes
gi|71066350|ref|YP_265077.1|	525	2	Thioredoxin_3*Pyr_redox_2	PF13192.2-PF07992.10	1.1e-09,3.1e-50	125-203,222-511	Pyr_redox_2,Thioredoxin_3	3.1e-50,1.1e-09	Psychrobacter_arcticus_273_4_uid58021	Bacteria	Proteobacteria	Gammaproteobacteria	Pseudomonadales	Moraxellaceae	Psychrobacter	Yes
gi|71066248|ref|YP_264975.1|	451	2	Pyr_redox_2*Pyr_redox_dim	PF07992.10-PF02852.18	8.1e-76,2e-34	5-319,340-451	Pyr_redox_2,Pyr_redox_dim	8.1e-76,2e-34	Psychrobacter_arcticus_273_4_uid58021	Bacteria	Proteobacteria	Gammaproteobacteria	Pseudomonadales	Moraxellaceae	Psychrobacter	Yes
gi|71065947|ref|YP_264674.1|	722	3	SNARE_assoc*Pyr_redox_2*Pyr_redox_dim	PF09335.7-PF07992.10-PF02852.18	6.6e-24,1.3e-60,9.7e-28	66-184,237-566,588-697	Pyr_redox_2,Pyr_redox_dim,SNARE_assoc	1.3e-60,9.7e-28,6.6e-24	Psychrobacter_arcticus_273_4_uid58021	Bacteria	Proteobacteria	Gammaproteobacteria	Pseudomonadales	Moraxellaceae	Psychrobacter	Yes
gi|71065890|ref|YP_264617.1|	547	2	Pyr_redox_2*Pyr_redox_dim	PF07992.10-PF02852.18	1.1e-60,2.5e-32	92-411,430-539	Pyr_redox_2,Pyr_redox_dim	1.1e-60,2.5e-32	Psychrobacter_arcticus_273_4_uid58021	Bacteria	Proteobacteria	Gammaproteobacteria	Pseudomonadales	Moraxellaceae	Psychrobacter	Yes
gi|71065328|ref|YP_264055.1|	511	2	Pyr_redox_2*Pyr_redox_dim	PF07992.10-PF02852.18	4.4e-41,1.2e-18	27-358,380-490	Pyr_redox_2,Pyr_redox_dim	4.4e-41,1.2e-18	Psychrobacter_arcticus_273_4_uid58021	Bacteria	Proteobacteria	Gammaproteobacteria	Pseudomonadales	Moraxellaceae	Psychrobacter	Yes
gi|71064963|ref|YP_263690.1|	340	1	Pyr_redox_2	PF07992.10	1e-55	11-306	Pyr_redox_2	1e-55	Psychrobacter_arcticus_273_4_uid58021	Bacteria	Proteobacteria	Gammaproteobacteria	Pseudomonadales	Moraxellaceae	Psychrobacter	Yes
gi|71064884|ref|YP_263611.1|	419	1	Pyr_redox_2	PF07992.10	2.8e-45	16-343	Pyr_redox_2	2.8e-45	Psychrobacter_arcticus_273_4_uid58021	Bacteria	Proteobacteria	Gammaproteobacteria	Pseudomonadales	Moraxellaceae	Psychrobacter	Yes
gi|71064761|ref|YP_263488.1|	711	2	Oxidored_FMN*Pyr_redox_2	PF00724.16-PF07992.10	6e-78,3.4e-22	21-347,391-682	Oxidored_FMN,Pyr_redox_2	6e-78,3.4e-22	Psychrobacter_arcticus_273_4_uid58021	Bacteria	Proteobacteria	Gammaproteobacteria	Pseudomonadales	Moraxellaceae	Psychrobacter	Yes
gi|71064685|ref|YP_263412.1|	483	2	Pyr_redox_2*Pyr_redox_dim	PF07992.10-PF02852.18	3.2e-70,5.5e-34	5-338,357-466	Pyr_redox_2,Pyr_redox_dim	3.2e-70,5.5e-34	Psychrobacter_arcticus_273_4_uid58021	Bacteria	Proteobacteria	Gammaproteobacteria	Pseudomonadales	Moraxellaceae	Psychrobacter	Yes
gi|70734004|ref|YP_257644.1|	418	1	Pyr_redox_2	PF07992.10	7.2e-21	9-306	Pyr_redox_2	7.2e-21	Pseudomonas_fluorescens_Pf_5_uid57937	Bacteria	Proteobacteria	Gammaproteobacteria	Pseudomonadales	Pseudomonadaceae	Pseudomonas	No
gi|70733958|ref|YP_257598.1|	472	2	Fer4_20*Pyr_redox_2	PF14691.2-PF07992.10	3.3e-38,7.1e-27	27-138,150-459	Fer4_20,Pyr_redox_2	3.3e-38,7.1e-27	Pseudomonas_fluorescens_Pf_5_uid57937	Bacteria	Proteobacteria	Gammaproteobacteria	Pseudomonadales	Pseudomonadaceae	Pseudomonas	No
gi|70733774|ref|YP_257414.1|	484	2	Pyr_redox_2*Pyr_redox_dim	PF07992.10-PF02852.18	6e-75,3.3e-38	5-334,353-462	Pyr_redox_2,Pyr_redox_dim	6e-75,3.3e-38	Pseudomonas_fluorescens_Pf_5_uid57937	Bacteria	Proteobacteria	Gammaproteobacteria	Pseudomonadales	Pseudomonadaceae	Pseudomonas	No
gi|70733386|ref|YP_263161.1|	382	1	Pyr_redox_2	PF07992.10	1.5e-47	3-298	Pyr_redox_2	1.5e-47	Pseudomonas_fluorescens_Pf_5_uid57937	Bacteria	Proteobacteria	Gammaproteobacteria	Pseudomonadales	Pseudomonadaceae	Pseudomonas	No
gi|70733025|ref|YP_262798.1|	686	2	Oxidored_FMN*Pyr_redox_2	PF00724.16-PF07992.10	1.5e-62,1.3e-11	5-344,391-679	Oxidored_FMN,Pyr_redox_2	1.5e-62,1.3e-11	Pseudomonas_fluorescens_Pf_5_uid57937	Bacteria	Proteobacteria	Gammaproteobacteria	Pseudomonadales	Pseudomonadaceae	Pseudomonas	No
gi|70733011|ref|YP_262784.1|	1005	4	Fer2_4*Pyr_redox_2*GCV_T*GCV_T_C	PF13510.2-PF07992.10-PF01571.17-PF08669.7	7e-24,6.7e-13,6.6e-75,1.7e-08	16-103,171-489,620-885,894-993	GCV_T,Fer2_4,Pyr_redox_2,GCV_T_C	6.6e-75,7e-24,6.7e-13,1.7e-08	Pseudomonas_fluorescens_Pf_5_uid57937	Bacteria	Proteobacteria	Gammaproteobacteria	Pseudomonadales	Pseudomonadaceae	Pseudomonas	No
gi|70732789|ref|YP_262552.1|	535	1	Pyr_redox_2	PF07992.10	4.3e-08	9-104	Pyr_redox_2	4.3e-08	Pseudomonas_fluorescens_Pf_5_uid57937	Bacteria	Proteobacteria	Gammaproteobacteria	Pseudomonadales	Pseudomonadaceae	Pseudomonas	No
gi|70732605|ref|YP_262368.1|	432	1	Pyr_redox_2	PF07992.10	2e-57	3-337	Pyr_redox_2	2e-57	Pseudomonas_fluorescens_Pf_5_uid57937	Bacteria	Proteobacteria	Gammaproteobacteria	Pseudomonadales	Pseudomonadaceae	Pseudomonas	No
gi|70731359|ref|YP_261100.1|	839	3	Pyr_redox_2*Pyr_redox_3*Abhydrolase_3	PF07992.10-PF13738.2-PF07859.9	1.4e-14,1.8e-21,3.1e-51	19-247,21-219,591-791	Abhydrolase_3,Pyr_redox_3,Pyr_redox_2	3.1e-51,1.8e-21,1.4e-14	Pseudomonas_fluorescens_Pf_5_uid57937	Bacteria	Proteobacteria	Gammaproteobacteria	Pseudomonadales	Pseudomonadaceae	Pseudomonas	No
gi|70731328|ref|YP_261069.1|	679	2	Oxidored_FMN*Pyr_redox_2	PF00724.16-PF07992.10	2.9e-86,6.6e-24	8-334,378-666	Oxidored_FMN,Pyr_redox_2	2.9e-86,6.6e-24	Pseudomonas_fluorescens_Pf_5_uid57937	Bacteria	Proteobacteria	Gammaproteobacteria	Pseudomonadales	Pseudomonadaceae	Pseudomonas	No
gi|70731240|ref|YP_260981.1|	316	1	Pyr_redox_2	PF07992.10	1.9e-53	7-302	Pyr_redox_2	1.9e-53	Pseudomonas_fluorescens_Pf_5_uid57937	Bacteria	Proteobacteria	Gammaproteobacteria	Pseudomonadales	Pseudomonadaceae	Pseudomonas	No
gi|70730915|ref|YP_260656.1|	678	2	Oxidored_FMN*Pyr_redox_2	PF00724.16-PF07992.10	2.1e-46,9.9e-10	5-341,386-667	Oxidored_FMN,Pyr_redox_2	2.1e-46,9.9e-10	Pseudomonas_fluorescens_Pf_5_uid57937	Bacteria	Proteobacteria	Gammaproteobacteria	Pseudomonadales	Pseudomonadaceae	Pseudomonas	No
gi|70730762|ref|YP_260503.1|	452	2	Pyr_redox_2*Pyr_redox_dim	PF07992.10-PF02852.18	8.9e-79,1.1e-36	5-317,338-447	Pyr_redox_2,Pyr_redox_dim	8.9e-79,1.1e-36	Pseudomonas_fluorescens_Pf_5_uid57937	Bacteria	Proteobacteria	Gammaproteobacteria	Pseudomonadales	Pseudomonadaceae	Pseudomonas	No
gi|70730758|ref|YP_260499.1|	521	2	Thioredoxin_3*Pyr_redox_2	PF13192.2-PF07992.10	1e-08,1.3e-50	119-196,212-503	Pyr_redox_2,Thioredoxin_3	1.3e-50,1e-08	Pseudomonas_fluorescens_Pf_5_uid57937	Bacteria	Proteobacteria	Gammaproteobacteria	Pseudomonadales	Pseudomonadaceae	Pseudomonas	No
gi|70730071|ref|YP_259810.1|	650	2	Oxidored_FMN*Pyr_redox_2	PF00724.16-PF07992.10	6.2e-56,2.5e-14	7-342,387-635	Oxidored_FMN,Pyr_redox_2	6.2e-56,2.5e-14	Pseudomonas_fluorescens_Pf_5_uid57937	Bacteria	Proteobacteria	Gammaproteobacteria	Pseudomonadales	Pseudomonadaceae	Pseudomonas	No
gi|70729946|ref|YP_259685.1|	469	2	Pyr_redox_2*Fer2_BFD	PF07992.10-PF04324.11	5.7e-23,3.4e-09	4-323,382-434	Pyr_redox_2,Fer2_BFD	5.7e-23,3.4e-09	Pseudomonas_fluorescens_Pf_5_uid57937	Bacteria	Proteobacteria	Gammaproteobacteria	Pseudomonadales	Pseudomonadaceae	Pseudomonas	No
gi|70729932|ref|YP_259671.1|	425	1	Pyr_redox_2	PF07992.10	2.3e-12	15-165	Pyr_redox_2	2.3e-12	Pseudomonas_fluorescens_Pf_5_uid57937	Bacteria	Proteobacteria	Gammaproteobacteria	Pseudomonadales	Pseudomonadaceae	Pseudomonas	No
gi|70729899|ref|YP_259638.1|	463	2	Pyr_redox_2*Pyr_redox_dim	PF07992.10-PF02852.18	5.4e-72,3.4e-28	7-325,344-453	Pyr_redox_2,Pyr_redox_dim	5.4e-72,3.4e-28	Pseudomonas_fluorescens_Pf_5_uid57937	Bacteria	Proteobacteria	Gammaproteobacteria	Pseudomonadales	Pseudomonadaceae	Pseudomonas	No
gi|70729340|ref|YP_259077.1|	464	2	Pyr_redox_2*Pyr_redox_dim	PF07992.10-PF02852.18	7.4e-67,2.2e-30	6-325,344-456	Pyr_redox_2,Pyr_redox_dim	7.4e-67,2.2e-30	Pseudomonas_fluorescens_Pf_5_uid57937	Bacteria	Proteobacteria	Gammaproteobacteria	Pseudomonadales	Pseudomonadaceae	Pseudomonas	No
gi|70729110|ref|YP_258846.1|	478	2	Pyr_redox_2*Pyr_redox_dim	PF07992.10-PF02852.18	3.7e-73,4.3e-40	5-334,353-462	Pyr_redox_2,Pyr_redox_dim	3.7e-73,4.3e-40	Pseudomonas_fluorescens_Pf_5_uid57937	Bacteria	Proteobacteria	Gammaproteobacteria	Pseudomonadales	Pseudomonadaceae	Pseudomonas	No
gi|70728789|ref|YP_258538.1|	429	1	Pyr_redox_2	PF07992.10	3e-26	8-300	Pyr_redox_2	3e-26	Pseudomonas_fluorescens_Pf_5_uid57937	Bacteria	Proteobacteria	Gammaproteobacteria	Pseudomonadales	Pseudomonadaceae	Pseudomonas	No
gi|70728708|ref|YP_258457.1|	396	1	Pyr_redox_2	PF07992.10	7.5e-13	3-153	Pyr_redox_2	7.5e-13	Pseudomonas_fluorescens_Pf_5_uid57937	Bacteria	Proteobacteria	Gammaproteobacteria	Pseudomonadales	Pseudomonadaceae	Pseudomonas	No
gi|70728327|ref|YP_258076.1|	320	1	Pyr_redox_2	PF07992.10	9.8e-56	7-301	Pyr_redox_2	9.8e-56	Pseudomonas_fluorescens_Pf_5_uid57937	Bacteria	Proteobacteria	Gammaproteobacteria	Pseudomonadales	Pseudomonadaceae	Pseudomonas	No
gi|70727592|ref|YP_254508.1|	507	2	Thioredoxin_3*Pyr_redox_2	PF13192.2-PF07992.10	6.2e-07,1.4e-45	118-192,206-494	Pyr_redox_2,Thioredoxin_3	1.4e-45,6.2e-07	Staphylococcus_haemolyticus_JCSC1435_uid62919	Bacteria	Firmicutes	Bacilli	Bacillales	Staphylococcus		Yes
gi|70727538|ref|YP_254454.1|	487	2	Fer4_20*Pyr_redox_2	PF14691.2-PF07992.10	2.3e-23,2e-28	23-141,153-470	Pyr_redox_2,Fer4_20	2e-28,2.3e-23	Staphylococcus_haemolyticus_JCSC1435_uid62919	Bacteria	Firmicutes	Bacilli	Bacillales	Staphylococcus		Yes
gi|70727396|ref|YP_254312.1|	287	2	Pyr_redox_2*Pyr_redox_dim	PF07992.10-PF02852.18	2.9e-44,5.9e-24	1-154,176-285	Pyr_redox_2,Pyr_redox_dim	2.9e-44,5.9e-24	Staphylococcus_haemolyticus_JCSC1435_uid62919	Bacteria	Firmicutes	Bacilli	Bacillales	Staphylococcus		Yes
gi|70727126|ref|YP_254040.1|	313	1	Pyr_redox_2	PF07992.10	4.6e-59	6-293	Pyr_redox_2	4.6e-59	Staphylococcus_haemolyticus_JCSC1435_uid62919	Bacteria	Firmicutes	Bacilli	Bacillales	Staphylococcus		Yes
gi|70727014|ref|YP_253928.1|	354	1	Pyr_redox_2	PF07992.10	1.3e-34	2-287	Pyr_redox_2	1.3e-34	Staphylococcus_haemolyticus_JCSC1435_uid62919	Bacteria	Firmicutes	Bacilli	Bacillales	Staphylococcus		Yes
gi|70727011|ref|YP_253925.1|	402	1	Pyr_redox_2	PF07992.10	6.1e-42	6-326	Pyr_redox_2	6.1e-42	Staphylococcus_haemolyticus_JCSC1435_uid62919	Bacteria	Firmicutes	Bacilli	Bacillales	Staphylococcus		Yes
gi|70726980|ref|YP_253894.1|	440	2	Pyr_redox_2*Pyr_redox_dim	PF07992.10-PF02852.18	4.4e-54,4.9e-08	2-298,323-429	Pyr_redox_2,Pyr_redox_dim	4.4e-54,4.9e-08	Staphylococcus_haemolyticus_JCSC1435_uid62919	Bacteria	Firmicutes	Bacilli	Bacillales	Staphylococcus		Yes
gi|70726857|ref|YP_253771.1|	468	2	Pyr_redox_2*Pyr_redox_dim	PF07992.10-PF02852.18	6.1e-76,7.4e-34	10-329,348-457	Pyr_redox_2,Pyr_redox_dim	6.1e-76,7.4e-34	Staphylococcus_haemolyticus_JCSC1435_uid62919	Bacteria	Firmicutes	Bacilli	Bacillales	Staphylococcus		Yes
gi|70726433|ref|YP_253347.1|	328	1	Pyr_redox_2	PF07992.10	4.9e-31	5-311	Pyr_redox_2	4.9e-31	Staphylococcus_haemolyticus_JCSC1435_uid62919	Bacteria	Firmicutes	Bacilli	Bacillales	Staphylococcus		Yes
gi|70726398|ref|YP_253312.1|	474	2	Pyr_redox_2*Pyr_redox_dim	PF07992.10-PF02852.18	2.1e-69,2.8e-27	6-333,353-463	Pyr_redox_2,Pyr_redox_dim	2.1e-69,2.8e-27	Staphylococcus_haemolyticus_JCSC1435_uid62919	Bacteria	Firmicutes	Bacilli	Bacillales	Staphylococcus		Yes
gi|70726153|ref|YP_253067.1|	496	2	Pyr_redox_2*NAD_binding_9	PF07992.10-PF13454.2	1.1e-08,3.2e-29	1-250,4-159	NAD_binding_9,Pyr_redox_2	3.2e-29,1.1e-08	Staphylococcus_haemolyticus_JCSC1435_uid62919	Bacteria	Firmicutes	Bacilli	Bacillales	Staphylococcus		Yes
gi|70725682|ref|YP_252596.1|	343	1	Pyr_redox_2	PF07992.10	2.2e-36	2-303	Pyr_redox_2	2.2e-36	Staphylococcus_haemolyticus_JCSC1435_uid62919	Bacteria	Firmicutes	Bacilli	Bacillales	Staphylococcus		Yes
gi|70725652|ref|YP_252566.1|	803	5	Pyr_redox_2*Fer2_BFD*Fer2_BFD*NIR_SIR_ferr*NIR_SIR	PF07992.10-PF04324.11-PF04324.11-PF03460.13-PF01077.18	3.4e-61,9.3e-21,9.3e-21,5e-11,1.1e-24	4-296,415-465,478-530,551-617,623-766	Pyr_redox_2,NIR_SIR,Fer2_BFD,Fer2_BFD,NIR_SIR_ferr	3.4e-61,1.1e-24,9.3e-21,9.3e-21,5e-11	Staphylococcus_haemolyticus_JCSC1435_uid62919	Bacteria	Firmicutes	Bacilli	Bacillales	Staphylococcus		Yes
gi|70725228|ref|YP_252142.1|	453	2	Pyr_redox_2*Pyr_redox_dim	PF07992.10-PF02852.18	3.5e-65,3.1e-29	5-314,334-443	Pyr_redox_2,Pyr_redox_dim	3.5e-65,3.1e-29	Staphylococcus_haemolyticus_JCSC1435_uid62919	Bacteria	Firmicutes	Bacilli	Bacillales	Staphylococcus		Yes
gi|70725224|ref|YP_252138.1|	450	2	Pyr_redox_2*Pyr_redox_dim	PF07992.10-PF02852.18	5.1e-72,4e-28	5-311,331-440	Pyr_redox_2,Pyr_redox_dim	5.1e-72,4e-28	Staphylococcus_haemolyticus_JCSC1435_uid62919	Bacteria	Firmicutes	Bacilli	Bacillales	Staphylococcus		Yes
gi|70725218|ref|YP_252132.1|	447	2	Pyr_redox_2*Pyr_redox_dim	PF07992.10-PF02852.18	5.3e-59,1.6e-13	4-315,335-441	Pyr_redox_2,Pyr_redox_dim	5.3e-59,1.6e-13	Staphylococcus_haemolyticus_JCSC1435_uid62919	Bacteria	Firmicutes	Bacilli	Bacillales	Staphylococcus		Yes
gi|70608009|ref|YP_256879.1|	550	4	Oxidored_FMN*Pyr_redox_2*Pyr_redox*NAD_binding_8	PF00724.16-PF07992.10-PF00070.23-PF13450.2	1e-57,1.4e-08,2e-08,2.9e-09	2-320,336-467,359-441,362-414	Oxidored_FMN,NAD_binding_8,Pyr_redox_2,Pyr_redox	1e-57,2.9e-09,1.4e-08,2e-08	Sulfolobus_acidocaldarius_DSM_639_uid58379	Archaea	Crenarchaeota	Thermoprotei	Sulfolobales	Sulfolobaceae	Sulfolobus	Yes
gi|70607996|ref|YP_256866.1|	423	2	Pyr_redox_2*Reductase_C	PF07992.10-PF14759.2	4.4e-60,2.4e-12	21-316,335-422	Pyr_redox_2,Reductase_C	4.4e-60,2.4e-12	Sulfolobus_acidocaldarius_DSM_639_uid58379	Archaea	Crenarchaeota	Thermoprotei	Sulfolobales	Sulfolobaceae	Sulfolobus	Yes
gi|70607860|ref|YP_256730.1|	332	1	Pyr_redox_2	PF07992.10	5.5e-40	4-299	Pyr_redox_2	5.5e-40	Sulfolobus_acidocaldarius_DSM_639_uid58379	Archaea	Crenarchaeota	Thermoprotei	Sulfolobales	Sulfolobaceae	Sulfolobus	Yes
gi|70607660|ref|YP_256530.1|	331	1	Pyr_redox_2	PF07992.10	7.4e-39	1-268	Pyr_redox_2	7.4e-39	Sulfolobus_acidocaldarius_DSM_639_uid58379	Archaea	Crenarchaeota	Thermoprotei	Sulfolobales	Sulfolobaceae	Sulfolobus	Yes
gi|70607437|ref|YP_256307.1|	454	2	Pyr_redox_2*Pyr_redox_dim	PF07992.10-PF02852.18	4.3e-61,2.6e-30	2-310,330-439	Pyr_redox_2,Pyr_redox_dim	4.3e-61,2.6e-30	Sulfolobus_acidocaldarius_DSM_639_uid58379	Archaea	Crenarchaeota	Thermoprotei	Sulfolobales	Sulfolobaceae	Sulfolobus	Yes
gi|70607431|ref|YP_256301.1|	321	1	Pyr_redox_2	PF07992.10	3e-45	1-262	Pyr_redox_2	3e-45	Sulfolobus_acidocaldarius_DSM_639_uid58379	Archaea	Crenarchaeota	Thermoprotei	Sulfolobales	Sulfolobaceae	Sulfolobus	Yes
gi|70606939|ref|YP_255809.1|	327	1	Pyr_redox_2	PF07992.10	8.6e-46	7-291	Pyr_redox_2	8.6e-46	Sulfolobus_acidocaldarius_DSM_639_uid58379	Archaea	Crenarchaeota	Thermoprotei	Sulfolobales	Sulfolobaceae	Sulfolobus	Yes
gi|70606716|ref|YP_255586.1|	323	1	Pyr_redox_2	PF07992.10	1.3e-57	16-305	Pyr_redox_2	1.3e-57	Sulfolobus_acidocaldarius_DSM_639_uid58379	Archaea	Crenarchaeota	Thermoprotei	Sulfolobales	Sulfolobaceae	Sulfolobus	Yes
gi|70606177|ref|YP_255047.1|	444	2	Pyr_redox_2*Pyr_redox_dim	PF07992.10-PF02852.18	2.4e-50,2.2e-17	3-305,325-426	Pyr_redox_2,Pyr_redox_dim	2.4e-50,2.2e-17	Sulfolobus_acidocaldarius_DSM_639_uid58379	Archaea	Crenarchaeota	Thermoprotei	Sulfolobales	Sulfolobaceae	Sulfolobus	Yes
gi|70606170|ref|YP_255040.1|	385	1	Pyr_redox_2	PF07992.10	8.9e-14	3-156	Pyr_redox_2	8.9e-14	Sulfolobus_acidocaldarius_DSM_639_uid58379	Archaea	Crenarchaeota	Thermoprotei	Sulfolobales	Sulfolobaceae	Sulfolobus	Yes
gi|70606167|ref|YP_255037.1|	364	1	Pyr_redox_2	PF07992.10	4.7e-15	3-338	Pyr_redox_2	4.7e-15	Sulfolobus_acidocaldarius_DSM_639_uid58379	Archaea	Crenarchaeota	Thermoprotei	Sulfolobales	Sulfolobaceae	Sulfolobus	Yes
gi|70606155|ref|YP_255025.1|	394	2	Pyr_redox_2*DAO	PF07992.10-PF01266.20	3.3e-09,1.3e-13	3-188,4-60	DAO,Pyr_redox_2	1.3e-13,3.3e-09	Sulfolobus_acidocaldarius_DSM_639_uid58379	Archaea	Crenarchaeota	Thermoprotei	Sulfolobales	Sulfolobaceae	Sulfolobus	Yes
gi|70605993|ref|YP_254863.1|	440	2	Pyr_redox_2*Pyr_redox_dim	PF07992.10-PF02852.18	2.3e-52,4.3e-18	2-300,320-428	Pyr_redox_2,Pyr_redox_dim	2.3e-52,4.3e-18	Sulfolobus_acidocaldarius_DSM_639_uid58379	Archaea	Crenarchaeota	Thermoprotei	Sulfolobales	Sulfolobaceae	Sulfolobus	Yes
gi|70605982|ref|YP_254852.1|	414	2	Pyr_redox_2*Pyr_redox_dim	PF07992.10-PF02852.18	4.6e-55,4.3e-15	1-296,311-410	Pyr_redox_2,Pyr_redox_dim	4.6e-55,4.3e-15	Sulfolobus_acidocaldarius_DSM_639_uid58379	Archaea	Crenarchaeota	Thermoprotei	Sulfolobales	Sulfolobaceae	Sulfolobus	Yes
gi|70605882|ref|YP_254752.1|	328	1	Pyr_redox_2	PF07992.10	2.2e-39	1-296	Pyr_redox_2	2.2e-39	Sulfolobus_acidocaldarius_DSM_639_uid58379	Archaea	Crenarchaeota	Thermoprotei	Sulfolobales	Sulfolobaceae	Sulfolobus	Yes
gi|68537188|ref|YP_251893.1|	344	1	Pyr_redox_2	PF07992.10	2.3e-60	42-330	Pyr_redox_2	2.3e-60	Corynebacterium_jeikeium_K411_uid58399	Bacteria	Actinobacteria	Actinobacteridae	Actinomycetales	Corynebacterineae	Corynebacteriaceae	Yes
gi|68537030|ref|YP_251735.1|	476	2	Pyr_redox_2*Pyr_redox_dim	PF07992.10-PF02852.18	1.5e-75,1.7e-32	6-331,352-465	Pyr_redox_2,Pyr_redox_dim	1.5e-75,1.7e-32	Corynebacterium_jeikeium_K411_uid58399	Bacteria	Actinobacteria	Actinobacteridae	Actinomycetales	Corynebacterineae	Corynebacteriaceae	Yes
gi|68536560|ref|YP_251265.1|	368	2	Pyr_redox_2*Pyr_redox_3	PF07992.10-PF13738.2	1.5e-08,2.5e-13	16-245,19-232	Pyr_redox_3,Pyr_redox_2	2.5e-13,1.5e-08	Corynebacterium_jeikeium_K411_uid58399	Bacteria	Actinobacteria	Actinobacteridae	Actinomycetales	Corynebacterineae	Corynebacteriaceae	Yes
gi|68536528|ref|YP_251233.1|	473	2	Pyr_redox_2*Pyr_redox_dim	PF07992.10-PF02852.18	1.1e-60,5.9e-21	5-332,352-459	Pyr_redox_2,Pyr_redox_dim	1.1e-60,5.9e-21	Corynebacterium_jeikeium_K411_uid58399	Bacteria	Actinobacteria	Actinobacteridae	Actinomycetales	Corynebacterineae	Corynebacteriaceae	Yes
gi|68536230|ref|YP_250935.1|	456	2	Pyr_redox_2*Pyr_redox_dim	PF07992.10-PF02852.18	4.5e-54,1.6e-29	4-318,339-449	Pyr_redox_2,Pyr_redox_dim	4.5e-54,1.6e-29	Corynebacterium_jeikeium_K411_uid58399	Bacteria	Actinobacteria	Actinobacteridae	Actinomycetales	Corynebacterineae	Corynebacteriaceae	Yes
gi|68535991|ref|YP_250696.1|	471	1	Pyr_redox_2	PF07992.10	4.6e-50	8-334	Pyr_redox_2	4.6e-50	Corynebacterium_jeikeium_K411_uid58399	Bacteria	Actinobacteria	Actinobacteridae	Actinomycetales	Corynebacterineae	Corynebacteriaceae	Yes
gi|68535307|ref|YP_250012.1|	473	1	Pyr_redox_2	PF07992.10	4.9e-16	7-191	Pyr_redox_2	4.9e-16	Corynebacterium_jeikeium_K411_uid58399	Bacteria	Actinobacteria	Actinobacteridae	Actinomycetales	Corynebacterineae	Corynebacteriaceae	Yes
gi|68535219|ref|YP_249924.1|	526	2	Thioredoxin_3*Pyr_redox_2	PF13192.2-PF07992.10	4.6e-09,2.5e-52	126-201,217-510	Pyr_redox_2,Thioredoxin_3	2.5e-52,4.6e-09	Corynebacterium_jeikeium_K411_uid58399	Bacteria	Actinobacteria	Actinobacteridae	Actinomycetales	Corynebacterineae	Corynebacteriaceae	Yes
gi|68535140|ref|YP_249845.1|	512	1	Pyr_redox_2	PF07992.10	1.1e-27	103-220	Pyr_redox_2	1.1e-27	Corynebacterium_jeikeium_K411_uid58399	Bacteria	Actinobacteria	Actinobacteridae	Actinomycetales	Corynebacterineae	Corynebacteriaceae	Yes
gi|68535138|ref|YP_249842.1|	780	2	Oxidored_FMN*Pyr_redox_2	PF00724.16-PF07992.10	5.5e-73,1.9e-23	46-384,428-686	Oxidored_FMN,Pyr_redox_2	5.5e-73,1.9e-23	Corynebacterium_jeikeium_K411_uid58399	Bacteria	Actinobacteria	Actinobacteridae	Actinomycetales	Corynebacterineae	Corynebacteriaceae	Yes
gi|68535109|ref|YP_249814.1|	322	1	Pyr_redox_2	PF07992.10	1.5e-19	9-297	Pyr_redox_2	1.5e-19	Corynebacterium_jeikeium_K411_uid58399	Bacteria	Actinobacteria	Actinobacteridae	Actinomycetales	Corynebacterineae	Corynebacteriaceae	Yes
gi|68250236|ref|YP_249348.1|	474	2	Pyr_redox_2*Pyr_redox_dim	PF07992.10-PF02852.18	3.1e-68,1.6e-34	7-328,347-456	Pyr_redox_2,Pyr_redox_dim	3.1e-68,1.6e-34	Haemophilus_influenzae_86_028NP_uid58093	Bacteria	Proteobacteria	Gammaproteobacteria	Pasteurellales	Pasteurellaceae	Haemophilus	No
gi|68249707|ref|YP_248819.1|	318	1	Pyr_redox_2	PF07992.10	5.6e-55	7-302	Pyr_redox_2	5.6e-55	Haemophilus_influenzae_86_028NP_uid58093	Bacteria	Proteobacteria	Gammaproteobacteria	Pasteurellales	Pasteurellaceae	Haemophilus	No
gi|68249344|ref|YP_248456.1|	444	1	Pyr_redox_2	PF07992.10	2.5e-66	2-348	Pyr_redox_2	2.5e-66	Haemophilus_influenzae_86_028NP_uid58093	Bacteria	Proteobacteria	Gammaproteobacteria	Pasteurellales	Pasteurellaceae	Haemophilus	No
gi|68248769|ref|YP_247881.1|	456	2	Pyr_redox_2*Pyr_redox_dim	PF07992.10-PF02852.18	4.3e-75,8.2e-38	5-324,345-456	Pyr_redox_2,Pyr_redox_dim	4.3e-75,8.2e-38	Haemophilus_influenzae_86_028NP_uid58093	Bacteria	Proteobacteria	Gammaproteobacteria	Pasteurellales	Pasteurellaceae	Haemophilus	No
gi|67459662|ref|YP_247286.1|	459	2	Pyr_redox_2*Pyr_redox_dim	PF07992.10-PF02852.18	2.2e-72,3.1e-34	4-320,340-449	Pyr_redox_2,Pyr_redox_dim	2.2e-72,3.1e-34	Rickettsia_felis_URRWXCal2_uid58331	Bacteria	Proteobacteria	Alphaproteobacteria	Rickettsiales	Rickettsiaceae	Rickettsieae	Yes
gi|67459199|ref|YP_246823.1|	459	2	Pyr_redox_2*Pyr_redox_dim	PF07992.10-PF02852.18	3.6e-71,1.7e-39	4-321,340-449	Pyr_redox_2,Pyr_redox_dim	3.6e-71,1.7e-39	Rickettsia_felis_URRWXCal2_uid58331	Bacteria	Proteobacteria	Alphaproteobacteria	Rickettsiales	Rickettsiaceae	Rickettsieae	Yes
gi|67459092|ref|YP_246716.1|	335	1	Pyr_redox_2	PF07992.10	2.8e-42	5-305	Pyr_redox_2	2.8e-42	Rickettsia_felis_URRWXCal2_uid58331	Bacteria	Proteobacteria	Alphaproteobacteria	Rickettsiales	Rickettsiaceae	Rickettsieae	Yes
gi|67459073|ref|YP_246697.1|	310	1	Pyr_redox_2	PF07992.10	1.9e-57	5-297	Pyr_redox_2	1.9e-57	Rickettsia_felis_URRWXCal2_uid58331	Bacteria	Proteobacteria	Alphaproteobacteria	Rickettsiales	Rickettsiaceae	Rickettsieae	Yes
gi|67458397|ref|YP_246021.1|	1075	1	Pyr_redox_2	PF07992.10	3.8e-08	429-650	Pyr_redox_2	3.8e-08	Rickettsia_felis_URRWXCal2_uid58331	Bacteria	Proteobacteria	Alphaproteobacteria	Rickettsiales	Rickettsiaceae	Rickettsieae	Yes
gi|67078137|ref|YP_245757.1|	462	2	Pyr_redox_2*Pyr_redox	PF07992.10-PF00070.23	4.4e-42,1.2e-15	101-219,269-345	Pyr_redox_2,Pyr_redox	4.4e-42,1.2e-15	Bacillus_cereus_E33L_uid58103	Bacteria	Firmicutes	Bacilli	Bacillales	Bacillaceae	Bacillus	No
gi|66770276|ref|YP_245038.1|	460	2	Pyr_redox_2*Pyr_redox_dim	PF07992.10-PF02852.18	2.8e-61,3.7e-23	6-323,344-453	Pyr_redox_2,Pyr_redox_dim	2.8e-61,3.7e-23	Xanthomonas_campestris_8004_uid57595	Bacteria	Proteobacteria	Gammaproteobacteria	Xanthomonadales	Xanthomonadaceae	Xanthomonas	No
gi|66770139|ref|YP_244901.1|	428	1	Pyr_redox_2	PF07992.10	1.1e-51	10-327	Pyr_redox_2	1.1e-51	Xanthomonas_campestris_8004_uid57595	Bacteria	Proteobacteria	Gammaproteobacteria	Xanthomonadales	Xanthomonadaceae	Xanthomonas	No
gi|66769987|ref|YP_244749.1|	213	2	Biotin_lipoyl*Pyr_redox_2	PF00364.18-PF07992.10	8.5e-19,5.8e-11	16-88,156-212	Biotin_lipoyl,Pyr_redox_2	8.5e-19,5.8e-11	Xanthomonas_campestris_8004_uid57595	Bacteria	Proteobacteria	Gammaproteobacteria	Xanthomonadales	Xanthomonadaceae	Xanthomonas	No
gi|66769699|ref|YP_244461.1|	529	2	Thioredoxin_3*Pyr_redox_2	PF13192.2-PF07992.10	9.6e-10,1.9e-51	120-197,213-503	Pyr_redox_2,Thioredoxin_3	1.9e-51,9.6e-10	Xanthomonas_campestris_8004_uid57595	Bacteria	Proteobacteria	Gammaproteobacteria	Xanthomonadales	Xanthomonadaceae	Xanthomonas	No
gi|66769604|ref|YP_244366.1|	679	2	Oxidored_FMN*Pyr_redox_2	PF00724.16-PF07992.10	4.7e-72,2.7e-23	14-340,377-662	Oxidored_FMN,Pyr_redox_2	4.7e-72,2.7e-23	Xanthomonas_campestris_8004_uid57595	Bacteria	Proteobacteria	Gammaproteobacteria	Xanthomonadales	Xanthomonadaceae	Xanthomonas	No
gi|66769058|ref|YP_243820.1|	478	2	Pyr_redox_2*Pyr_redox_dim	PF07992.10-PF02852.18	1e-67,5.7e-37	5-338,357-466	Pyr_redox_2,Pyr_redox_dim	1e-67,5.7e-37	Xanthomonas_campestris_8004_uid57595	Bacteria	Proteobacteria	Gammaproteobacteria	Xanthomonadales	Xanthomonadaceae	Xanthomonas	No
gi|66768527|ref|YP_243289.1|	322	1	Pyr_redox_2	PF07992.10	6.7e-53	12-307	Pyr_redox_2	6.7e-53	Xanthomonas_campestris_8004_uid57595	Bacteria	Proteobacteria	Gammaproteobacteria	Xanthomonadales	Xanthomonadaceae	Xanthomonas	No
gi|66768491|ref|YP_243253.1|	817	5	Pyr_redox_2*Fer2_BFD*Fer2_BFD*NIR_SIR_ferr*NIR_SIR	PF07992.10-PF04324.11-PF04324.11-PF03460.13-PF01077.18	3.8e-61,1.1e-21,1.1e-21,2.4e-12,2.1e-24	4-298,422-472,486-538,560-625,631-774	Pyr_redox_2,NIR_SIR,Fer2_BFD,Fer2_BFD,NIR_SIR_ferr	3.8e-61,2.1e-24,1.1e-21,1.1e-21,2.4e-12	Xanthomonas_campestris_8004_uid57595	Bacteria	Proteobacteria	Gammaproteobacteria	Xanthomonadales	Xanthomonadaceae	Xanthomonas	No
gi|66768024|ref|YP_242786.1|	444	1	Pyr_redox_2	PF07992.10	4e-30	15-319	Pyr_redox_2	4e-30	Xanthomonas_campestris_8004_uid57595	Bacteria	Proteobacteria	Gammaproteobacteria	Xanthomonadales	Xanthomonadaceae	Xanthomonas	No
gi|66767863|ref|YP_242625.1|	456	2	Pyr_redox_2*Pyr_redox_dim	PF07992.10-PF02852.18	3.2e-65,9.5e-34	7-325,346-456	Pyr_redox_2,Pyr_redox_dim	3.2e-65,9.5e-34	Xanthomonas_campestris_8004_uid57595	Bacteria	Proteobacteria	Gammaproteobacteria	Xanthomonadales	Xanthomonadaceae	Xanthomonas	No
gi|66766954|ref|YP_241716.1|	299	1	Pyr_redox_2	PF07992.10	3.2e-26	3-285	Pyr_redox_2	3.2e-26	Xanthomonas_campestris_8004_uid57595	Bacteria	Proteobacteria	Gammaproteobacteria	Xanthomonadales	Xanthomonadaceae	Xanthomonas	No
gi|66766772|ref|YP_241534.1|	478	3	Pyr_redox_2*NAD_binding_9*FAD_binding_2	PF07992.10-PF13454.2-PF00890.20	5.9e-09,8.2e-24,4.4e-05	12-242,15-159,299-440	NAD_binding_9,Pyr_redox_2,FAD_binding_2	8.2e-24,5.9e-09,4.4e-05	Xanthomonas_campestris_8004_uid57595	Bacteria	Proteobacteria	Gammaproteobacteria	Xanthomonadales	Xanthomonadaceae	Xanthomonas	No
gi|66766383|ref|YP_241145.1|	493	2	Fer4_20*Pyr_redox_2	PF14691.2-PF07992.10	2.4e-35,3.8e-28	26-136,148-470	Fer4_20,Pyr_redox_2	2.4e-35,3.8e-28	Xanthomonas_campestris_8004_uid57595	Bacteria	Proteobacteria	Gammaproteobacteria	Xanthomonadales	Xanthomonadaceae	Xanthomonas	No
gi|662862535|ref|YP_006519833.2|	537	2	Pyr_redox_2*Pyr_redox_3	PF07992.10-PF13738.2	2.3e-16,7.9e-23	8-225,11-213	Pyr_redox_3,Pyr_redox_2	7.9e-23,2.3e-16	Mycobacterium_massiliense_GO_06_uid170732	Bacteria	Actinobacteria	Actinobacteridae	Actinomycetales	Corynebacterineae	Mycobacteriaceae	No
gi|662862032|ref|YP_006520280.2|	365	1	Pyr_redox_2	PF07992.10	4.8e-15	5-229	Pyr_redox_2	4.8e-15	Mycobacterium_massiliense_GO_06_uid170732	Bacteria	Actinobacteria	Actinobacteridae	Actinomycetales	Corynebacterineae	Mycobacteriaceae	No
gi|662862018|ref|YP_006520296.2|	503	2	Pyr_redox_2*Pyr_redox_3	PF07992.10-PF13738.2	1.8e-10,3.6e-18	5-225,8-211	Pyr_redox_3,Pyr_redox_2	3.6e-18,1.8e-10	Mycobacterium_massiliense_GO_06_uid170732	Bacteria	Actinobacteria	Actinobacteridae	Actinomycetales	Corynebacterineae	Mycobacteriaceae	No
gi|662860820|ref|YP_009038610.1|	458	2	Pyr_redox_2*Pyr_redox_dim	PF07992.10-PF02852.18	6.1e-61,1.5e-23	5-321,343-450	Pyr_redox_2,Pyr_redox_dim	6.1e-61,1.5e-23	Mycobacterium_massiliense_GO_06_uid170732	Bacteria	Actinobacteria	Actinobacteridae	Actinomycetales	Corynebacterineae	Mycobacteriaceae	No
gi|662860758|ref|YP_006521447.2|	506	2	Pyr_redox_2*Pyr_redox_3	PF07992.10-PF13738.2	3.8e-10,2.8e-20	12-227,15-213	Pyr_redox_3,Pyr_redox_2	2.8e-20,3.8e-10	Mycobacterium_massiliense_GO_06_uid170732	Bacteria	Actinobacteria	Actinobacteridae	Actinomycetales	Corynebacterineae	Mycobacteriaceae	No
gi|662860182|ref|YP_006521978.2|	523	3	FMO-like*Pyr_redox_2*Pyr_redox_3	PF00743.15-PF07992.10-PF13738.2	3.2e-06,6.5e-17,2.3e-25	17-259,18-246,21-219	Pyr_redox_3,Pyr_redox_2,FMO-like	2.3e-25,6.5e-17,3.2e-06	Mycobacterium_massiliense_GO_06_uid170732	Bacteria	Actinobacteria	Actinobacteridae	Actinomycetales	Corynebacterineae	Mycobacteriaceae	No
gi|662860167|ref|YP_006521981.2|	521	2	Pyr_redox_2*Pyr_redox_3	PF07992.10-PF13738.2	1.4e-14,8.8e-25	8-229,11-209	Pyr_redox_3,Pyr_redox_2	8.8e-25,1.4e-14	Mycobacterium_massiliense_GO_06_uid170732	Bacteria	Actinobacteria	Actinobacteridae	Actinomycetales	Corynebacterineae	Mycobacteriaceae	No
gi|662860159|ref|YP_009038109.1|	674	2	Pyr_redox_2*Abhydrolase_3	PF07992.10-PF07859.9	7.7e-11,1.3e-45	5-178,437-639	Abhydrolase_3,Pyr_redox_2	1.3e-45,7.7e-11	Mycobacterium_massiliense_GO_06_uid170732	Bacteria	Actinobacteria	Actinobacteridae	Actinomycetales	Corynebacterineae	Mycobacteriaceae	No
gi|662860081|ref|YP_009038048.1|	432	2	Pyr_redox_2*NAD_binding_9	PF07992.10-PF13454.2	7.6e-10,2.3e-37	2-229,5-150	NAD_binding_9,Pyr_redox_2	2.3e-37,7.6e-10	Mycobacterium_massiliense_GO_06_uid170732	Bacteria	Actinobacteria	Actinobacteridae	Actinomycetales	Corynebacterineae	Mycobacteriaceae	No
gi|662859486|ref|YP_006349526.2|	314	1	Pyr_redox_2	PF07992.10	1.7e-10	14-162	Pyr_redox_2	1.7e-10	Haloferax_mediterranei_ATCC_33500_uid167315	Archaea	Euryarchaeota	Halobacteria	Halobacteriales	Halobacteriaceae	Haloferax	Yes
gi|66048252|ref|YP_238093.1|	382	1	Pyr_redox_2	PF07992.10	2e-48	3-296	Pyr_redox_2	2e-48	Pseudomonas_syringae_B728a_uid57931	Bacteria	Proteobacteria	Gammaproteobacteria	Pseudomonadales	Pseudomonadaceae	Pseudomonas	Yes
gi|66048006|ref|YP_237847.1|	686	2	Oxidored_FMN*Pyr_redox_2	PF00724.16-PF07992.10	1.3e-64,7.8e-13	5-344,391-679	Oxidored_FMN,Pyr_redox_2	1.3e-64,7.8e-13	Pseudomonas_syringae_B728a_uid57931	Bacteria	Proteobacteria	Gammaproteobacteria	Pseudomonadales	Pseudomonadaceae	Pseudomonas	Yes
gi|66047939|ref|YP_237780.1|	1006	4	Fer2_4*Pyr_redox_2*GCV_T*GCV_T_C	PF13510.2-PF07992.10-PF01571.17-PF08669.7	1.6e-23,6.8e-11,2.1e-73,2.3e-09	16-103,171-445,620-885,894-993	GCV_T,Fer2_4,Pyr_redox_2,GCV_T_C	2.1e-73,1.6e-23,6.8e-11,2.3e-09	Pseudomonas_syringae_B728a_uid57931	Bacteria	Proteobacteria	Gammaproteobacteria	Pseudomonadales	Pseudomonadaceae	Pseudomonas	Yes
gi|66046328|ref|YP_236169.1|	853	4	Pyr_redox_2*Fer2_BFD*NIR_SIR_ferr*NIR_SIR	PF07992.10-PF04324.11-PF03460.13-PF01077.18	6.2e-54,9.3e-19,6.1e-12,1.7e-17	12-306,428-477,564-629,637-773	Pyr_redox_2,Fer2_BFD,NIR_SIR,NIR_SIR_ferr	6.2e-54,9.3e-19,1.7e-17,6.1e-12	Pseudomonas_syringae_B728a_uid57931	Bacteria	Proteobacteria	Gammaproteobacteria	Pseudomonadales	Pseudomonadaceae	Pseudomonas	Yes
gi|66046210|ref|YP_236051.1|	452	2	Pyr_redox_2*Pyr_redox_dim	PF07992.10-PF02852.18	8.4e-75,1e-36	5-317,338-447	Pyr_redox_2,Pyr_redox_dim	8.4e-75,1e-36	Pseudomonas_syringae_B728a_uid57931	Bacteria	Proteobacteria	Gammaproteobacteria	Pseudomonadales	Pseudomonadaceae	Pseudomonas	Yes
gi|66046205|ref|YP_236046.1|	520	2	Thioredoxin_3*Pyr_redox_2	PF13192.2-PF07992.10	1.4e-09,7.9e-52	118-196,212-504	Pyr_redox_2,Thioredoxin_3	7.9e-52,1.4e-09	Pseudomonas_syringae_B728a_uid57931	Bacteria	Proteobacteria	Gammaproteobacteria	Pseudomonadales	Pseudomonadaceae	Pseudomonas	Yes
gi|66045568|ref|YP_235409.1|	463	2	Pyr_redox_2*Fer2_BFD	PF07992.10-PF04324.11	4.6e-26,2.7e-08	4-316,372-424	Pyr_redox_2,Fer2_BFD	4.6e-26,2.7e-08	Pseudomonas_syringae_B728a_uid57931	Bacteria	Proteobacteria	Gammaproteobacteria	Pseudomonadales	Pseudomonadaceae	Pseudomonas	Yes
gi|66045462|ref|YP_235303.1|	968	4	Fer2_4*Pyr_redox_2*GCV_T*GCV_T_C	PF13510.2-PF07992.10-PF01571.17-PF08669.7	5.8e-24,4.1e-15,1.2e-73,2.9e-12	18-100,167-430,593-856,863-956	GCV_T,Fer2_4,Pyr_redox_2,GCV_T_C	1.2e-73,5.8e-24,4.1e-15,2.9e-12	Pseudomonas_syringae_B728a_uid57931	Bacteria	Proteobacteria	Gammaproteobacteria	Pseudomonadales	Pseudomonadaceae	Pseudomonas	Yes
gi|66045340|ref|YP_235181.1|	409	1	Pyr_redox_2	PF07992.10	6.2e-63	4-298	Pyr_redox_2	6.2e-63	Pseudomonas_syringae_B728a_uid57931	Bacteria	Proteobacteria	Gammaproteobacteria	Pseudomonadales	Pseudomonadaceae	Pseudomonas	Yes
gi|66045251|ref|YP_235092.1|	478	2	Pyr_redox_2*Pyr_redox_dim	PF07992.10-PF02852.18	8.6e-73,3.1e-41	5-334,353-462	Pyr_redox_2,Pyr_redox_dim	8.6e-73,3.1e-41	Pseudomonas_syringae_B728a_uid57931	Bacteria	Proteobacteria	Gammaproteobacteria	Pseudomonadales	Pseudomonadaceae	Pseudomonas	Yes
gi|66045142|ref|YP_234983.1|	477	2	Pyr_redox_2*Pyr_redox_dim	PF07992.10-PF02852.18	8e-64,1.8e-29	19-338,357-469	Pyr_redox_2,Pyr_redox_dim	8e-64,1.8e-29	Pseudomonas_syringae_B728a_uid57931	Bacteria	Proteobacteria	Gammaproteobacteria	Pseudomonadales	Pseudomonadaceae	Pseudomonas	Yes
gi|66044920|ref|YP_234761.1|	679	2	Oxidored_FMN*Pyr_redox_2	PF00724.16-PF07992.10	8e-87,1.2e-24	8-334,378-666	Oxidored_FMN,Pyr_redox_2	8e-87,1.2e-24	Pseudomonas_syringae_B728a_uid57931	Bacteria	Proteobacteria	Gammaproteobacteria	Pseudomonadales	Pseudomonadaceae	Pseudomonas	Yes
gi|66044269|ref|YP_234110.1|	320	1	Pyr_redox_2	PF07992.10	2.4e-57	7-301	Pyr_redox_2	2.4e-57	Pseudomonas_syringae_B728a_uid57931	Bacteria	Proteobacteria	Gammaproteobacteria	Pseudomonadales	Pseudomonadaceae	Pseudomonas	Yes
gi|66044045|ref|YP_233886.1|	432	1	Pyr_redox_2	PF07992.10	3.2e-57	3-337	Pyr_redox_2	3.2e-57	Pseudomonas_syringae_B728a_uid57931	Bacteria	Proteobacteria	Gammaproteobacteria	Pseudomonadales	Pseudomonadaceae	Pseudomonas	Yes
gi|66043679|ref|YP_233520.1|	472	2	Fer4_20*Pyr_redox_2	PF14691.2-PF07992.10	3.3e-38,1.7e-26	27-138,150-459	Fer4_20,Pyr_redox_2	3.3e-38,1.7e-26	Pseudomonas_syringae_B728a_uid57931	Bacteria	Proteobacteria	Gammaproteobacteria	Pseudomonadales	Pseudomonadaceae	Pseudomonas	Yes
gi|66043422|ref|YP_233263.1|	469	2	Pyr_redox_2*Fer2_BFD	PF07992.10-PF04324.11	9.1e-30,1e-06	15-330,386-439	Pyr_redox_2,Fer2_BFD	9.1e-30,1e-06	Pseudomonas_syringae_B728a_uid57931	Bacteria	Proteobacteria	Gammaproteobacteria	Pseudomonadales	Pseudomonadaceae	Pseudomonas	Yes
gi|66043350|ref|YP_233191.1|	417	1	Pyr_redox_2	PF07992.10	1.5e-09	8-255	Pyr_redox_2	1.5e-09	Pseudomonas_syringae_B728a_uid57931	Bacteria	Proteobacteria	Gammaproteobacteria	Pseudomonadales	Pseudomonadaceae	Pseudomonas	Yes
gi|651880197|ref|YP_008709600.1|	686	2	Oxidored_FMN*Pyr_redox_2	PF00724.16-PF07992.10	7.7e-63,7.1e-12	5-344,391-679	Oxidored_FMN,Pyr_redox_2	7.7e-63,7.1e-12	Pseudomonas_aeruginosa_PAO1_VE13_uid225027	Bacteria	Proteobacteria	Gammaproteobacteria	Pseudomonadales	Pseudomonadaceae	Pseudomonas	No
gi|651880193|ref|YP_008709024.1|	466	2	Pyr_redox_2*Pyr_redox_dim	PF07992.10-PF02852.18	5.9e-72,6.9e-40	4-328,347-456	Pyr_redox_2,Pyr_redox_dim	5.9e-72,6.9e-40	Pseudomonas_aeruginosa_PAO1_VE13_uid225027	Bacteria	Proteobacteria	Gammaproteobacteria	Pseudomonadales	Pseudomonadaceae	Pseudomonas	No
gi|651880141|ref|YP_008709008.1|	681	2	Oxidored_FMN*Pyr_redox_2	PF00724.16-PF07992.10	7e-71,1.1e-22	15-341,385-653	Oxidored_FMN,Pyr_redox_2	7e-71,1.1e-22	Pseudomonas_aeruginosa_PAO1_VE13_uid225027	Bacteria	Proteobacteria	Gammaproteobacteria	Pseudomonadales	Pseudomonadaceae	Pseudomonas	No
gi|651880014|ref|YP_008706500.1|	411	1	Pyr_redox_2	PF07992.10	1.2e-11	11-145	Pyr_redox_2	1.2e-11	Pseudomonas_aeruginosa_PAO1_VE13_uid225027	Bacteria	Proteobacteria	Gammaproteobacteria	Pseudomonadales	Pseudomonadaceae	Pseudomonas	No
gi|651879759|ref|YP_008706170.1|	451	2	Pyr_redox_2*Pyr_redox_dim	PF07992.10-PF02852.18	1.1e-76,1.1e-35	5-317,338-447	Pyr_redox_2,Pyr_redox_dim	1.1e-76,1.1e-35	Pseudomonas_aeruginosa_PAO1_VE13_uid225027	Bacteria	Proteobacteria	Gammaproteobacteria	Pseudomonadales	Pseudomonadaceae	Pseudomonas	No
gi|651879211|ref|YP_008705618.1|	412	1	Pyr_redox_2	PF07992.10	1.5e-19	7-304	Pyr_redox_2	1.5e-19	Pseudomonas_aeruginosa_PAO1_VE13_uid225027	Bacteria	Proteobacteria	Gammaproteobacteria	Pseudomonadales	Pseudomonadaceae	Pseudomonas	No
gi|651879188|ref|YP_008708724.1|	435	1	Pyr_redox_2	PF07992.10	4.5e-56	3-341	Pyr_redox_2	4.5e-56	Pseudomonas_aeruginosa_PAO1_VE13_uid225027	Bacteria	Proteobacteria	Gammaproteobacteria	Pseudomonadales	Pseudomonadaceae	Pseudomonas	No
gi|651879108|ref|YP_008709621.1|	1005	4	Fer2_4*Pyr_redox_2*GCV_T*GCV_T_C	PF13510.2-PF07992.10-PF01571.17-PF08669.7	2.2e-23,5.2e-13,1.7e-75,9.6e-12	16-103,171-445,619-884,894-992	GCV_T,Fer2_4,Pyr_redox_2,GCV_T_C	1.7e-75,2.2e-23,5.2e-13,9.6e-12	Pseudomonas_aeruginosa_PAO1_VE13_uid225027	Bacteria	Proteobacteria	Gammaproteobacteria	Pseudomonadales	Pseudomonadaceae	Pseudomonas	No
gi|651878916|ref|YP_008706771.1|	316	1	Pyr_redox_2	PF07992.10	9.8e-55	7-302	Pyr_redox_2	9.8e-55	Pseudomonas_aeruginosa_PAO1_VE13_uid225027	Bacteria	Proteobacteria	Gammaproteobacteria	Pseudomonadales	Pseudomonadaceae	Pseudomonas	No
gi|651878855|ref|YP_008707264.1|	679	2	Oxidored_FMN*Pyr_redox_2	PF00724.16-PF07992.10	5e-87,3.3e-24	9-335,379-665	Oxidored_FMN,Pyr_redox_2	5e-87,3.3e-24	Pseudomonas_aeruginosa_PAO1_VE13_uid225027	Bacteria	Proteobacteria	Gammaproteobacteria	Pseudomonadales	Pseudomonadaceae	Pseudomonas	No
gi|651878708|ref|YP_008706720.1|	395	1	Pyr_redox_2	PF07992.10	3.4e-10	2-151	Pyr_redox_2	3.4e-10	Pseudomonas_aeruginosa_PAO1_VE13_uid225027	Bacteria	Proteobacteria	Gammaproteobacteria	Pseudomonadales	Pseudomonadaceae	Pseudomonas	No
gi|651877805|ref|YP_008705718.1|	478	2	Pyr_redox_2*Pyr_redox_dim	PF07992.10-PF02852.18	1.2e-74,9e-40	5-334,353-462	Pyr_redox_2,Pyr_redox_dim	1.2e-74,9e-40	Pseudomonas_aeruginosa_PAO1_VE13_uid225027	Bacteria	Proteobacteria	Gammaproteobacteria	Pseudomonadales	Pseudomonadaceae	Pseudomonas	No
gi|651877339|ref|YP_008708354.1|	295	1	Pyr_redox_2	PF07992.10	8.2e-19	3-288	Pyr_redox_2	8.2e-19	Pseudomonas_aeruginosa_PAO1_VE13_uid225027	Bacteria	Proteobacteria	Gammaproteobacteria	Pseudomonadales	Pseudomonadaceae	Pseudomonas	No
gi|651877130|ref|YP_008709551.1|	384	1	Pyr_redox_2	PF07992.10	5.8e-52	5-298	Pyr_redox_2	5.8e-52	Pseudomonas_aeruginosa_PAO1_VE13_uid225027	Bacteria	Proteobacteria	Gammaproteobacteria	Pseudomonadales	Pseudomonadaceae	Pseudomonas	No
gi|651876901|ref|YP_008706348.1|	464	2	Pyr_redox_2*Fer2_BFD	PF07992.10-PF04324.11	4.2e-22,4.9e-11	4-325,381-433	Pyr_redox_2,Fer2_BFD	4.2e-22,4.9e-11	Pseudomonas_aeruginosa_PAO1_VE13_uid225027	Bacteria	Proteobacteria	Gammaproteobacteria	Pseudomonadales	Pseudomonadaceae	Pseudomonas	No
gi|651876767|ref|YP_008709232.1|	477	2	Fer4_20*Pyr_redox_2	PF14691.2-PF07992.10	3.1e-38,2.1e-26	32-143,149-464	Fer4_20,Pyr_redox_2	3.1e-38,2.1e-26	Pseudomonas_aeruginosa_PAO1_VE13_uid225027	Bacteria	Proteobacteria	Gammaproteobacteria	Pseudomonadales	Pseudomonadaceae	Pseudomonas	No
gi|651876681|ref|YP_008707164.1|	464	2	Pyr_redox_2*Pyr_redox_dim	PF07992.10-PF02852.18	1.3e-64,1.5e-29	6-325,344-456	Pyr_redox_2,Pyr_redox_dim	1.3e-64,1.5e-29	Pseudomonas_aeruginosa_PAO1_VE13_uid225027	Bacteria	Proteobacteria	Gammaproteobacteria	Pseudomonadales	Pseudomonadaceae	Pseudomonas	No
gi|651876591|ref|YP_008705392.1|	417	1	Pyr_redox_2	PF07992.10	5e-21	5-299	Pyr_redox_2	5e-21	Pseudomonas_aeruginosa_PAO1_VE13_uid225027	Bacteria	Proteobacteria	Gammaproteobacteria	Pseudomonadales	Pseudomonadaceae	Pseudomonas	No
gi|651876430|ref|YP_008709183.1|	648	2	Oxidored_FMN*Pyr_redox_2	PF00724.16-PF07992.10	6.5e-58,2e-12	5-340,385-627	Oxidored_FMN,Pyr_redox_2	6.5e-58,2e-12	Pseudomonas_aeruginosa_PAO1_VE13_uid225027	Bacteria	Proteobacteria	Gammaproteobacteria	Pseudomonadales	Pseudomonadaceae	Pseudomonas	No
gi|651876323|ref|YP_008705915.1|	816	5	Pyr_redox_2*Fer2_BFD*Fer2_BFD*NIR_SIR_ferr*NIR_SIR	PF07992.10-PF04324.11-PF04324.11-PF03460.13-PF01077.18	5.1e-64,1.7e-22,1.7e-22,7.1e-15,2.8e-27	4-298,422-472,487-539,561-626,632-775	Pyr_redox_2,NIR_SIR,Fer2_BFD,Fer2_BFD,NIR_SIR_ferr	5.1e-64,2.8e-27,1.7e-22,1.7e-22,7.1e-15	Pseudomonas_aeruginosa_PAO1_VE13_uid225027	Bacteria	Proteobacteria	Gammaproteobacteria	Pseudomonadales	Pseudomonadaceae	Pseudomonas	No
gi|651876177|ref|YP_008705333.1|	499	2	Pyr_redox_2*Pyr_redox_3	PF07992.10-PF13738.2	4.8e-10,5.1e-21	6-234,9-214	Pyr_redox_3,Pyr_redox_2	5.1e-21,4.8e-10	Pseudomonas_aeruginosa_PAO1_VE13_uid225027	Bacteria	Proteobacteria	Gammaproteobacteria	Pseudomonadales	Pseudomonadaceae	Pseudomonas	No
gi|651875631|ref|YP_008706404.1|	464	2	Pyr_redox_2*Pyr_redox_dim	PF07992.10-PF02852.18	5.2e-72,4.6e-30	7-326,345-454	Pyr_redox_2,Pyr_redox_dim	5.2e-72,4.6e-30	Pseudomonas_aeruginosa_PAO1_VE13_uid225027	Bacteria	Proteobacteria	Gammaproteobacteria	Pseudomonadales	Pseudomonadaceae	Pseudomonas	No
gi|651875585|ref|YP_008706848.1|	401	1	Pyr_redox_2	PF07992.10	1.6e-38	3-315	Pyr_redox_2	1.6e-38	Pseudomonas_aeruginosa_PAO1_VE13_uid225027	Bacteria	Proteobacteria	Gammaproteobacteria	Pseudomonadales	Pseudomonadaceae	Pseudomonas	No
gi|651875258|ref|YP_008709595.1|	450	1	Pyr_redox_2	PF07992.10	3e-14	20-221	Pyr_redox_2	3e-14	Pseudomonas_aeruginosa_PAO1_VE13_uid225027	Bacteria	Proteobacteria	Gammaproteobacteria	Pseudomonadales	Pseudomonadaceae	Pseudomonas	No
gi|651875206|ref|YP_008704969.1|	316	1	Pyr_redox_2	PF07992.10	3.6e-58	8-302	Pyr_redox_2	3.6e-58	Pseudomonas_aeruginosa_PAO1_VE13_uid225027	Bacteria	Proteobacteria	Gammaproteobacteria	Pseudomonadales	Pseudomonadaceae	Pseudomonas	No
gi|651875088|ref|YP_008704250.1|	521	2	Thioredoxin_3*Pyr_redox_2	PF13192.2-PF07992.10	3.5e-09,8.2e-52	119-196,212-503	Pyr_redox_2,Thioredoxin_3	8.2e-52,3.5e-09	Pseudomonas_aeruginosa_PAO1_VE13_uid225027	Bacteria	Proteobacteria	Gammaproteobacteria	Pseudomonadales	Pseudomonadaceae	Pseudomonas	No
gi|651875038|ref|YP_008704554.1|	455	2	Fer4_20*Pyr_redox_2	PF14691.2-PF07992.10	2.8e-33,7.5e-32	18-130,141-438	Fer4_20,Pyr_redox_2	2.8e-33,7.5e-32	Pseudomonas_aeruginosa_PAO1_VE13_uid225027	Bacteria	Proteobacteria	Gammaproteobacteria	Pseudomonadales	Pseudomonadaceae	Pseudomonas	No
gi|651874227|ref|YP_008697314.1|	450	1	Pyr_redox_2	PF07992.10	3e-14	20-221	Pyr_redox_2	3e-14	Pseudomonas_aeruginosa_PAO1_VE2_uid225026	Bacteria	Proteobacteria	Gammaproteobacteria	Pseudomonadales	Pseudomonadaceae	Pseudomonas	No
gi|651874140|ref|YP_008693337.1|	412	1	Pyr_redox_2	PF07992.10	1.5e-19	7-304	Pyr_redox_2	1.5e-19	Pseudomonas_aeruginosa_PAO1_VE2_uid225026	Bacteria	Proteobacteria	Gammaproteobacteria	Pseudomonadales	Pseudomonadaceae	Pseudomonas	No
gi|651874118|ref|YP_008697270.1|	384	1	Pyr_redox_2	PF07992.10	5.8e-52	5-298	Pyr_redox_2	5.8e-52	Pseudomonas_aeruginosa_PAO1_VE2_uid225026	Bacteria	Proteobacteria	Gammaproteobacteria	Pseudomonadales	Pseudomonadaceae	Pseudomonas	No
gi|651873855|ref|YP_008696443.1|	435	1	Pyr_redox_2	PF07992.10	4.5e-56	3-341	Pyr_redox_2	4.5e-56	Pseudomonas_aeruginosa_PAO1_VE2_uid225026	Bacteria	Proteobacteria	Gammaproteobacteria	Pseudomonadales	Pseudomonadaceae	Pseudomonas	No
gi|651873808|ref|YP_008691969.1|	521	2	Thioredoxin_3*Pyr_redox_2	PF13192.2-PF07992.10	3.5e-09,8.2e-52	119-196,212-503	Pyr_redox_2,Thioredoxin_3	8.2e-52,3.5e-09	Pseudomonas_aeruginosa_PAO1_VE2_uid225026	Bacteria	Proteobacteria	Gammaproteobacteria	Pseudomonadales	Pseudomonadaceae	Pseudomonas	No
gi|651873740|ref|YP_008696073.1|	295	1	Pyr_redox_2	PF07992.10	8.2e-19	3-288	Pyr_redox_2	8.2e-19	Pseudomonas_aeruginosa_PAO1_VE2_uid225026	Bacteria	Proteobacteria	Gammaproteobacteria	Pseudomonadales	Pseudomonadaceae	Pseudomonas	No
gi|651873307|ref|YP_008694219.1|	411	1	Pyr_redox_2	PF07992.10	1.2e-11	11-145	Pyr_redox_2	1.2e-11	Pseudomonas_aeruginosa_PAO1_VE2_uid225026	Bacteria	Proteobacteria	Gammaproteobacteria	Pseudomonadales	Pseudomonadaceae	Pseudomonas	No
gi|651873283|ref|YP_008694567.1|	401	1	Pyr_redox_2	PF07992.10	1.6e-38	3-315	Pyr_redox_2	1.6e-38	Pseudomonas_aeruginosa_PAO1_VE2_uid225026	Bacteria	Proteobacteria	Gammaproteobacteria	Pseudomonadales	Pseudomonadaceae	Pseudomonas	No
gi|651872710|ref|YP_008693634.1|	816	5	Pyr_redox_2*Fer2_BFD*Fer2_BFD*NIR_SIR_ferr*NIR_SIR	PF07992.10-PF04324.11-PF04324.11-PF03460.13-PF01077.18	5.1e-64,1.7e-22,1.7e-22,7.1e-15,2.8e-27	4-298,422-472,487-539,561-626,632-775	Pyr_redox_2,NIR_SIR,Fer2_BFD,Fer2_BFD,NIR_SIR_ferr	5.1e-64,2.8e-27,1.7e-22,1.7e-22,7.1e-15	Pseudomonas_aeruginosa_PAO1_VE2_uid225026	Bacteria	Proteobacteria	Gammaproteobacteria	Pseudomonadales	Pseudomonadaceae	Pseudomonas	No
gi|651872559|ref|YP_008694439.1|	395	1	Pyr_redox_2	PF07992.10	3.4e-10	2-151	Pyr_redox_2	3.4e-10	Pseudomonas_aeruginosa_PAO1_VE2_uid225026	Bacteria	Proteobacteria	Gammaproteobacteria	Pseudomonadales	Pseudomonadaceae	Pseudomonas	No
gi|651872134|ref|YP_008696951.1|	477	2	Fer4_20*Pyr_redox_2	PF14691.2-PF07992.10	3.1e-38,2.1e-26	32-143,149-464	Fer4_20,Pyr_redox_2	3.1e-38,2.1e-26	Pseudomonas_aeruginosa_PAO1_VE2_uid225026	Bacteria	Proteobacteria	Gammaproteobacteria	Pseudomonadales	Pseudomonadaceae	Pseudomonas	No
gi|651871920|ref|YP_008694067.1|	464	2	Pyr_redox_2*Fer2_BFD	PF07992.10-PF04324.11	4.2e-22,4.9e-11	4-325,381-433	Pyr_redox_2,Fer2_BFD	4.2e-22,4.9e-11	Pseudomonas_aeruginosa_PAO1_VE2_uid225026	Bacteria	Proteobacteria	Gammaproteobacteria	Pseudomonadales	Pseudomonadaceae	Pseudomonas	No
gi|651871916|ref|YP_008693111.1|	417	1	Pyr_redox_2	PF07992.10	5e-21	5-299	Pyr_redox_2	5e-21	Pseudomonas_aeruginosa_PAO1_VE2_uid225026	Bacteria	Proteobacteria	Gammaproteobacteria	Pseudomonadales	Pseudomonadaceae	Pseudomonas	No
gi|651871586|ref|YP_008693889.1|	451	2	Pyr_redox_2*Pyr_redox_dim	PF07992.10-PF02852.18	1.1e-76,1.1e-35	5-317,338-447	Pyr_redox_2,Pyr_redox_dim	1.1e-76,1.1e-35	Pseudomonas_aeruginosa_PAO1_VE2_uid225026	Bacteria	Proteobacteria	Gammaproteobacteria	Pseudomonadales	Pseudomonadaceae	Pseudomonas	No
gi|651871449|ref|YP_008694490.1|	316	1	Pyr_redox_2	PF07992.10	9.8e-55	7-302	Pyr_redox_2	9.8e-55	Pseudomonas_aeruginosa_PAO1_VE2_uid225026	Bacteria	Proteobacteria	Gammaproteobacteria	Pseudomonadales	Pseudomonadaceae	Pseudomonas	No
gi|651871406|ref|YP_008694883.1|	464	2	Pyr_redox_2*Pyr_redox_dim	PF07992.10-PF02852.18	1.3e-64,1.5e-29	6-325,344-456	Pyr_redox_2,Pyr_redox_dim	1.3e-64,1.5e-29	Pseudomonas_aeruginosa_PAO1_VE2_uid225026	Bacteria	Proteobacteria	Gammaproteobacteria	Pseudomonadales	Pseudomonadaceae	Pseudomonas	No
gi|651871317|ref|YP_008693052.1|	499	2	Pyr_redox_2*Pyr_redox_3	PF07992.10-PF13738.2	4.8e-10,5.1e-21	6-234,9-214	Pyr_redox_3,Pyr_redox_2	5.1e-21,4.8e-10	Pseudomonas_aeruginosa_PAO1_VE2_uid225026	Bacteria	Proteobacteria	Gammaproteobacteria	Pseudomonadales	Pseudomonadaceae	Pseudomonas	No
gi|651870609|ref|YP_008696743.1|	466	2	Pyr_redox_2*Pyr_redox_dim	PF07992.10-PF02852.18	5.9e-72,6.9e-40	4-328,347-456	Pyr_redox_2,Pyr_redox_dim	5.9e-72,6.9e-40	Pseudomonas_aeruginosa_PAO1_VE2_uid225026	Bacteria	Proteobacteria	Gammaproteobacteria	Pseudomonadales	Pseudomonadaceae	Pseudomonas	No
gi|651870607|ref|YP_008697340.1|	1005	4	Fer2_4*Pyr_redox_2*GCV_T*GCV_T_C	PF13510.2-PF07992.10-PF01571.17-PF08669.7	2.2e-23,5.2e-13,1.7e-75,9.6e-12	16-103,171-445,619-884,894-992	GCV_T,Fer2_4,Pyr_redox_2,GCV_T_C	1.7e-75,2.2e-23,5.2e-13,9.6e-12	Pseudomonas_aeruginosa_PAO1_VE2_uid225026	Bacteria	Proteobacteria	Gammaproteobacteria	Pseudomonadales	Pseudomonadaceae	Pseudomonas	No
gi|651870441|ref|YP_008692273.1|	455	2	Fer4_20*Pyr_redox_2	PF14691.2-PF07992.10	2.8e-33,7.5e-32	18-130,141-438	Fer4_20,Pyr_redox_2	2.8e-33,7.5e-32	Pseudomonas_aeruginosa_PAO1_VE2_uid225026	Bacteria	Proteobacteria	Gammaproteobacteria	Pseudomonadales	Pseudomonadaceae	Pseudomonas	No
gi|651870081|ref|YP_008696727.1|	681	2	Oxidored_FMN*Pyr_redox_2	PF00724.16-PF07992.10	7e-71,1.1e-22	15-341,385-653	Oxidored_FMN,Pyr_redox_2	7e-71,1.1e-22	Pseudomonas_aeruginosa_PAO1_VE2_uid225026	Bacteria	Proteobacteria	Gammaproteobacteria	Pseudomonadales	Pseudomonadaceae	Pseudomonas	No
gi|651869856|ref|YP_008694123.1|	464	2	Pyr_redox_2*Pyr_redox_dim	PF07992.10-PF02852.18	5.2e-72,4.6e-30	7-326,345-454	Pyr_redox_2,Pyr_redox_dim	5.2e-72,4.6e-30	Pseudomonas_aeruginosa_PAO1_VE2_uid225026	Bacteria	Proteobacteria	Gammaproteobacteria	Pseudomonadales	Pseudomonadaceae	Pseudomonas	No
gi|651869828|ref|YP_008696902.1|	648	2	Oxidored_FMN*Pyr_redox_2	PF00724.16-PF07992.10	6.5e-58,2e-12	5-340,385-627	Oxidored_FMN,Pyr_redox_2	6.5e-58,2e-12	Pseudomonas_aeruginosa_PAO1_VE2_uid225026	Bacteria	Proteobacteria	Gammaproteobacteria	Pseudomonadales	Pseudomonadaceae	Pseudomonas	No
gi|651869809|ref|YP_008694983.1|	679	2	Oxidored_FMN*Pyr_redox_2	PF00724.16-PF07992.10	5e-87,3.3e-24	9-335,379-665	Oxidored_FMN,Pyr_redox_2	5e-87,3.3e-24	Pseudomonas_aeruginosa_PAO1_VE2_uid225026	Bacteria	Proteobacteria	Gammaproteobacteria	Pseudomonadales	Pseudomonadaceae	Pseudomonas	No
gi|651869624|ref|YP_008697319.1|	686	2	Oxidored_FMN*Pyr_redox_2	PF00724.16-PF07992.10	7.7e-63,7.1e-12	5-344,391-679	Oxidored_FMN,Pyr_redox_2	7.7e-63,7.1e-12	Pseudomonas_aeruginosa_PAO1_VE2_uid225026	Bacteria	Proteobacteria	Gammaproteobacteria	Pseudomonadales	Pseudomonadaceae	Pseudomonas	No
gi|651869084|ref|YP_008692688.1|	316	1	Pyr_redox_2	PF07992.10	3.6e-58	8-302	Pyr_redox_2	3.6e-58	Pseudomonas_aeruginosa_PAO1_VE2_uid225026	Bacteria	Proteobacteria	Gammaproteobacteria	Pseudomonadales	Pseudomonadaceae	Pseudomonas	No
gi|651868919|ref|YP_008693437.1|	478	2	Pyr_redox_2*Pyr_redox_dim	PF07992.10-PF02852.18	1.2e-74,9e-40	5-334,353-462	Pyr_redox_2,Pyr_redox_dim	1.2e-74,9e-40	Pseudomonas_aeruginosa_PAO1_VE2_uid225026	Bacteria	Proteobacteria	Gammaproteobacteria	Pseudomonadales	Pseudomonadaceae	Pseudomonas	No
gi|651868338|ref|YP_008657625.1|	304	1	Pyr_redox_2	PF07992.10	3.2e-49	2-289	Pyr_redox_2	3.2e-49	Acholeplasma_brassicae_uid222823	Bacteria	Tenericutes	Mollicutes	Acholeplasmatales	Acholeplasmataceae	Acholeplasma	No
gi|651867816|ref|YP_008657103.1|	826	5	Pyr_redox_2*Pyr_redox_dim*Rhodanese*TusA*DrsE_2	PF07992.10-PF02852.18-PF00581.16-PF01206.13-PF13686.2	2.5e-64,9.8e-13,3e-11,9.8e-20,2.6e-60	3-309,329-437,457-545,587-656,671-825	Pyr_redox_2,DrsE_2,TusA,Pyr_redox_dim,Rhodanese	2.5e-64,2.6e-60,9.8e-20,9.8e-13,3e-11	Acholeplasma_brassicae_uid222823	Bacteria	Tenericutes	Mollicutes	Acholeplasmatales	Acholeplasmataceae	Acholeplasma	No
gi|651867716|ref|YP_008657003.1|	321	1	Pyr_redox_2	PF07992.10	2.1e-39	20-310	Pyr_redox_2	2.1e-39	Acholeplasma_brassicae_uid222823	Bacteria	Tenericutes	Mollicutes	Acholeplasmatales	Acholeplasmataceae	Acholeplasma	No
gi|651867016|ref|YP_008656303.1|	285	2	Pyr_redox_2*Pyr_redox_2	PF07992.10-PF07992.10	4e-27,4e-27	2-148,173-269	Pyr_redox_2,Pyr_redox_2	4e-27,4e-27	Acholeplasma_brassicae_uid222823	Bacteria	Tenericutes	Mollicutes	Acholeplasmatales	Acholeplasmataceae	Acholeplasma	No
gi|651866935|ref|YP_008656222.1|	315	1	Pyr_redox_2	PF07992.10	4.4e-27	2-297	Pyr_redox_2	4.4e-27	Acholeplasma_brassicae_uid222823	Bacteria	Tenericutes	Mollicutes	Acholeplasmatales	Acholeplasmataceae	Acholeplasma	No
gi|651866828|ref|YP_008656115.1|	419	1	Pyr_redox_2	PF07992.10	1.1e-27	4-314	Pyr_redox_2	1.1e-27	Acholeplasma_brassicae_uid222823	Bacteria	Tenericutes	Mollicutes	Acholeplasmatales	Acholeplasmataceae	Acholeplasma	No
gi|651866802|ref|YP_008656089.1|	418	1	Pyr_redox_2	PF07992.10	1.2e-32	3-313	Pyr_redox_2	1.2e-32	Acholeplasma_brassicae_uid222823	Bacteria	Tenericutes	Mollicutes	Acholeplasmatales	Acholeplasmataceae	Acholeplasma	No
gi|651866562|ref|YP_008636708.1|	282	1	Pyr_redox_2	PF07992.10	2.4e-31	2-268	Pyr_redox_2	2.4e-31	Acholeplasma_palmae_J233_uid222824	Bacteria	Tenericutes	Mollicutes	Acholeplasmatales	Acholeplasmataceae	Acholeplasma	No
gi|651866333|ref|YP_008636479.1|	323	1	Pyr_redox_2	PF07992.10	8.1e-34	2-295	Pyr_redox_2	8.1e-34	Acholeplasma_palmae_J233_uid222824	Bacteria	Tenericutes	Mollicutes	Acholeplasmatales	Acholeplasmataceae	Acholeplasma	No
gi|651866059|ref|YP_008636205.1|	309	1	Pyr_redox_2	PF07992.10	1.3e-27	3-282	Pyr_redox_2	1.3e-27	Acholeplasma_palmae_J233_uid222824	Bacteria	Tenericutes	Mollicutes	Acholeplasmatales	Acholeplasmataceae	Acholeplasma	No
gi|651865780|ref|YP_008635926.1|	445	2	Pyr_redox_2*Pyr_redox_dim	PF07992.10-PF02852.18	5.8e-68,3.1e-17	1-305,325-433	Pyr_redox_2,Pyr_redox_dim	5.8e-68,3.1e-17	Acholeplasma_palmae_J233_uid222824	Bacteria	Tenericutes	Mollicutes	Acholeplasmatales	Acholeplasmataceae	Acholeplasma	No
gi|651865400|ref|YP_008635546.1|	457	2	Pyr_redox_2*Pyr_redox_dim	PF07992.10-PF02852.18	2.5e-81,6.2e-35	4-318,338-447	Pyr_redox_2,Pyr_redox_dim	2.5e-81,6.2e-35	Acholeplasma_palmae_J233_uid222824	Bacteria	Tenericutes	Mollicutes	Acholeplasmatales	Acholeplasmataceae	Acholeplasma	No
gi|651865382|ref|YP_008635528.1|	303	1	Pyr_redox_2	PF07992.10	5e-46	2-288	Pyr_redox_2	5e-46	Acholeplasma_palmae_J233_uid222824	Bacteria	Tenericutes	Mollicutes	Acholeplasmatales	Acholeplasmataceae	Acholeplasma	No
gi|651865091|ref|YP_008559933.1|	295	1	Pyr_redox_2	PF07992.10	8.2e-19	3-288	Pyr_redox_2	8.2e-19	Pseudomonas_aeruginosa_PAO581_uid219357	Bacteria	Proteobacteria	Gammaproteobacteria	Pseudomonadales	Pseudomonadaceae	Pseudomonas	No
gi|651864677|ref|YP_008558094.1|	464	2	Pyr_redox_2*Fer2_BFD	PF07992.10-PF04324.11	4.2e-22,4.9e-11	4-325,381-433	Pyr_redox_2,Fer2_BFD	4.2e-22,4.9e-11	Pseudomonas_aeruginosa_PAO581_uid219357	Bacteria	Proteobacteria	Gammaproteobacteria	Pseudomonadales	Pseudomonadaceae	Pseudomonas	No
gi|651864586|ref|YP_008560587.1|	681	2	Oxidored_FMN*Pyr_redox_2	PF00724.16-PF07992.10	7e-71,1.6e-22	15-341,385-653	Oxidored_FMN,Pyr_redox_2	7e-71,1.6e-22	Pseudomonas_aeruginosa_PAO581_uid219357	Bacteria	Proteobacteria	Gammaproteobacteria	Pseudomonadales	Pseudomonadaceae	Pseudomonas	No
gi|651864525|ref|YP_008561199.1|	1005	4	Fer2_4*Pyr_redox_2*GCV_T*GCV_T_C	PF13510.2-PF07992.10-PF01571.17-PF08669.7	2.2e-23,5.2e-13,1.7e-75,9.6e-12	16-103,171-445,619-884,894-992	GCV_T,Fer2_4,Pyr_redox_2,GCV_T_C	1.7e-75,2.2e-23,5.2e-13,9.6e-12	Pseudomonas_aeruginosa_PAO581_uid219357	Bacteria	Proteobacteria	Gammaproteobacteria	Pseudomonadales	Pseudomonadaceae	Pseudomonas	No
gi|651864365|ref|YP_008560762.1|	648	2	Oxidored_FMN*Pyr_redox_2	PF00724.16-PF07992.10	6.5e-58,2e-12	5-340,385-627	Oxidored_FMN,Pyr_redox_2	6.5e-58,2e-12	Pseudomonas_aeruginosa_PAO581_uid219357	Bacteria	Proteobacteria	Gammaproteobacteria	Pseudomonadales	Pseudomonadaceae	Pseudomonas	No
gi|651864139|ref|YP_008558742.1|	443	2	Pyr_redox_2*Pyr_redox_dim	PF07992.10-PF02852.18	1.6e-56,1.4e-29	1-304,323-435	Pyr_redox_2,Pyr_redox_dim	1.6e-56,1.4e-29	Pseudomonas_aeruginosa_PAO581_uid219357	Bacteria	Proteobacteria	Gammaproteobacteria	Pseudomonadales	Pseudomonadaceae	Pseudomonas	No
gi|651864075|ref|YP_008558150.1|	464	2	Pyr_redox_2*Pyr_redox_dim	PF07992.10-PF02852.18	5.2e-72,4.6e-30	7-326,345-454	Pyr_redox_2,Pyr_redox_dim	5.2e-72,4.6e-30	Pseudomonas_aeruginosa_PAO581_uid219357	Bacteria	Proteobacteria	Gammaproteobacteria	Pseudomonadales	Pseudomonadaceae	Pseudomonas	No
gi|651864029|ref|YP_008558424.1|	401	1	Pyr_redox_2	PF07992.10	1.6e-38	3-315	Pyr_redox_2	1.6e-38	Pseudomonas_aeruginosa_PAO581_uid219357	Bacteria	Proteobacteria	Gammaproteobacteria	Pseudomonadales	Pseudomonadaceae	Pseudomonas	No
gi|651863992|ref|YP_008555999.1|	521	2	Thioredoxin_3*Pyr_redox_2	PF13192.2-PF07992.10	3.5e-09,8.2e-52	119-196,212-503	Pyr_redox_2,Thioredoxin_3	8.2e-52,3.5e-09	Pseudomonas_aeruginosa_PAO581_uid219357	Bacteria	Proteobacteria	Gammaproteobacteria	Pseudomonadales	Pseudomonadaceae	Pseudomonas	No
gi|651863593|ref|YP_008557082.1|	499	2	Pyr_redox_2*Pyr_redox_3	PF07992.10-PF13738.2	4.8e-10,5.1e-21	6-234,9-214	Pyr_redox_3,Pyr_redox_2	5.1e-21,4.8e-10	Pseudomonas_aeruginosa_PAO581_uid219357	Bacteria	Proteobacteria	Gammaproteobacteria	Pseudomonadales	Pseudomonadaceae	Pseudomonas	No
gi|651863540|ref|YP_008561178.1|	686	2	Oxidored_FMN*Pyr_redox_2	PF00724.16-PF07992.10	7.7e-63,7.1e-12	5-344,391-679	Oxidored_FMN,Pyr_redox_2	7.7e-63,7.1e-12	Pseudomonas_aeruginosa_PAO581_uid219357	Bacteria	Proteobacteria	Gammaproteobacteria	Pseudomonadales	Pseudomonadaceae	Pseudomonas	No
gi|651863253|ref|YP_008557661.1|	816	5	Pyr_redox_2*Fer2_BFD*Fer2_BFD*NIR_SIR_ferr*NIR_SIR	PF07992.10-PF04324.11-PF04324.11-PF03460.13-PF01077.18	5.1e-64,1.7e-22,1.7e-22,7.1e-15,2.8e-27	4-298,422-472,487-539,561-626,632-775	Pyr_redox_2,NIR_SIR,Fer2_BFD,Fer2_BFD,NIR_SIR_ferr	5.1e-64,2.8e-27,1.7e-22,1.7e-22,7.1e-15	Pseudomonas_aeruginosa_PAO581_uid219357	Bacteria	Proteobacteria	Gammaproteobacteria	Pseudomonadales	Pseudomonadaceae	Pseudomonas	No
gi|651863207|ref|YP_008557464.1|	478	2	Pyr_redox_2*Pyr_redox_dim	PF07992.10-PF02852.18	1.2e-74,9e-40	5-334,353-462	Pyr_redox_2,Pyr_redox_dim	1.2e-74,9e-40	Pseudomonas_aeruginosa_PAO581_uid219357	Bacteria	Proteobacteria	Gammaproteobacteria	Pseudomonadales	Pseudomonadaceae	Pseudomonas	No
gi|651863076|ref|YP_008557364.1|	412	1	Pyr_redox_2	PF07992.10	1.5e-19	7-304	Pyr_redox_2	1.5e-19	Pseudomonas_aeruginosa_PAO581_uid219357	Bacteria	Proteobacteria	Gammaproteobacteria	Pseudomonadales	Pseudomonadaceae	Pseudomonas	No
gi|651863006|ref|YP_008557916.1|	451	2	Pyr_redox_2*Pyr_redox_dim	PF07992.10-PF02852.18	1.1e-76,1.1e-35	5-317,338-447	Pyr_redox_2,Pyr_redox_dim	1.1e-76,1.1e-35	Pseudomonas_aeruginosa_PAO581_uid219357	Bacteria	Proteobacteria	Gammaproteobacteria	Pseudomonadales	Pseudomonadaceae	Pseudomonas	No
gi|651861893|ref|YP_008560811.1|	477	2	Fer4_20*Pyr_redox_2	PF14691.2-PF07992.10	3.1e-38,2.1e-26	32-143,149-464	Fer4_20,Pyr_redox_2	3.1e-38,2.1e-26	Pseudomonas_aeruginosa_PAO581_uid219357	Bacteria	Proteobacteria	Gammaproteobacteria	Pseudomonadales	Pseudomonadaceae	Pseudomonas	No
gi|651861794|ref|YP_008561173.1|	434	1	Pyr_redox_2	PF07992.10	2.7e-14	4-205	Pyr_redox_2	2.7e-14	Pseudomonas_aeruginosa_PAO581_uid219357	Bacteria	Proteobacteria	Gammaproteobacteria	Pseudomonadales	Pseudomonadaceae	Pseudomonas	No
gi|651861667|ref|YP_008558842.1|	679	2	Oxidored_FMN*Pyr_redox_2	PF00724.16-PF07992.10	5e-87,3.3e-24	9-335,379-665	Oxidored_FMN,Pyr_redox_2	5e-87,3.3e-24	Pseudomonas_aeruginosa_PAO581_uid219357	Bacteria	Proteobacteria	Gammaproteobacteria	Pseudomonadales	Pseudomonadaceae	Pseudomonas	No
gi|651861366|ref|YP_008560304.1|	435	1	Pyr_redox_2	PF07992.10	4.5e-56	3-341	Pyr_redox_2	4.5e-56	Pseudomonas_aeruginosa_PAO581_uid219357	Bacteria	Proteobacteria	Gammaproteobacteria	Pseudomonadales	Pseudomonadaceae	Pseudomonas	No
gi|651860931|ref|YP_008556303.1|	455	2	Fer4_20*Pyr_redox_2	PF14691.2-PF07992.10	2.8e-33,7.5e-32	18-130,141-438	Fer4_20,Pyr_redox_2	2.8e-33,7.5e-32	Pseudomonas_aeruginosa_PAO581_uid219357	Bacteria	Proteobacteria	Gammaproteobacteria	Pseudomonadales	Pseudomonadaceae	Pseudomonas	No
gi|651860766|ref|YP_008561129.1|	384	1	Pyr_redox_2	PF07992.10	5.8e-52	5-298	Pyr_redox_2	5.8e-52	Pseudomonas_aeruginosa_PAO581_uid219357	Bacteria	Proteobacteria	Gammaproteobacteria	Pseudomonadales	Pseudomonadaceae	Pseudomonas	No
gi|651860385|ref|YP_008558296.1|	395	1	Pyr_redox_2	PF07992.10	3.4e-10	2-151	Pyr_redox_2	3.4e-10	Pseudomonas_aeruginosa_PAO581_uid219357	Bacteria	Proteobacteria	Gammaproteobacteria	Pseudomonadales	Pseudomonadaceae	Pseudomonas	No
gi|651860313|ref|YP_008558347.1|	316	1	Pyr_redox_2	PF07992.10	9.8e-55	7-302	Pyr_redox_2	9.8e-55	Pseudomonas_aeruginosa_PAO581_uid219357	Bacteria	Proteobacteria	Gammaproteobacteria	Pseudomonadales	Pseudomonadaceae	Pseudomonas	No
gi|651859995|ref|YP_008556718.1|	316	1	Pyr_redox_2	PF07992.10	3.6e-58	8-302	Pyr_redox_2	3.6e-58	Pseudomonas_aeruginosa_PAO581_uid219357	Bacteria	Proteobacteria	Gammaproteobacteria	Pseudomonadales	Pseudomonadaceae	Pseudomonas	No
gi|651859797|ref|YP_008560603.1|	466	2	Pyr_redox_2*Pyr_redox_dim	PF07992.10-PF02852.18	5.9e-72,6.9e-40	4-328,347-456	Pyr_redox_2,Pyr_redox_dim	5.9e-72,6.9e-40	Pseudomonas_aeruginosa_PAO581_uid219357	Bacteria	Proteobacteria	Gammaproteobacteria	Pseudomonadales	Pseudomonadaceae	Pseudomonas	No
gi|651859229|ref|YP_008554802.1|	435	1	Pyr_redox_2	PF07992.10	2.9e-56	3-341	Pyr_redox_2	2.9e-56	Pseudomonas_aeruginosa_c7447m_uid219358	Bacteria	Proteobacteria	Gammaproteobacteria	Pseudomonadales	Pseudomonadaceae	Pseudomonas	No
gi|651858976|ref|YP_008552482.1|	464	2	Pyr_redox_2*Pyr_redox_dim	PF07992.10-PF02852.18	1.7e-72,7.1e-30	7-326,345-454	Pyr_redox_2,Pyr_redox_dim	1.7e-72,7.1e-30	Pseudomonas_aeruginosa_c7447m_uid219358	Bacteria	Proteobacteria	Gammaproteobacteria	Pseudomonadales	Pseudomonadaceae	Pseudomonas	No
gi|651858957|ref|YP_008550643.1|	455	2	Fer4_20*Pyr_redox_2	PF14691.2-PF07992.10	2.3e-33,1.5e-31	18-129,141-438	Fer4_20,Pyr_redox_2	2.3e-33,1.5e-31	Pseudomonas_aeruginosa_c7447m_uid219358	Bacteria	Proteobacteria	Gammaproteobacteria	Pseudomonadales	Pseudomonadaceae	Pseudomonas	No
gi|651858728|ref|YP_008552249.1|	451	2	Pyr_redox_2*Pyr_redox_dim	PF07992.10-PF02852.18	1.1e-76,1.1e-35	5-317,338-447	Pyr_redox_2,Pyr_redox_dim	1.1e-76,1.1e-35	Pseudomonas_aeruginosa_c7447m_uid219358	Bacteria	Proteobacteria	Gammaproteobacteria	Pseudomonadales	Pseudomonadaceae	Pseudomonas	No
gi|651858101|ref|YP_008550341.1|	521	2	Thioredoxin_3*Pyr_redox_2	PF13192.2-PF07992.10	3.5e-09,3.5e-52	119-196,212-503	Pyr_redox_2,Thioredoxin_3	3.5e-52,3.5e-09	Pseudomonas_aeruginosa_c7447m_uid219358	Bacteria	Proteobacteria	Gammaproteobacteria	Pseudomonadales	Pseudomonadaceae	Pseudomonas	No
gi|651857916|ref|YP_008552578.1|	411	1	Pyr_redox_2	PF07992.10	1.2e-11	11-145	Pyr_redox_2	1.2e-11	Pseudomonas_aeruginosa_c7447m_uid219358	Bacteria	Proteobacteria	Gammaproteobacteria	Pseudomonadales	Pseudomonadaceae	Pseudomonas	No
gi|651857911|ref|YP_008555673.1|	450	1	Pyr_redox_2	PF07992.10	2.8e-14	20-221	Pyr_redox_2	2.8e-14	Pseudomonas_aeruginosa_c7447m_uid219358	Bacteria	Proteobacteria	Gammaproteobacteria	Pseudomonadales	Pseudomonadaceae	Pseudomonas	No
gi|651857503|ref|YP_008551798.1|	478	2	Pyr_redox_2*Pyr_redox_dim	PF07992.10-PF02852.18	1.2e-74,9e-40	5-334,353-462	Pyr_redox_2,Pyr_redox_dim	1.2e-74,9e-40	Pseudomonas_aeruginosa_c7447m_uid219358	Bacteria	Proteobacteria	Gammaproteobacteria	Pseudomonadales	Pseudomonadaceae	Pseudomonas	No
gi|651856944|ref|YP_008552927.1|	401	1	Pyr_redox_2	PF07992.10	2.2e-37	3-315	Pyr_redox_2	2.2e-37	Pseudomonas_aeruginosa_c7447m_uid219358	Bacteria	Proteobacteria	Gammaproteobacteria	Pseudomonadales	Pseudomonadaceae	Pseudomonas	No
gi|651856927|ref|YP_008553245.1|	464	2	Pyr_redox_2*Pyr_redox_dim	PF07992.10-PF02852.18	1.3e-64,1.5e-29	6-325,344-456	Pyr_redox_2,Pyr_redox_dim	1.3e-64,1.5e-29	Pseudomonas_aeruginosa_c7447m_uid219358	Bacteria	Proteobacteria	Gammaproteobacteria	Pseudomonadales	Pseudomonadaceae	Pseudomonas	No
gi|651856921|ref|YP_008555699.1|	1005	4	Fer2_4*Pyr_redox_2*GCV_T*GCV_T_C	PF13510.2-PF07992.10-PF01571.17-PF08669.7	2.3e-23,4.1e-13,1.7e-75,9.6e-12	16-103,171-445,619-884,894-992	GCV_T,Fer2_4,Pyr_redox_2,GCV_T_C	1.7e-75,2.3e-23,4.1e-13,9.6e-12	Pseudomonas_aeruginosa_c7447m_uid219358	Bacteria	Proteobacteria	Gammaproteobacteria	Pseudomonadales	Pseudomonadaceae	Pseudomonas	No
gi|651856685|ref|YP_008555086.1|	681	2	Oxidored_FMN*Pyr_redox_2	PF00724.16-PF07992.10	4.7e-70,2e-23	15-341,385-653	Oxidored_FMN,Pyr_redox_2	4.7e-70,2e-23	Pseudomonas_aeruginosa_c7447m_uid219358	Bacteria	Proteobacteria	Gammaproteobacteria	Pseudomonadales	Pseudomonadaceae	Pseudomonas	No
gi|651856436|ref|YP_008551475.1|	417	1	Pyr_redox_2	PF07992.10	7.2e-21	5-299	Pyr_redox_2	7.2e-21	Pseudomonas_aeruginosa_c7447m_uid219358	Bacteria	Proteobacteria	Gammaproteobacteria	Pseudomonadales	Pseudomonadaceae	Pseudomonas	No
gi|651856290|ref|YP_008554432.1|	295	1	Pyr_redox_2	PF07992.10	8.2e-19	3-288	Pyr_redox_2	8.2e-19	Pseudomonas_aeruginosa_c7447m_uid219358	Bacteria	Proteobacteria	Gammaproteobacteria	Pseudomonadales	Pseudomonadaceae	Pseudomonas	No
gi|651855903|ref|YP_008555678.1|	686	2	Oxidored_FMN*Pyr_redox_2	PF00724.16-PF07992.10	7.7e-63,7.9e-12	5-344,391-679	Oxidored_FMN,Pyr_redox_2	7.7e-63,7.9e-12	Pseudomonas_aeruginosa_c7447m_uid219358	Bacteria	Proteobacteria	Gammaproteobacteria	Pseudomonadales	Pseudomonadaceae	Pseudomonas	No
gi|651855703|ref|YP_008551698.1|	412	1	Pyr_redox_2	PF07992.10	1.1e-19	7-304	Pyr_redox_2	1.1e-19	Pseudomonas_aeruginosa_c7447m_uid219358	Bacteria	Proteobacteria	Gammaproteobacteria	Pseudomonadales	Pseudomonadaceae	Pseudomonas	No
gi|651855447|ref|YP_008551995.1|	816	5	Pyr_redox_2*Fer2_BFD*Fer2_BFD*NIR_SIR_ferr*NIR_SIR	PF07992.10-PF04324.11-PF04324.11-PF03460.13-PF01077.18	5.1e-64,1.8e-22,1.8e-22,7e-15,2.8e-27	4-298,422-472,487-539,561-626,632-775	Pyr_redox_2,NIR_SIR,Fer2_BFD,Fer2_BFD,NIR_SIR_ferr	5.1e-64,2.8e-27,1.8e-22,1.8e-22,7e-15	Pseudomonas_aeruginosa_c7447m_uid219358	Bacteria	Proteobacteria	Gammaproteobacteria	Pseudomonadales	Pseudomonadaceae	Pseudomonas	No
gi|651855321|ref|YP_008555102.1|	466	2	Pyr_redox_2*Pyr_redox_dim	PF07992.10-PF02852.18	5.9e-72,6.9e-40	4-328,347-456	Pyr_redox_2,Pyr_redox_dim	5.9e-72,6.9e-40	Pseudomonas_aeruginosa_c7447m_uid219358	Bacteria	Proteobacteria	Gammaproteobacteria	Pseudomonadales	Pseudomonadaceae	Pseudomonas	No
gi|651855059|ref|YP_008551054.1|	316	1	Pyr_redox_2	PF07992.10	1.6e-57	8-302	Pyr_redox_2	1.6e-57	Pseudomonas_aeruginosa_c7447m_uid219358	Bacteria	Proteobacteria	Gammaproteobacteria	Pseudomonadales	Pseudomonadaceae	Pseudomonas	No
gi|651854955|ref|YP_008555310.1|	477	2	Fer4_20*Pyr_redox_2	PF14691.2-PF07992.10	3.1e-38,2.1e-26	32-143,149-464	Fer4_20,Pyr_redox_2	3.1e-38,2.1e-26	Pseudomonas_aeruginosa_c7447m_uid219358	Bacteria	Proteobacteria	Gammaproteobacteria	Pseudomonadales	Pseudomonadaceae	Pseudomonas	No
gi|651854520|ref|YP_008552799.1|	395	1	Pyr_redox_2	PF07992.10	2.8e-10	2-151	Pyr_redox_2	2.8e-10	Pseudomonas_aeruginosa_c7447m_uid219358	Bacteria	Proteobacteria	Gammaproteobacteria	Pseudomonadales	Pseudomonadaceae	Pseudomonas	No
gi|651854483|ref|YP_008552426.1|	464	2	Pyr_redox_2*Fer2_BFD	PF07992.10-PF04324.11	3e-22,4.9e-11	4-326,381-433	Pyr_redox_2,Fer2_BFD	3e-22,4.9e-11	Pseudomonas_aeruginosa_c7447m_uid219358	Bacteria	Proteobacteria	Gammaproteobacteria	Pseudomonadales	Pseudomonadaceae	Pseudomonas	No
gi|651854481|ref|YP_008555261.1|	648	2	Oxidored_FMN*Pyr_redox_2	PF00724.16-PF07992.10	1.5e-56,2e-12	5-340,385-627	Oxidored_FMN,Pyr_redox_2	1.5e-56,2e-12	Pseudomonas_aeruginosa_c7447m_uid219358	Bacteria	Proteobacteria	Gammaproteobacteria	Pseudomonadales	Pseudomonadaceae	Pseudomonas	No
gi|651854281|ref|YP_008555629.1|	384	1	Pyr_redox_2	PF07992.10	7.1e-52	5-298	Pyr_redox_2	7.1e-52	Pseudomonas_aeruginosa_c7447m_uid219358	Bacteria	Proteobacteria	Gammaproteobacteria	Pseudomonadales	Pseudomonadaceae	Pseudomonas	No
gi|651854200|ref|YP_008552850.1|	316	1	Pyr_redox_2	PF07992.10	4.6e-55	7-302	Pyr_redox_2	4.6e-55	Pseudomonas_aeruginosa_c7447m_uid219358	Bacteria	Proteobacteria	Gammaproteobacteria	Pseudomonadales	Pseudomonadaceae	Pseudomonas	No
gi|651853792|ref|YP_008553346.1|	679	2	Oxidored_FMN*Pyr_redox_2	PF00724.16-PF07992.10	5e-87,1e-23	9-335,379-665	Oxidored_FMN,Pyr_redox_2	5e-87,1e-23	Pseudomonas_aeruginosa_c7447m_uid219358	Bacteria	Proteobacteria	Gammaproteobacteria	Pseudomonadales	Pseudomonadaceae	Pseudomonas	No
[truncated: 31,333 more rows]
