# Supplementary material for: Biochemical Function, Molecular Structure and Evolution of an Atypical Thioredoxin Reductase from Desulfovibrio vulgaris
Source: Front Microbiol. 2017 Sep 29;8:1855. doi: 10.3389/fmicb.2017.01855 (PMC5627308; doi:10.3389/fmicb.2017.01855)
Supplement: Supplementary file 3 [file Data_Sheet_3.xls]

## Sheet: TR1
Table S3. List of TR1 protein homologs
ACCESSION NUMBER	PROTEIN LENGTH	PID DOMAIN	PFAM	LOCATION OF DOMAINS	NADPH BINDING DOMAINS REGIONS		ACTIVE SITE REGIONS		ORGANISM NAME	KINGDOM	PHYLUM	CLASS	ORDER	FAMILY	GENUS
					VXXXHRRDXXRA motif	R/KXnFF motif	GXGXX[AG] motif	CXXC motif
ACICA6v1_500082|ID:13182252	323	Pyr_redox_2	PF07992.10	13-306	+		+	+	Acidithiobacillus_caldus_ATCC_51756	Bacteria	Proteobacteria	Gammaproteobacteria	Acidithiobacillales	Acidithiobacillaceae	Acidithiobacillus
AFERRIv1_500018|ID:13164504	323	Pyr_redox_2	PF07992.10	13-306			+	+	Acidithiobacillus_ferrivorans_CF27	Bacteria	Proteobacteria	Gammaproteobacteria	Acidithiobacillales	Acidithiobacillaceae	Acidithiobacillus
gi|103485641|ref|YP_615202.1|	321	Pyr_redox_2	PF07992.10	7-299	+		+	+	Sphingopyxis_alaskensis_RB2256_uid58351	Bacteria	Proteobacteria	Alphaproteobacteria	Sphingomonadales	Sphingomonadaceae	Sphingopyxis
gi|104773721|ref|YP_618701.1|	310	Pyr_redox_2	PF07992.10	5-292	+		+	+	Lactobacillus_delbrueckii_bulgaricus_ATCC_11842_uid58647	Bacteria	Firmicutes	Bacilli	Lactobacillales	Lactobacillaceae	Lactobacillus
gi|104780146|ref|YP_606644.1|	320	Pyr_redox_2	PF07992.10	7-301	+		+	+	Pseudomonas_entomophila_L48_uid58639	Bacteria	Proteobacteria	Gammaproteobacteria	Pseudomonadales	Pseudomonadaceae	Pseudomonas
gi|107022053|ref|YP_620380.1|	320	Pyr_redox_2	PF07992.10	7-302	+		+	+	Burkholderia_cenocepacia_AU_1054_uid58371	Bacteria	Proteobacteria	Betaproteobacteria	Burkholderiales	Burkholderiaceae	Burkholderia
gi|108563236|ref|YP_627552.1|	311	Pyr_redox_2	PF07992.10	2-297			+	+	Helicobacter_pylori_HPAG1_uid58517	Bacteria	Proteobacteria	Epsilonproteobacteria	Campylobacterales	Helicobacteraceae	Helicobacter
gi|108760871|ref|YP_630192.1|	320	Pyr_redox_2	PF07992.10	7-304	+		+	+	Myxococcus_xanthus_DK_1622_uid58003	Bacteria	Proteobacteria	Deltaproteobacteria	Myxococcales	Cystobacterineae	Myxococcaceae
gi|108802361|ref|YP_642558.1|	333	Pyr_redox_2	PF07992.10	18-306			+	+	Mycobacterium_MCS_uid58465	Bacteria	Actinobacteria	Actinobacteridae	Actinomycetales	Corynebacterineae	Mycobacteriaceae
gi|108803082|ref|YP_643019.1|	332	Pyr_redox_2	PF07992.10	5-294	+		+	+	Rubrobacter_xylanophilus_DSM_9941_uid58057	Bacteria	Actinobacteria	Rubrobacteridae	Rubrobacterales	Rubrobacterineae	Rubrobacteraceae
gi|108806661|ref|YP_650577.1|	320	Pyr_redox_2	PF07992.10	7-302			+	+	Yersinia_pestis_Antiqua_uid58607	Bacteria	Proteobacteria	Gammaproteobacteria	Enterobacteriales	Enterobacteriaceae	Yersinia
gi|108812767|ref|YP_648534.1|	320	Pyr_redox_2	PF07992.10	7-302			+	+	Yersinia_pestis_Nepal516_uid58609	Bacteria	Proteobacteria	Gammaproteobacteria	Enterobacteriales	Enterobacteriaceae	Yersinia
gi|109898685|ref|YP_661940.1|	316	Pyr_redox_2	PF07992.10	7-302			+	+	Pseudoalteromonas_atlantica_T6c_uid58283	Bacteria	Proteobacteria	Gammaproteobacteria	Alteromonadales	Pseudoalteromonadaceae	Pseudoalteromonas
gi|109947300|ref|YP_664528.1|	311	Pyr_redox_2	PF07992.10	2-297			+	+	Helicobacter_acinonychis_Sheeba_uid58685	Bacteria	Proteobacteria	Epsilonproteobacteria	Campylobacterales	Helicobacteraceae	Helicobacter
gi|110634461|ref|YP_674669.1|	324	Pyr_redox_2	PF07992.10	6-302			+	+	Chelativorans_BNC1_uid58069	Bacteria	Proteobacteria	Alphaproteobacteria	Rhizobiales	Phyllobacteriaceae	Chelativorans
gi|110641088|ref|YP_668818.1|	321	Pyr_redox_2	PF07992.10	7-303	+		+	+	Escherichia_coli_536_uid58531	Bacteria	Proteobacteria	Gammaproteobacteria	Enterobacteriales	Enterobacteriaceae	Escherichia
gi|110667610|ref|YP_657421.1|	355	Pyr_redox_2	PF07992.10	12-322			+	+	Haloquadratum_walsbyi_DSM_16790_uid58673	Archaea	Euryarchaeota	Halobacteria	Halobacteriales	Halobacteriaceae	Haloquadratum
gi|110670102|ref|YP_666659.1|	316	Pyr_redox_2	PF07992.10	5-300			+	+	Francisella_tularensis_FSC198_uid58693	Bacteria	Proteobacteria	Gammaproteobacteria	Thiotrichales	Francisellaceae	Francisella
gi|110680667|ref|YP_683674.1|	325	Pyr_redox_2	PF07992.10	7-298	+		+	+	Roseobacter_denitrificans_OCh_114_uid58597	Bacteria	Proteobacteria	Alphaproteobacteria	Rhodobacterales	Rhodobacteraceae	Roseobacter
gi|110804889|ref|YP_688409.1|	321	Pyr_redox_2	PF07992.10	7-303	+		+	+	Shigella_flexneri_5_8401_uid58583	Bacteria	Proteobacteria	Gammaproteobacteria	Enterobacteriales	Enterobacteriaceae	Shigella
gi|110834150|ref|YP_693009.1|	315	Pyr_redox_2	PF07992.10	7-299	+		+	+	Alcanivorax_borkumensis_SK2_uid58169	Bacteria	Proteobacteria	Gammaproteobacteria	Oceanospirillales	Alcanivoracaceae	Alcanivorax
gi|111020639|ref|YP_703611.1|	327	Pyr_redox_2	PF07992.10	8-296			+	+	Rhodococcus_jostii_RHA1_uid58325	Bacteria	Actinobacteria	Actinobacteridae	Actinomycetales	Corynebacterineae	Nocardiaceae
gi|111025844|ref|YP_708264.1|	327	Pyr_redox_2	PF07992.10	2-292			+	+	Rhodococcus_jostii_RHA1_uid58325	Bacteria	Actinobacteria	Actinobacteridae	Actinomycetales	Corynebacterineae	Nocardiaceae
gi|111226205|ref|YP_716999.1|	326	Pyr_redox_2	PF07992.10	2-291	+		+	+	Frankia_alni_ACN14a_uid58695	Bacteria	Actinobacteria	Actinobacteridae	Actinomycetales	Frankineae	Frankiaceae
gi|113461291|ref|YP_719360.1|	317	Pyr_redox_2	PF07992.10	7-302	+		+	+	Haemophilus_somnus_129PT_uid57929	Bacteria	Proteobacteria	Gammaproteobacteria	Pasteurellales	Pasteurellaceae	Histophilus
gi|113866780|ref|YP_725269.1|	330	Pyr_redox_2	PF07992.10	14-315	+		+	+	Ralstonia_eutropha_H16_uid62925	Bacteria	Proteobacteria	Betaproteobacteria	Burkholderiales	Burkholderiaceae	Cupriavidus
gi|113970296|ref|YP_734089.1|	317	Pyr_redox_2	PF07992.10	7-302			+	+	Shewanella_MR_4_uid58345	Bacteria	Proteobacteria	Gammaproteobacteria	Alteromonadales	Shewanellaceae	Shewanella
gi|114047513|ref|YP_738063.1|	317	Pyr_redox_2	PF07992.10	7-302			+	+	Shewanella_MR_7_uid58343	Bacteria	Proteobacteria	Gammaproteobacteria	Alteromonadales	Shewanellaceae	Shewanella
gi|114319410|ref|YP_741093.1|	319	Pyr_redox_2	PF07992.10	7-302	+		+	+	Alkalilimnicola_ehrlichii_MLHE_1_uid58467	Bacteria	Proteobacteria	Gammaproteobacteria	Chromatiales	Ectothiorhodospiraceae	Alkalilimnicola
gi|114327384|ref|YP_744541.1|	320	Pyr_redox_2	PF07992.10	5-297	+		+	+	Granulibacter_bethesdensis_CGDNIH1_uid58661	Bacteria	Proteobacteria	Alphaproteobacteria	Rhodospirillales	Acetobacteraceae	Granulibacter
gi|114330804|ref|YP_747026.1|	317	Pyr_redox_2	PF07992.10	7-302			+	+	Nitrosomonas_eutropha_C91_uid58363	Bacteria	Proteobacteria	Betaproteobacteria	Nitrosomonadales	Nitrosomonadaceae	Nitrosomonas
gi|114563103|ref|YP_750616.1|	317	Pyr_redox_2	PF07992.10	7-302			+	+	Shewanella_frigidimarina_NCIMB_400_uid58265	Bacteria	Proteobacteria	Gammaproteobacteria	Alteromonadales	Shewanellaceae	Shewanella
gi|114567977|ref|YP_755131.1|	302	Pyr_redox_2	PF07992.10	2-289			+	+	Syntrophomonas_wolfei_Goettingen_uid58179	Bacteria	Firmicutes	Clostridia	Clostridiales	Syntrophomonadaceae	Syntrophomonas
gi|114570695|ref|YP_757375.1|	314	Pyr_redox_2	PF07992.10	7-299	+		+	+	Maricaulis_maris_MCS10_uid58689	Bacteria	Proteobacteria	Alphaproteobacteria	Rhodobacterales	Hyphomonadaceae	Maricaulis
gi|114797052|ref|YP_759277.1|	323	Pyr_redox_2	PF07992.10	7-298	+		+	+	Hyphomonas_neptunium_ATCC_15444_uid58433	Bacteria	Proteobacteria	Alphaproteobacteria	Rhodobacterales	Hyphomonadaceae	Hyphomonas
gi|115315235|ref|YP_763958.1|	316	Pyr_redox_2	PF07992.10	5-300			+	+	Francisella_tularensis_holarctica_OSU18_uid58687	Bacteria	Proteobacteria	Gammaproteobacteria	Thiotrichales	Francisellaceae	Francisella
gi|115350888|ref|YP_772727.1|	346	Pyr_redox_2	PF07992.10	33-328	+		+	+	Burkholderia_ambifaria_AMMD_uid58303	Bacteria	Proteobacteria	Betaproteobacteria	Burkholderiales	Burkholderiaceae	Burkholderia
gi|115525959|ref|YP_782870.1|	321	Pyr_redox_2	PF07992.10	7-299	+		+	+	Rhodopseudomonas_palustris_BisA53_uid58445	Bacteria	Proteobacteria	Alphaproteobacteria	Rhizobiales	Bradyrhizobiaceae	Rhodopseudomonas
gi|116048772|ref|YP_792428.1|	316	Pyr_redox_2	PF07992.10	8-302			+	+	Pseudomonas_aeruginosa_UCBPP_PA14_uid57977	Bacteria	Proteobacteria	Gammaproteobacteria	Pseudomonadales	Pseudomonadaceae	Pseudomonas
gi|116050603|ref|YP_790578.1|	316	Pyr_redox_2	PF07992.10	7-302			+	+	Pseudomonas_aeruginosa_UCBPP_PA14_uid57977	Bacteria	Proteobacteria	Gammaproteobacteria	Pseudomonadales	Pseudomonadaceae	Pseudomonas
gi|116253170|ref|YP_769008.1|	324	Pyr_redox_2	PF07992.10	6-302	+	+	+	+	Rhizobium_leguminosarum_bv__viciae_3841_uid57955	Bacteria	Proteobacteria	Alphaproteobacteria	Rhizobiales	Rhizobiaceae	Rhizobium
gi|116328378|ref|YP_798098.1|	315	Pyr_redox_2	PF07992.10	3-299	+		+	+	Leptospira_borgpetersenii_serovar_Hardjo_bovis_L550_uid58507	Bacteria	Spirochaetes	Spirochaetales	Leptospiraceae	Leptospira
gi|116331104|ref|YP_800822.1|	315	Pyr_redox_2	PF07992.10	3-299	+		+	+	Leptospira_borgpetersenii_serovar_Hardjo_bovis_JB197_uid58509	Bacteria	Spirochaetes	Spirochaetales	Leptospiraceae	Leptospira
gi|116333294|ref|YP_794821.1|	313	Pyr_redox_2	PF07992.10	4-291	+		+	+	Lactobacillus_brevis_ATCC_367_uid57989	Bacteria	Firmicutes	Bacilli	Lactobacillales	Lactobacillaceae	Lactobacillus
gi|116490632|ref|YP_810176.1|	313	Pyr_redox_2	PF07992.10	5-292	+		+	+	Oenococcus_oeni_PSU_1_uid59417	Bacteria	Firmicutes	Bacilli	Lactobacillales	Leuconostocaceae	Oenococcus
gi|116492248|ref|YP_803983.1|	308	Pyr_redox_2	PF07992.10	5-292	+		+	+	Pediococcus_pentosaceus_ATCC_25745_uid57981	Bacteria	Firmicutes	Bacilli	Lactobacillales	Lactobacillaceae	Pediococcus
gi|116494455|ref|YP_806189.1|	315	Pyr_redox_2	PF07992.10	5-292	+		+	+	Lactobacillus_casei_ATCC_334_uid57985	Bacteria	Firmicutes	Bacilli	Lactobacillales	Lactobacillaceae	Lactobacillus
gi|116511757|ref|YP_808973.1|	308	Pyr_redox_2	PF07992.10	6-293	+		+	+	Lactococcus_lactis_cremoris_SK11_uid57983	Bacteria	Firmicutes	Bacilli	Lactobacillales	Streptococcaceae	Lactococcus
gi|116513718|ref|YP_812624.1|	310	Pyr_redox_2	PF07992.10	5-292	+		+	+	Lactobacillus_delbrueckii_bulgaricus_ATCC_BAA_365_uid57987	Bacteria	Firmicutes	Bacilli	Lactobacillales	Lactobacillaceae	Lactobacillus
gi|116515130|ref|YP_802759.1|	329	Pyr_redox_2	PF07992.10	10-305			+	+	Buchnera_aphidicola_Cc__Cinara_cedri__uid58579	Bacteria	Proteobacteria	Gammaproteobacteria	Enterobacteriales	Enterobacteriaceae	Buchnera
gi|116516912|ref|YP_816753.1|	303	Pyr_redox_2	PF07992.10	2-288	+		+	+	Streptococcus_pneumoniae_D39_uid58581	Bacteria	Firmicutes	Bacilli	Lactobacillales	Streptococcaceae	Streptococcus
gi|116617716|ref|YP_818087.1|	317	Pyr_redox_2	PF07992.10	8-295	+		+	+	Leuconostoc_mesenteroides_ATCC_8293_uid57919	Bacteria	Firmicutes	Bacilli	Lactobacillales	Leuconostocaceae	Leuconostoc
gi|116619727|ref|YP_821883.1|	307	Pyr_redox_2	PF07992.10	2-291			+	+	Candidatus_Solibacter_usitatus_Ellin6076_uid58139	Bacteria	Acidobacteria	Solibacteres	Solibacterales	Solibacteraceae	CandidatusSolibacter
gi|116628339|ref|YP_820958.1|	306	Pyr_redox_2	PF07992.10	2-289	+		+	+	Streptococcus_thermophilus_LMD_9_uid58327	Bacteria	Firmicutes	Bacilli	Lactobacillales	Streptococcaceae	Streptococcus
gi|116629953|ref|YP_815125.1|	311	Pyr_redox_2	PF07992.10	7-294	+		+	+	Lactobacillus_gasseri_ATCC_33323_uid57687	Bacteria	Firmicutes	Bacilli	Lactobacillales	Lactobacillaceae	Lactobacillus
gi|116668782|ref|YP_829715.1|	329	Pyr_redox_2	PF07992.10	8-298			+	+	Arthrobacter_FB24_uid58141	Bacteria	Actinobacteria	Actinobacteridae	Actinomycetales	Micrococcineae	Micrococcaceae
gi|116672703|ref|YP_833636.1|	318	Pyr_redox_2	PF07992.10	12-302	+		+	+	Arthrobacter_FB24_uid58141	Bacteria	Actinobacteria	Actinobacteridae	Actinomycetales	Micrococcineae	Micrococcaceae
gi|116688997|ref|YP_834620.1|	320	Pyr_redox_2	PF07992.10	7-302	+		+	+	Burkholderia_cenocepacia_HI2424_uid58369	Bacteria	Proteobacteria	Betaproteobacteria	Burkholderiales	Burkholderiaceae	Burkholderia
gi|116749144|ref|YP_845831.1|	311	Pyr_redox_2	PF07992.10	7-296	+		+	+	Syntrophobacter_fumaroxidans_MPOB_uid58177	Bacteria	Proteobacteria	Deltaproteobacteria	Syntrophobacterales	Syntrophobacteraceae	Syntrophobacter
gi|116873842|ref|YP_850623.1|	319	Pyr_redox_2	PF07992.10	8-295	+		+	+	Listeria_welshimeri_serovar_6b_SLCC5334_uid61605	Bacteria	Firmicutes	Bacilli	Bacillales	Listeriaceae	Listeria
gi|117618917|ref|YP_856394.1|	393	Pyr_redox_2	PF07992.10	84-379	+		+	+	Aeromonas_hydrophila_ATCC_7966_uid58617	Bacteria	Proteobacteria	Gammaproteobacteria	Aeromonadales	Aeromonadaceae	Aeromonas
gi|117623072|ref|YP_851985.1|	356	Pyr_redox_2	PF07992.10	42-338	+		+	+	Escherichia_coli_APEC_O1_uid58623	Bacteria	Proteobacteria	Gammaproteobacteria	Enterobacteriales	Enterobacteriaceae	Escherichia
gi|117920491|ref|YP_869683.1|	317	Pyr_redox_2	PF07992.10	7-302			+	+	Shewanella_ANA_3_uid58347	Bacteria	Proteobacteria	Gammaproteobacteria	Alteromonadales	Shewanellaceae	Shewanella
gi|117923729|ref|YP_864346.1|	314	Pyr_redox_2	PF07992.10	7-299	+		+	+	Magnetococcus_MC_1_uid57833	Bacteria	Proteobacteria	Alphaproteobacteria	Magnetococcales	Magnetococcaceae	Magnetococcus
gi|117929355|ref|YP_873906.1|	327	Pyr_redox_2	PF07992.10	9-298	+		+	+	Acidothermus_cellulolyticus_11B_uid58501	Bacteria	Actinobacteria	Actinobacteridae	Actinomycetales	Frankineae	Acidothermaceae
gi|118431317|ref|NP_147693.2|	337	Pyr_redox_2	PF07992.10	19-311			+	+	Aeropyrum_pernix_K1_uid57757	Archaea	Crenarchaeota	Thermoprotei	Desulfurococcales	Desulfurococcaceae	Aeropyrum
gi|118465167|ref|YP_884411.1|	366	Pyr_redox_2	PF07992.10	37-326			+	+	Mycobacterium_avium_104_uid57693	Bacteria	Actinobacteria	Actinobacteridae	Actinomycetales	Corynebacterineae	Mycobacteriaceae
gi|118473970|ref|YP_891127.1|	311	Pyr_redox_2	PF07992.10	8-296	+		+	+	Mycobacterium_smegmatis_MC2_155_uid57701	Bacteria	Actinobacteria	Actinobacteridae	Actinomycetales	Corynebacterineae	Mycobacteriaceae
gi|118475069|ref|YP_891498.1|	314	Pyr_redox_2	PF07992.10	2-298	+		+	+	Campylobacter_fetus_82_40_uid58545	Bacteria	Proteobacteria	Epsilonproteobacteria	Campylobacterales	Campylobacteraceae	Campylobacter
gi|118480194|ref|YP_897345.1|	321	Pyr_redox_2	PF07992.10	10-297	+		+	+	Bacillus_thuringiensis_Al_Hakam_uid58795	Bacteria	Firmicutes	Bacilli	Bacillales	Bacillaceae	Bacillus
gi|118497179|ref|YP_898229.1|	316	Pyr_redox_2	PF07992.10	5-300			+	+	Francisella_novicida_U112_uid58499	Bacteria	Proteobacteria	Gammaproteobacteria	Thiotrichales	Francisellaceae	Francisella
gi|118575560|ref|YP_875303.1|	323	Pyr_redox_2	PF07992.10	25-310			+	+	Cenarchaeum_symbiosum_A_uid61411	Archaea	Thaumarchaeota	Cenarchaeales	Cenarchaeaceae	Cenarchaeum
gi|118581728|ref|YP_902978.1|	318	Pyr_redox_2	PF07992.10	6-302	+		+	+	Pelobacter_propionicus_DSM_2379_uid58255	Bacteria	Proteobacteria	Deltaproteobacteria	Desulfuromonadales	Pelobacteraceae	Pelobacter
gi|118602103|ref|YP_903318.1|	314	Pyr_redox_2	PF07992.10	7-301			+	+	Candidatus_Ruthia_magnifica_Cm__Calyptogena_magnifica__uid58645	Bacteria	Proteobacteria	Gammaproteobacteria	sulfur-oxidizingsymbionts
gi|118620068|ref|YP_908400.1|	332	Pyr_redox_2	PF07992.10	12-301	+		+	+	Mycobacterium_ulcerans_Agy99_uid62939	Bacteria	Actinobacteria	Actinobacteridae	Actinomycetales	Corynebacterineae	Mycobacteriaceae
gi|119026641|ref|YP_910486.1|	313	Pyr_redox_2	PF07992.10	5-298			+	+	Bifidobacterium_adolescentis_ATCC_15703_uid58559	Bacteria	Actinobacteria	Actinobacteridae	Bifidobacteriales	Bifidobacteriaceae	Bifidobacterium
gi|119357013|ref|YP_911657.1|	311	Pyr_redox_2	PF07992.10	6-296			+	+	Chlorobium_phaeobacteroides_DSM_266_uid58133	Bacteria	Chlorobi	Chlorobia	Chlorobiales	Chlorobiaceae	Chlorobium
gi|119384940|ref|YP_915996.1|	338	Pyr_redox_2	PF07992.10	18-309	+		+	+	Paracoccus_denitrificans_PD1222_uid58187	Bacteria	Proteobacteria	Alphaproteobacteria	Rhodobacterales	Rhodobacteraceae	Paracoccus
gi|119718904|ref|YP_925869.1|	329	Pyr_redox_2	PF07992.10	5-294			+	+	Nocardioides_JS614_uid58149	Bacteria	Actinobacteria	Actinobacteridae	Actinomycetales	Propionibacterineae	Nocardioidaceae
gi|119774904|ref|YP_927644.1|	317	Pyr_redox_2	PF07992.10	7-302			+	+	Shewanella_amazonensis_SB2B_uid58257	Bacteria	Proteobacteria	Gammaproteobacteria	Alteromonadales	Shewanellaceae	Shewanella
gi|119871514|ref|YP_941466.1|	333	Pyr_redox_2	PF07992.10	18-306			+	+	Mycobacterium_KMS_uid58491	Bacteria	Actinobacteria	Actinobacteridae	Actinomycetales	Corynebacterineae	Mycobacteriaceae
gi|119897654|ref|YP_932867.1|	316	Pyr_redox_2	PF07992.10	6-301			+	+	Azoarcus_BH72_uid61603	Bacteria	Proteobacteria	Betaproteobacteria	Rhodocyclales	Rhodocyclaceae	Azoarcus
gi|119945869|ref|YP_943549.1|	316	Pyr_redox_2	PF07992.10	7-302			+	+	Psychromonas_ingrahamii_37_uid58521	Bacteria	Proteobacteria	Gammaproteobacteria	Alteromonadales	Psychromonadaceae	Psychromonas
gi|119952603|ref|YP_950223.1|	329	Pyr_redox_2	PF07992.10	8-298			+	+	Arthrobacter_aurescens_TC1_uid58109	Bacteria	Actinobacteria	Actinobacteridae	Actinomycetales	Micrococcineae	Micrococcaceae
gi|119962276|ref|YP_949864.1|	308	Pyr_redox_2	PF07992.10	2-292			+	+	Arthrobacter_aurescens_TC1_uid58109	Bacteria	Actinobacteria	Actinobacteridae	Actinomycetales	Micrococcineae	Micrococcaceae
gi|119963722|ref|YP_949317.1|	325	Pyr_redox_2	PF07992.10	4-294			+	+	Arthrobacter_aurescens_TC1_uid58109	Bacteria	Actinobacteria	Actinobacteridae	Actinomycetales	Micrococcineae	Micrococcaceae
gi|120406996|ref|YP_956825.1|	331	Pyr_redox_2	PF07992.10	8-296	+		+	+	Mycobacterium_vanbaalenii_PYR_1_uid58463	Bacteria	Actinobacteria	Actinobacteridae	Actinomycetales	Corynebacterineae	Mycobacteriaceae
gi|120435342|ref|YP_861028.1|	330	Pyr_redox_2	PF07992.10	8-300			+	+	Gramella_forsetii_KT0803_uid58881	Bacteria	Bacteroidetes	Flavobacteriia	Flavobacteriales	Flavobacteriaceae	Gramella
gi|120554673|ref|YP_959024.1|	317	Pyr_redox_2	PF07992.10	7-302			+	+	Marinobacter_aquaeolei_VT8_uid59419	Bacteria	Proteobacteria	Gammaproteobacteria	Alteromonadales	Alteromonadaceae	Marinobacter
gi|120598812|ref|YP_963386.1|	317	Pyr_redox_2	PF07992.10	7-302			+	+	Shewanella_W3_18_1_uid58341	Bacteria	Proteobacteria	Gammaproteobacteria	Alteromonadales	Shewanellaceae	Shewanella
gi|120602369|ref|YP_966769.1|	307	Pyr_redox_2	PF07992.10	4-291			+	+	Desulfovibrio_vulgaris_DP4_uid58679	Bacteria	Proteobacteria	Deltaproteobacteria	Desulfovibrionales	Desulfovibrionaceae	Desulfovibrio
gi|120612080|ref|YP_971758.1|	319	Pyr_redox_2	PF07992.10	7-302			+	+	Acidovorax_citrulli_AAC00_1_uid58429	Bacteria	Proteobacteria	Betaproteobacteria	Burkholderiales	Comamonadaceae	Acidovorax
gi|121593757|ref|YP_985653.1|	332	Pyr_redox_2	PF07992.10	20-315	+		+	+	Acidovorax_JS42_uid58427	Bacteria	Proteobacteria	Betaproteobacteria	Burkholderiales	Comamonadaceae	Acidovorax
gi|121595683|ref|YP_987579.1|	317	Pyr_redox_2	PF07992.10	7-302	+		+	+	Acidovorax_JS42_uid58427	Bacteria	Proteobacteria	Betaproteobacteria	Burkholderiales	Comamonadaceae	Acidovorax
gi|121600277|ref|YP_992134.1|	320	Pyr_redox_2	PF07992.10	7-302	+		+	+	Burkholderia_mallei_SAVP1_uid58387	Bacteria	Proteobacteria	Betaproteobacteria	Burkholderiales	Burkholderiaceae	Burkholderia
gi|121602773|ref|YP_989260.1|	317	Pyr_redox_2	PF07992.10	6-302			+	+	Bartonella_bacilliformis_KC583_uid58533	Bacteria	Proteobacteria	Alphaproteobacteria	Rhizobiales	Bartonellaceae	Bartonella
gi|121606103|ref|YP_983432.1|	314	Pyr_redox_2	PF07992.10	4-299			+	+	Polaromonas_naphthalenivorans_CJ2_uid58273	Bacteria	Proteobacteria	Betaproteobacteria	Burkholderiales	Comamonadaceae	Polaromonas
gi|121608723|ref|YP_996530.1|	326	Pyr_redox_2	PF07992.10	15-310			+	+	Verminephrobacter_eiseniae_EF01_2_uid58675	Bacteria	Proteobacteria	Betaproteobacteria	Burkholderiales	Comamonadaceae	Verminephrobacter
gi|121613636|ref|YP_999871.1|	312	Pyr_redox_2	PF07992.10	2-297	+		+	+	Campylobacter_jejuni_81_176_uid58503	Bacteria	Proteobacteria	Epsilonproteobacteria	Campylobacterales	Campylobacteraceae	Campylobacter
gi|121635035|ref|YP_975280.1|	316	Pyr_redox_2	PF07992.10	5-300			+	+	Neisseria_meningitidis_FAM18_uid57825	Bacteria	Proteobacteria	Betaproteobacteria	Neisseriales	Neisseriaceae	Neisseria
gi|121635899|ref|YP_976122.1|	335	Pyr_redox_2	PF07992.10	15-304	+		+	+	Mycobacterium_bovis_BCG_Pasteur_1173P2_uid58781	Bacteria	Actinobacteria	Actinobacteridae	Actinomycetales	Corynebacterineae	Mycobacteriaceae
gi|121639824|ref|YP_980048.1|	335	Pyr_redox_2	PF07992.10	15-304	+		+	+	Mycobacterium_bovis_BCG_Pasteur_1173P2_uid58781	Bacteria	Actinobacteria	Actinobacteridae	Actinomycetales	Corynebacterineae	Mycobacteriaceae
gi|121999067|ref|YP_001003854.1|	320	Pyr_redox_2	PF07992.10	8-303			+	+	Halorhodospira_halophila_SL1_uid58473	Bacteria	Proteobacteria	Gammaproteobacteria	Chromatiales	Ectothiorhodospiraceae	Halorhodospira
gi|123441835|ref|YP_001008375.1|	324	Pyr_redox_2	PF07992.10	7-306			+	+	Yersinia_enterocolitica_8081_uid57741	Bacteria	Proteobacteria	Gammaproteobacteria	Enterobacteriales	Enterobacteriaceae	Yersinia
gi|124266310|ref|YP_001020314.1|	316	Pyr_redox_2	PF07992.10	7-302			+	+	Methylibium_petroleiphilum_PM1_uid58085	Bacteria	Proteobacteria	Betaproteobacteria	Burkholderiales	Methylibium
gi|124384546|ref|YP_001028578.1|	320	Pyr_redox_2	PF07992.10	7-302	+		+	+	Burkholderia_mallei_NCTC_10229_uid58383	Bacteria	Proteobacteria	Betaproteobacteria	Burkholderiales	Burkholderiaceae	Burkholderia
gi|125624390|ref|YP_001032873.1|	308	Pyr_redox_2	PF07992.10	6-293	+		+	+	Lactococcus_lactis_cremoris_MG1363_uid58837	Bacteria	Firmicutes	Bacilli	Lactobacillales	Streptococcaceae	Lactococcus
gi|125718663|ref|YP_001035796.1|	304	Pyr_redox_2	PF07992.10	2-289	+		+	+	Streptococcus_sanguinis_SK36_uid58381	Bacteria	Firmicutes	Bacilli	Lactobacillales	Streptococcaceae	Streptococcus
gi|126174369|ref|YP_001050518.1|	317	Pyr_redox_2	PF07992.10	7-302			+	+	Shewanella_baltica_OS155_uid58259	Bacteria	Proteobacteria	Gammaproteobacteria	Alteromonadales	Shewanellaceae	Shewanella
gi|126207572|ref|YP_001052797.1|	317	Pyr_redox_2	PF07992.10	6-301	+		+	+	Actinobacillus_pleuropneumoniae_serovar_5b_L20_uid58789	Bacteria	Proteobacteria	Gammaproteobacteria	Pasteurellales	Pasteurellaceae	Actinobacillus
gi|126438341|ref|YP_001074032.1|	333	Pyr_redox_2	PF07992.10	18-306			+	+	Mycobacterium_JLS_uid58489	Bacteria	Actinobacteria	Actinobacteridae	Actinomycetales	Corynebacterineae	Mycobacteriaceae
gi|126439948|ref|YP_001060004.1|	320	Pyr_redox_2	PF07992.10	7-302	+		+	+	Burkholderia_pseudomallei_668_uid58389	Bacteria	Proteobacteria	Betaproteobacteria	Burkholderiales	Burkholderiaceae	Burkholderia
gi|126449443|ref|YP_001081523.1|	320	Pyr_redox_2	PF07992.10	7-302	+		+	+	Burkholderia_mallei_NCTC_10247_uid58385	Bacteria	Proteobacteria	Betaproteobacteria	Burkholderiales	Burkholderiaceae	Burkholderia
gi|126454930|ref|YP_001067284.1|	320	Pyr_redox_2	PF07992.10	7-302	+		+	+	Burkholderia_pseudomallei_1106a_uid58515	Bacteria	Proteobacteria	Betaproteobacteria	Burkholderiales	Burkholderiaceae	Burkholderia
gi|126461005|ref|YP_001042119.1|	312	Pyr_redox_2	PF07992.10	7-298	+		+	+	Rhodobacter_sphaeroides_ATCC_17029_uid58449	Bacteria	Proteobacteria	Alphaproteobacteria	Rhodobacterales	Rhodobacteraceae	Rhodobacter
gi|126465826|ref|YP_001040935.1|	333	Pyr_redox_2	PF07992.10	24-316			+	+	Staphylothermus_marinus_F1_uid58719	Archaea	Crenarchaeota	Thermoprotei	Desulfurococcales	Desulfurococcaceae	Staphylothermus
gi|126699734|ref|YP_001088631.1|	302	Pyr_redox_2	PF07992.10	2-288			+	+	Clostridium_difficile_630_uid57679	Bacteria	Firmicutes	Clostridia	Clostridiales	Peptostreptococcaceae	Peptoclostridium
gi|126699972|ref|YP_001088869.1|	315	Pyr_redox_2	PF07992.10	5-298			+	+	Clostridium_difficile_630_uid57679	Bacteria	Firmicutes	Clostridia	Clostridiales	Peptostreptococcaceae	Peptoclostridium
gi|127512956|ref|YP_001094153.1|	316	Pyr_redox_2	PF07992.10	7-302			+	+	Shewanella_loihica_PV_4_uid58349	Bacteria	Proteobacteria	Gammaproteobacteria	Alteromonadales	Shewanellaceae	Shewanella
gi|134094251|ref|YP_001099326.1|	317	Pyr_redox_2	PF07992.10	7-302	+		+	+	Herminiimonas_arsenicoxydans_uid58291	Bacteria	Proteobacteria	Betaproteobacteria	Burkholderiales	Oxalobacteraceae	Herminiimonas
gi|134103804|ref|YP_001109465.1|	333	Pyr_redox_2	PF07992.10	6-294			+	+	Saccharopolyspora_erythraea_NRRL_2338_uid62947	Bacteria	Actinobacteria	Actinobacteridae	Actinomycetales	Pseudonocardineae	Pseudonocardiaceae
gi|134295001|ref|YP_001118736.1|	346	Pyr_redox_2	PF07992.10	33-328	+		+	+	Burkholderia_vietnamiensis_G4_uid58075	Bacteria	Proteobacteria	Betaproteobacteria	Burkholderiales	Burkholderiaceae	Burkholderia
gi|134299590|ref|YP_001113086.1|	307	Pyr_redox_2	PF07992.10	4-291			+	+	Desulfotomaculum_reducens_MI_1_uid58277	Bacteria	Firmicutes	Clostridia	Clostridiales	Peptococcaceae	Desulfotomaculum
gi|134302434|ref|YP_001122404.1|	316	Pyr_redox_2	PF07992.10	5-300			+	+	Francisella_tularensis_WY96_3418_uid58811	Bacteria	Proteobacteria	Gammaproteobacteria	Thiotrichales	Francisellaceae	Francisella
gi|13472304|ref|NP_103871.1|	324	Pyr_redox_2	PF07992.10	6-302			+	+	Mesorhizobium_loti_MAFF303099_uid57601	Bacteria	Proteobacteria	Alphaproteobacteria	Rhizobiales	Phyllobacteriaceae	Mesorhizobium
gi|13507979|ref|NP_109928.1|	315	Pyr_redox_2	PF07992.10	16-304			+	+	Mycoplasma_pneumoniae_M129_uid57709	Bacteria	Tenericutes	Mollicutes	Mycoplasmataceae	Mycoplasma
gi|138896654|ref|YP_001127107.1|	318	Pyr_redox_2	PF07992.10	7-294	+		+	+	Geobacillus_thermodenitrificans_NG80_2_uid58829	Bacteria	Firmicutes	Bacilli	Bacillales	Bacillaceae	Geobacillus
gi|139473303|ref|YP_001128018.1|	305	Pyr_redox_2	PF07992.10	2-289	+		+	+	Streptococcus_pyogenes_Manfredo_uid57847	Bacteria	Firmicutes	Bacilli	Lactobacillales	Streptococcaceae	Streptococcus
gi|14520939|ref|NP_126414.1|	345	Pyr_redox_2	PF07992.10	33-325	+		+	+	Pyrococcus_abyssi_GE5_uid62903	Archaea	Euryarchaeota	Thermococci	Thermococcales	Thermococcaceae	Pyrococcus
gi|145219818|ref|YP_001130527.1|	311	Pyr_redox_2	PF07992.10	6-296			+	+	Chlorobium_phaeovibrioides_DSM_265_uid58129	Bacteria	Chlorobi	Chlorobia	Chlorobiales	Chlorobiaceae	Chlorobium
gi|145221433|ref|YP_001132111.1|	336	Pyr_redox_2	PF07992.10	8-296	+		+	+	Mycobacterium_gilvum_PYR_GCK_uid59421	Bacteria	Actinobacteria	Actinobacteridae	Actinomycetales	Corynebacterineae	Mycobacteriaceae
gi|145297084|ref|YP_001139905.1|	317	Pyr_redox_2	PF07992.10	13-302			+	+	Corynebacterium_glutamicum_R_uid58897	Bacteria	Actinobacteria	Actinobacteridae	Actinomycetales	Corynebacterineae	Corynebacteriaceae
gi|145299390|ref|YP_001142231.1|	316	Pyr_redox_2	PF07992.10	7-302	+		+	+	Aeromonas_salmonicida_A449_uid58631	Bacteria	Proteobacteria	Gammaproteobacteria	Aeromonadales	Aeromonadaceae	Aeromonas
gi|145588874|ref|YP_001155471.1|	318	Pyr_redox_2	PF07992.10	9-303	+		+	+	Polynucleobacter_necessarius_asymbioticus_QLW_P1DMWA_1_uid58611	Bacteria	Proteobacteria	Betaproteobacteria	Burkholderiales	Burkholderiaceae	Polynucleobacter
gi|145590804|ref|YP_001152806.1|	328	Pyr_redox_2	PF07992.10	22-312			+	+	Pyrobaculum_arsenaticum_DSM_13514_uid58409	Archaea	Crenarchaeota	Thermoprotei	Thermoproteales	Thermoproteaceae	Pyrobaculum
gi|145597088|ref|YP_001161385.1|	317	Pyr_redox_2	PF07992.10	5-301	+		+	+	Salinispora_tropica_CNB_440_uid58565	Bacteria	Actinobacteria	Actinobacteridae	Actinomycetales	Micromonosporineae	Micromonosporaceae
gi|145599593|ref|YP_001163669.1|	320	Pyr_redox_2	PF07992.10	7-302			+	+	Yersinia_pestis_Pestoides_F_uid58619	Bacteria	Proteobacteria	Gammaproteobacteria	Enterobacteriales	Enterobacteriaceae	Yersinia
gi|14591219|ref|NP_143295.1|	336	Pyr_redox_2	PF07992.10	24-316	+		+	+	Pyrococcus_horikoshii_OT3_uid57753	Archaea	Euryarchaeota	Thermococci	Thermococcales	Thermococcaceae	Pyrococcus
gi|146276312|ref|YP_001166471.1|	335	Pyr_redox_2	PF07992.10	30-321	+		+	+	Rhodobacter_sphaeroides_ATCC_17025_uid58451	Bacteria	Proteobacteria	Alphaproteobacteria	Rhodobacterales	Rhodobacteraceae	Rhodobacter
gi|146282642|ref|YP_001172795.1|	315	Pyr_redox_2	PF07992.10	7-302			+	+	Pseudomonas_stutzeri_A1501_uid58641	Bacteria	Proteobacteria	Gammaproteobacteria	Pseudomonadales	Pseudomonadaceae	Pseudomonas
gi|146293110|ref|YP_001183534.1|	317	Pyr_redox_2	PF07992.10	7-302			+	+	Shewanella_putrefaciens_CN_32_uid58267	Bacteria	Proteobacteria	Gammaproteobacteria	Alteromonadales	Shewanellaceae	Shewanella
gi|146297964|ref|YP_001192555.1|	315	Pyr_redox_2	PF07992.10	8-300			+	+	Flavobacterium_johnsoniae_UW101_uid58493	Bacteria	Bacteroidetes	Flavobacteriia	Flavobacteriales	Flavobacteriaceae	Flavobacterium
gi|146303415|ref|YP_001190731.1|	323	Pyr_redox_2	PF07992.10	16-305			+	+	Metallosphaera_sedula_DSM_5348_uid58717	Archaea	Crenarchaeota	Thermoprotei	Sulfolobales	Sulfolobaceae	Metallosphaera
gi|146306013|ref|YP_001186478.1|	315	Pyr_redox_2	PF07992.10	7-301			+	+	Pseudomonas_mendocina_ymp_uid58723	Bacteria	Proteobacteria	Gammaproteobacteria	Pseudomonadales	Pseudomonadaceae	Pseudomonas
gi|146307412|ref|YP_001187877.1|	316	Pyr_redox_2	PF07992.10	7-302			+	+	Pseudomonas_mendocina_ymp_uid58723	Bacteria	Proteobacteria	Gammaproteobacteria	Pseudomonadales	Pseudomonadaceae	Pseudomonas
gi|146311069|ref|YP_001176143.1|	322	Pyr_redox_2	PF07992.10	7-303	+		+	+	Enterobacter_638_uid58727	Bacteria	Proteobacteria	Gammaproteobacteria	Enterobacteriales	Enterobacteriaceae	Enterobacter
gi|146319391|ref|YP_001199103.1|	305	Pyr_redox_2	PF07992.10	2-289	+		+	+	Streptococcus_suis_05ZYH33_uid58663	Bacteria	Firmicutes	Bacilli	Lactobacillales	Streptococcaceae	Streptococcus
gi|146321594|ref|YP_001201305.1|	305	Pyr_redox_2	PF07992.10	2-289	+		+	+	Streptococcus_suis_98HAH33_uid58665	Bacteria	Firmicutes	Bacilli	Lactobacillales	Streptococcaceae	Streptococcus
gi|146328960|ref|YP_001209983.1|	315	Pyr_redox_2	PF07992.10	4-299	+		+	+	Dichelobacter_nodosus_VCS1703A_uid57643	Bacteria	Proteobacteria	Gammaproteobacteria	Cardiobacteriales	Cardiobacteriaceae	Dichelobacter
gi|146338406|ref|YP_001203454.1|	321	Pyr_redox_2	PF07992.10	7-299	+		+	+	Bradyrhizobium_ORS_278_uid58941	Bacteria	Proteobacteria	Alphaproteobacteria	Rhizobiales	Bradyrhizobiaceae	Bradyrhizobium
gi|147669163|ref|YP_001213981.1|	306	Pyr_redox_2	PF07992.10	6-293			+	+	Dehalococcoides_BAV1_uid58477	Bacteria	Chloroflexi	Dehalococcoidia	Dehalococcoidales	Dehalococcoidaceae	Dehalococcoides
gi|147674572|ref|YP_001216753.1|	318	Pyr_redox_2	PF07992.10	7-302			+	+	Vibrio_cholerae_O395_uid58425	Bacteria	Proteobacteria	Gammaproteobacteria	Vibrionales	Vibrionaceae	Vibrio
gi|147677752|ref|YP_001211967.1|	306	Pyr_redox_2	PF07992.10	4-291			+	+	Pelotomaculum_thermopropionicum_SI_uid58877	Bacteria	Firmicutes	Clostridia	Clostridiales	Peptococcaceae	Pelotomaculum
gi|148244216|ref|YP_001218910.1|	314	Pyr_redox_2	PF07992.10	7-301			+	+	Candidatus_Vesicomyosocius_okutanii_HA_uid59427	Bacteria	Proteobacteria	Gammaproteobacteria	sulfur-oxidizingsymbionts
gi|148258014|ref|YP_001242599.1|	321	Pyr_redox_2	PF07992.10	7-299	+		+	+	Bradyrhizobium_BTAi1_uid58505	Bacteria	Proteobacteria	Alphaproteobacteria	Rhizobiales	Bradyrhizobiaceae	Bradyrhizobium
gi|148261426|ref|YP_001235553.1|	345	Pyr_redox_2	PF07992.10	31-323	+		+	+	Acidiphilium_cryptum_JF_5_uid58447	Bacteria	Proteobacteria	Alphaproteobacteria	Rhodospirillales	Acetobacteraceae	Acidiphilium
gi|148266043|ref|YP_001232749.1|	316	Pyr_redox_2	PF07992.10	6-300			+	+	Geobacter_uraniireducens_Rf4_uid58475	Bacteria	Proteobacteria	Deltaproteobacteria	Desulfuromonadales	Geobacteraceae	Geobacter
gi|148267224|ref|YP_001246167.1|	311	Pyr_redox_2	PF07992.10	6-293	+		+	+	Staphylococcus_aureus_JH9_uid58455	Bacteria	Firmicutes	Bacilli	Bacillales	Staphylococcus
gi|148274151|ref|YP_001223712.1|	345	Pyr_redox_2	PF07992.10	2-292			+	+	Clavibacter_michiganensis_NCPPB_382_uid61625	Bacteria	Actinobacteria	Actinobacteridae	Actinomycetales	Micrococcineae	Microbacteriaceae
gi|148359311|ref|YP_001250518.1|	316	Pyr_redox_2	PF07992.10	7-302	+		+	+	Legionella_pneumophila_Corby_uid58733	Bacteria	Proteobacteria	Gammaproteobacteria	Legionellales	Legionellaceae	Legionella
gi|148379243|ref|YP_001253784.1|	313	Pyr_redox_2	PF07992.10	5-298			+	+	Clostridium_botulinum_A_ATCC_3502_uid61579	Bacteria	Firmicutes	Clostridia	Clostridiales	Clostridiaceae	Clostridium
gi|148543612|ref|YP_001270982.1|	310	Pyr_redox_2	PF07992.10	7-295			+	+	Lactobacillus_reuteri_DSM_20016_uid58471	Bacteria	Firmicutes	Bacilli	Lactobacillales	Lactobacillaceae	Lactobacillus
gi|148546054|ref|YP_001266156.1|	320	Pyr_redox_2	PF07992.10	7-301			+	+	Pseudomonas_putida_F1_uid58355	Bacteria	Proteobacteria	Gammaproteobacteria	Pseudomonadales	Pseudomonadaceae	Pseudomonas
gi|148556927|ref|YP_001264509.1|	323	Pyr_redox_2	PF07992.10	7-299	+		+	+	Sphingomonas_wittichii_RW1_uid58691	Bacteria	Proteobacteria	Alphaproteobacteria	Sphingomonadales	Sphingomonadaceae	Sphingomonas
gi|148558887|ref|YP_001259378.1|	324	Pyr_redox_2	PF07992.10	6-302	+		+	+	Brucella_ovis_ATCC_25840_uid58113	Bacteria	Proteobacteria	Alphaproteobacteria	Rhizobiales	Brucellaceae	Brucella
gi|148642400|ref|YP_001272913.1|	304	Pyr_redox_2	PF07992.10	4-289	+		+	+	Methanobrevibacter_smithii_ATCC_35061_uid58827	Archaea	Euryarchaeota	Methanobacteria	Methanobacteriales	Methanobacteriaceae	Methanobrevibacter
gi|148652431|ref|YP_001279524.1|	342	Pyr_redox_2	PF07992.10	11-306			+	+	Psychrobacter_PRwf_1_uid58459	Bacteria	Proteobacteria	Gammaproteobacteria	Pseudomonadales	Moraxellaceae	Psychrobacter
gi|148654283|ref|YP_001274488.1|	320	Pyr_redox_2	PF07992.10	3-291			+	+	Roseiflexus_RS_1_uid58523	Bacteria	Chloroflexi	Chloroflexia	Chloroflexales	Roseiflexineae	Roseiflexaceae
gi|148663780|ref|YP_001285303.1|	335	Pyr_redox_2	PF07992.10	15-304	+		+	+	Mycobacterium_tuberculosis_H37Ra_uid58853	Bacteria	Actinobacteria	Actinobacteridae	Actinomycetales	Corynebacterineae	Mycobacteriaceae
gi|148825121|ref|YP_001289875.1|	335	Pyr_redox_2	PF07992.10	15-304	+		+	+	Mycobacterium_tuberculosis_F11_uid58417	Bacteria	Actinobacteria	Actinobacteridae	Actinomycetales	Corynebacterineae	Mycobacteriaceae
gi|148826229|ref|YP_001290982.1|	318	Pyr_redox_2	PF07992.10	7-302	+		+	+	Haemophilus_influenzae_PittEE_uid58591	Bacteria	Proteobacteria	Gammaproteobacteria	Pasteurellales	Pasteurellaceae	Haemophilus
gi|150006117|ref|YP_001300861.1|	315	Pyr_redox_2	PF07992.10	6-298			+	+	Bacteroides_vulgatus_ATCC_8482_uid58253	Bacteria	Bacteroidetes	Bacteroidia	Bacteroidales	Bacteroidaceae	Bacteroides
gi|150007058|ref|YP_001301801.1|	317	Pyr_redox_2	PF07992.10	9-301			+	+	Parabacteroides_distasonis_ATCC_8503_uid58301	Bacteria	Bacteroidetes	Bacteroidia	Bacteroidales	Porphyromonadaceae	Parabacteroides
gi|150017536|ref|YP_001309790.1|	302	Pyr_redox_2	PF07992.10	2-288			+	+	Clostridium_beijerinckii_NCIMB_8052_uid58137	Bacteria	Firmicutes	Clostridia	Clostridiales	Clostridiaceae	Clostridium
gi|150024710|ref|YP_001295536.1|	315	Pyr_redox_2	PF07992.10	8-300			+	+	Flavobacterium_psychrophilum_JIP02_86_uid61627	Bacteria	Bacteroidetes	Flavobacteriia	Flavobacteriales	Flavobacteriaceae	Flavobacterium
gi|150391327|ref|YP_001321376.1|	315	Pyr_redox_2	PF07992.10	5-298			+	+	Alkaliphilus_metalliredigens_QYMF_uid58171	Bacteria	Firmicutes	Clostridia	Clostridiales	Clostridiaceae	Alkaliphilus
gi|150393273|ref|YP_001315948.1|	311	Pyr_redox_2	PF07992.10	6-293	+		+	+	Staphylococcus_aureus_JH1_uid58457	Bacteria	Firmicutes	Bacilli	Bacillales	Staphylococcus
gi|150396466|ref|YP_001326933.1|	324	Pyr_redox_2	PF07992.10	6-302	+		+	+	Sinorhizobium_medicae_WSM419_uid58549	Bacteria	Proteobacteria	Alphaproteobacteria	Rhizobiales	Rhizobiaceae	Sinorhizobium
gi|151220944|ref|YP_001331766.1|	311	Pyr_redox_2	PF07992.10	6-293	+		+	+	Staphylococcus_aureus_Newman_uid58839	Bacteria	Firmicutes	Bacilli	Bacillales	Staphylococcus
gi|152968442|ref|YP_001364226.1|	346	Pyr_redox_2	PF07992.10	10-300	+		+	+	Kineococcus_radiotolerans_SRS30216_uid58067	Bacteria	Actinobacteria	Actinobacteridae	Actinomycetales	Kineosporiineae	Kineosporiaceae
gi|152969477|ref|YP_001334586.1|	331	Pyr_redox_2	PF07992.10	16-312	+		+	+	Klebsiella_pneumoniae_MGH_78578_uid57619	Bacteria	Proteobacteria	Gammaproteobacteria	Enterobacteriales	Enterobacteriaceae	Klebsiella
gi|152977376|ref|YP_001376893.1|	318	Pyr_redox_2	PF07992.10	7-294	+		+	+	Bacillus_cytotoxicus_NVH_391_98_uid58317	Bacteria	Firmicutes	Bacilli	Bacillales	Bacillaceae	Bacillus
gi|152979250|ref|YP_001344879.1|	317	Pyr_redox_2	PF07992.10	7-302			+	+	Actinobacillus_succinogenes_130Z_uid58247	Bacteria	Proteobacteria	Gammaproteobacteria	Pasteurellales	Pasteurellaceae	Actinobacillus
gi|152980722|ref|YP_001352843.1|	317	Pyr_redox_2	PF07992.10	7-302	+		+	+	Janthinobacterium_Marseille_uid58603	Bacteria	Proteobacteria	Betaproteobacteria	Burkholderiales	Oxalobacteraceae	Janthinobacterium
gi|152984468|ref|YP_001350015.1|	316	Pyr_redox_2	PF07992.10	8-302			+	+	Pseudomonas_aeruginosa_PA7_uid58627	Bacteria	Proteobacteria	Gammaproteobacteria	Pseudomonadales	Pseudomonadaceae	Pseudomonas
gi|152985623|ref|YP_001347955.1|	316	Pyr_redox_2	PF07992.10	7-302			+	+	Pseudomonas_aeruginosa_PA7_uid58627	Bacteria	Proteobacteria	Gammaproteobacteria	Pseudomonadales	Pseudomonadaceae	Pseudomonas
gi|152991291|ref|YP_001357013.1|	316	Pyr_redox_2	PF07992.10	2-296	+		+	+	Nitratiruptor_SB155_2_uid58861	Bacteria	Proteobacteria	Epsilonproteobacteria	Nitratiruptor
gi|152991830|ref|YP_001357551.1|	313	Pyr_redox_2	PF07992.10	2-298	+		+	+	Sulfurovum_NBC37_1_uid58863	Bacteria	Proteobacteria	Epsilonproteobacteria	Sulfurovum
gi|152997231|ref|YP_001342066.1|	319	Pyr_redox_2	PF07992.10	7-302			+	+	Marinomonas_MWYL1_uid58715	Bacteria	Proteobacteria	Gammaproteobacteria	Oceanospirillales	Marinomonas
gi|153000739|ref|YP_001366420.1|	317	Pyr_redox_2	PF07992.10	7-302			+	+	Shewanella_baltica_OS185_uid58743	Bacteria	Proteobacteria	Gammaproteobacteria	Alteromonadales	Shewanellaceae	Shewanella
gi|153003347|ref|YP_001377672.1|	314	Pyr_redox_2	PF07992.10	5-294			+	+	Anaeromyxobacter_Fw109_5_uid58755	Bacteria	Proteobacteria	Deltaproteobacteria	Myxococcales	Cystobacterineae	Myxococcaceae
gi|153008994|ref|YP_001370209.1|	324	Pyr_redox_2	PF07992.10	6-302	+		+	+	Ochrobactrum_anthropi_ATCC_49188_uid58921	Bacteria	Proteobacteria	Alphaproteobacteria	Rhizobiales	Brucellaceae	Ochrobactrum
gi|153932614|ref|YP_001383615.1|	313	Pyr_redox_2	PF07992.10	5-298			+	+	Clostridium_botulinum_A_ATCC_19397_uid58927	Bacteria	Firmicutes	Clostridia	Clostridiales	Clostridiaceae	Clostridium
gi|153936173|ref|YP_001387164.1|	313	Pyr_redox_2	PF07992.10	5-298			+	+	Clostridium_botulinum_A_Hall_uid58931	Bacteria	Firmicutes	Clostridia	Clostridiales	Clostridiaceae	Clostridium
gi|153939680|ref|YP_001390609.1|	313	Pyr_redox_2	PF07992.10	5-298			+	+	Clostridium_botulinum_F_Langeland_uid58929	Bacteria	Firmicutes	Clostridia	Clostridiales	Clostridiaceae	Clostridium
gi|153950849|ref|YP_001401563.1|	320	Pyr_redox_2	PF07992.10	7-302			+	+	Yersinia_pseudotuberculosis_IP_31758_uid58487	Bacteria	Proteobacteria	Gammaproteobacteria	Enterobacteriales	Enterobacteriaceae	Yersinia
gi|153951779|ref|YP_001397404.1|	312	Pyr_redox_2	PF07992.10	2-297	+		+	+	Campylobacter_jejuni_doylei_269_97_uid58671	Bacteria	Proteobacteria	Epsilonproteobacteria	Campylobacterales	Campylobacteraceae	Campylobacter
gi|154147931|ref|YP_001405821.1|	312	Pyr_redox_2	PF07992.10	2-297	+		+	+	Campylobacter_hominis_ATCC_BAA_381_uid58981	Bacteria	Proteobacteria	Epsilonproteobacteria	Campylobacterales	Campylobacteraceae	Campylobacter
gi|154174477|ref|YP_001407512.1|	312	Pyr_redox_2	PF07992.10	2-297			+	+	Campylobacter_curvus_525_92_uid58669	Bacteria	Proteobacteria	Epsilonproteobacteria	Campylobacterales	Campylobacteraceae	Campylobacter
gi|154246692|ref|YP_001417650.1|	320	Pyr_redox_2	PF07992.10	6-299			+	+	Xanthobacter_autotrophicus_Py2_uid58453	Bacteria	Proteobacteria	Alphaproteobacteria	Rhizobiales	Xanthobacteraceae	Xanthobacter
gi|154252752|ref|YP_001413576.1|	334	Pyr_redox_2	PF07992.10	7-299	+		+	+	Parvibaculum_lavamentivorans_DS_1_uid58739	Bacteria	Proteobacteria	Alphaproteobacteria	Rhizobiales	Rhodobiaceae	Parvibaculum
gi|154687601|ref|YP_001422762.1|	317	Pyr_redox_2	PF07992.10	8-295	+		+	+	Bacillus_amyloliquefaciens_FZB42_uid58271	Bacteria	Firmicutes	Bacilli	Bacillales	Bacillaceae	Bacillus
gi|154706134|ref|YP_001424637.1|	320	Pyr_redox_2	PF07992.10	7-303	+		+	+	Coxiella_burnetii_Dugway_5J108_111_uid58629	Bacteria	Proteobacteria	Gammaproteobacteria	Legionellales	Coxiellaceae	Coxiella
gi|15596046|ref|NP_249540.1|	316	Pyr_redox_2	PF07992.10	8-302			+	+	Pseudomonas_aeruginosa_PAO1_uid57945	Bacteria	Proteobacteria	Gammaproteobacteria	Pseudomonadales	Pseudomonadaceae	Pseudomonas
gi|15597812|ref|NP_251306.1|	316	Pyr_redox_2	PF07992.10	7-302			+	+	Pseudomonas_aeruginosa_PAO1_uid57945	Bacteria	Proteobacteria	Gammaproteobacteria	Pseudomonadales	Pseudomonadaceae	Pseudomonas
gi|15602438|ref|NP_245510.1|	317	Pyr_redox_2	PF07992.10	7-302			+	+	Pasteurella_multocida_Pm70_uid57627	Bacteria	Proteobacteria	Gammaproteobacteria	Pasteurellales	Pasteurellaceae	Pasteurella
gi|15604310|ref|NP_220826.1|	310	Pyr_redox_2	PF07992.10	5-297			+	+	Rickettsia_prowazekii_Madrid_E_uid61565	Bacteria	Proteobacteria	Alphaproteobacteria	Rickettsiales	Rickettsiaceae	Rickettsieae
gi|15604818|ref|NP_219602.1|	351	Pyr_redox_2	PF07992.10	43-338	+		+	+	Chlamydia_trachomatis_D_UW_3_CX_uid57637	Bacteria	Chlamydiae	Chlamydiales	Chlamydiaceae	Chlamydia	Chlamydophilagroup
gi|15611049|ref|NP_218430.1|	335	Pyr_redox_2	PF07992.10	15-304	+		+	+	Mycobacterium_tuberculosis_H37Rv_uid57777	Bacteria	Actinobacteria	Actinobacteridae	Actinomycetales	Corynebacterineae	Mycobacteriaceae
gi|15611831|ref|NP_223482.1|	311	Pyr_redox_2	PF07992.10	2-297			+	+	Helicobacter_pylori_J99_uid57789	Bacteria	Proteobacteria	Epsilonproteobacteria	Campylobacterales	Helicobacteraceae	Helicobacter
gi|15616133|ref|NP_244438.1|	315	Pyr_redox_2	PF07992.10	8-295	+		+	+	Bacillus_halodurans_C_125_uid57791	Bacteria	Firmicutes	Bacilli	Bacillales	Bacillaceae	Bacillus
gi|15616923|ref|NP_240136.1|	319	Pyr_redox_2	PF07992.10	7-304			+	+	Buchnera_aphidicola_APS__Acyrthosiphon_pisum__uid57805	Bacteria	Proteobacteria	Gammaproteobacteria	Enterobacteriales	Enterobacteriaceae	Buchnera
gi|15618234|ref|NP_224519.1|	311	Pyr_redox_2	PF07992.10	4-299	+		+	+	Chlamydophila_pneumoniae_CWL029_uid57811	Bacteria	Chlamydiae	Chlamydiales	Chlamydiaceae	Chlamydia	Chlamydophilagroup
gi|15639800|ref|NP_219250.1|	307	Pyr_redox_2	PF07992.10	5-291	+		+	+	Treponema_pallidum_Nichols_uid57585	Bacteria	Spirochaetes	Spirochaetales	Spirochaetaceae	Treponema
gi|15641195|ref|NP_230827.1|	318	Pyr_redox_2	PF07992.10	7-302			+	+	Vibrio_cholerae_O1_biovar_El_Tor_N16961_uid57623	Bacteria	Proteobacteria	Gammaproteobacteria	Vibrionales	Vibrionaceae	Vibrio
gi|15645444|ref|NP_207618.1|	311	Pyr_redox_2	PF07992.10	2-297			+	+	Helicobacter_pylori_26695_uid57787	Bacteria	Proteobacteria	Epsilonproteobacteria	Campylobacterales	Helicobacteraceae	Helicobacter
gi|156503022|ref|YP_001429087.1|	316	Pyr_redox_2	PF07992.10	5-300			+	+	Francisella_tularensis_holarctica_FTNF002_00_uid58999	Bacteria	Proteobacteria	Gammaproteobacteria	Thiotrichales	Francisellaceae	Francisella
gi|15672922|ref|NP_267096.1|	308	Pyr_redox_2	PF07992.10	6-293	+		+	+	Lactococcus_lactis_Il1403_uid57671	Bacteria	Firmicutes	Bacilli	Lactobacillales	Streptococcaceae	Lactococcus
gi|156740693|ref|YP_001430822.1|	320	Pyr_redox_2	PF07992.10	3-291			+	+	Roseiflexus_castenholzii_DSM_13941_uid58287	Bacteria	Chloroflexi	Chloroflexia	Chloroflexales	Roseiflexineae	Roseiflexaceae
gi|15677190|ref|NP_274343.1|	316	Pyr_redox_2	PF07992.10	5-300			+	+	Neisseria_meningitidis_MC58_uid57817	Bacteria	Proteobacteria	Betaproteobacteria	Neisseriales	Neisseriaceae	Neisseria
gi|15678735|ref|NP_275851.1|	303	Pyr_redox_2	PF07992.10	5-289	+		+	+	Methanothermobacter_thermautotrophicus_Delta_H_uid57877	Archaea	Euryarchaeota	Methanobacteria	Methanobacteriales	Methanobacteriaceae	Methanothermobacter
gi|156934617|ref|YP_001438533.1|	322	Pyr_redox_2	PF07992.10	7-303	+		+	+	Cronobacter_sakazakii_ATCC_BAA_894_uid58145	Bacteria	Proteobacteria	Gammaproteobacteria	Enterobacteriales	Enterobacteriaceae	Cronobacter
gi|156974887|ref|YP_001445794.1|	319	Pyr_redox_2	PF07992.10	7-302	+		+	+	Vibrio_harveyi_ATCC_BAA_1116_uid58957	Bacteria	Proteobacteria	Gammaproteobacteria	Vibrionales	Vibrionaceae	Vibrio
gi|156979092|ref|YP_001441351.1|	311	Pyr_redox_2	PF07992.10	6-293	+		+	+	Staphylococcus_aureus_Mu3_uid58817	Bacteria	Firmicutes	Bacilli	Bacillales	Staphylococcus
gi|157146425|ref|YP_001453744.1|	322	Pyr_redox_2	PF07992.10	7-303	+		+	+	Citrobacter_koseri_ATCC_BAA_895_uid58143	Bacteria	Proteobacteria	Gammaproteobacteria	Enterobacteriales	Enterobacteriaceae	Citrobacter
gi|157149758|ref|YP_001449897.1|	304	Pyr_redox_2	PF07992.10	2-289	+		+	+	Streptococcus_gordonii_Challis_substr__CH1_uid57667	Bacteria	Firmicutes	Bacilli	Lactobacillales	Streptococcaceae	Streptococcus
gi|157155789|ref|YP_001462085.1|	321	Pyr_redox_2	PF07992.10	7-303	+		+	+	Escherichia_coli_E24377A_uid58395	Bacteria	Proteobacteria	Gammaproteobacteria	Enterobacteriales	Enterobacteriaceae	Escherichia
gi|157160410|ref|YP_001457728.1|	321	Pyr_redox_2	PF07992.10	7-303	+		+	+	Escherichia_coli_HS_uid58393	Bacteria	Proteobacteria	Gammaproteobacteria	Enterobacteriales	Enterobacteriaceae	Escherichia
gi|157164144|ref|YP_001466030.1|	312	Pyr_redox_2	PF07992.10	2-297	+		+	+	Campylobacter_concisus_13826_uid58667	Bacteria	Proteobacteria	Epsilonproteobacteria	Campylobacterales	Campylobacteraceae	Campylobacter
gi|157364456|ref|YP_001471223.1|	313	Pyr_redox_2	PF07992.10	15-301	+		+	+	Thermotoga_lettingae_TMO_uid58419	Bacteria	Thermotogae	Thermotogales	Thermotogaceae	Thermotoga
gi|157369924|ref|YP_001477913.1|	323	Pyr_redox_2	PF07992.10	7-303			+	+	Serratia_proteamaculans_568_uid58725	Bacteria	Proteobacteria	Gammaproteobacteria	Enterobacteriales	Enterobacteriaceae	Serratia
gi|157375261|ref|YP_001473861.1|	316	Pyr_redox_2	PF07992.10	8-302			+	+	Shewanella_sediminis_HAW_EB3_uid58835	Bacteria	Proteobacteria	Gammaproteobacteria	Alteromonadales	Shewanellaceae	Shewanella
gi|157414463|ref|YP_001481719.1|	312	Pyr_redox_2	PF07992.10	2-297	+		+	+	Campylobacter_jejuni_81116_uid58771	Bacteria	Proteobacteria	Epsilonproteobacteria	Campylobacterales	Campylobacteraceae	Campylobacter
gi|157693869|ref|YP_001488331.1|	316	Pyr_redox_2	PF07992.10	7-294	+		+	+	Bacillus_pumilus_SAFR_032_uid59017	Bacteria	Firmicutes	Bacilli	Bacillales	Bacillaceae	Bacillus
gi|157738293|ref|YP_001490977.1|	309	Pyr_redox_2	PF07992.10	2-297	+		+	+	Arcobacter_butzleri_RM4018_uid58557	Bacteria	Proteobacteria	Epsilonproteobacteria	Campylobacterales	Campylobacteraceae	Arcobacter
gi|157803791|ref|YP_001492340.1|	310	Pyr_redox_2	PF07992.10	5-297	+		+	+	Rickettsia_canadensis_McKiel_uid58159	Bacteria	Proteobacteria	Alphaproteobacteria	Rickettsiales	Rickettsiaceae	Rickettsieae
gi|157825741|ref|YP_001493461.1|	310	Pyr_redox_2	PF07992.10	5-297	+		+	+	Rickettsia_akari_Hartford_uid58161	Bacteria	Proteobacteria	Alphaproteobacteria	Rickettsiales	Rickettsiaceae	Rickettsieae
gi|157827396|ref|YP_001496460.1|	310	Pyr_redox_2	PF07992.10	5-297	+		+	+	Rickettsia_bellii_OSU_85_389_uid58681	Bacteria	Proteobacteria	Alphaproteobacteria	Rickettsiales	Rickettsiaceae	Rickettsieae
gi|157828494|ref|YP_001494736.1|	310	Pyr_redox_2	PF07992.10	5-297	+		+	+	Rickettsia_rickettsii__Sheila_Smith__uid58027	Bacteria	Proteobacteria	Alphaproteobacteria	Rickettsiales	Rickettsiaceae	Rickettsieae
gi|15790312|ref|NP_280136.1|	362	Pyr_redox_2	PF07992.10	22-332	+		+	+	Halobacterium_NRC_1_uid57769	Archaea	Euryarchaeota	Halobacteria	Halobacteriales	Halobacteriaceae	Halobacterium
gi|157962079|ref|YP_001502113.1|	316	Pyr_redox_2	PF07992.10	7-302			+	+	Shewanella_pealeana_ATCC_700345_uid58705	Bacteria	Proteobacteria	Gammaproteobacteria	Alteromonadales	Shewanellaceae	Shewanella
gi|157964529|ref|YP_001499353.1|	313	Pyr_redox_2	PF07992.10	8-300	+		+	+	Rickettsia_massiliae_MTU5_uid58801	Bacteria	Proteobacteria	Alphaproteobacteria	Rickettsiales	Rickettsiaceae	Rickettsieae
gi|15800751|ref|NP_286765.1|	321	Pyr_redox_2	PF07992.10	7-303	+		+	+	Escherichia_coli_O157_H7_EDL933_uid57831	Bacteria	Proteobacteria	Gammaproteobacteria	Enterobacteriales	Enterobacteriaceae	Escherichia
gi|15806980|ref|NP_295705.1|	325	Pyr_redox_2	PF07992.10	9-300	+		+	+	Deinococcus_radiodurans_R1_uid57665	Bacteria	Deinococcus-Thermus	Deinococci	Deinococcales	Deinococcaceae	Deinococcus
gi|15830227|ref|NP_309000.1|	321	Pyr_redox_2	PF07992.10	7-303	+		+	+	Escherichia_coli_O157_H7_uid57781	Bacteria	Proteobacteria	Gammaproteobacteria	Enterobacteriales	Enterobacteriaceae	Escherichia
gi|158319045|ref|YP_001511553.1|	348	Pyr_redox_2	PF07992.10	23-312	+		+	+	Frankia_EAN1pec_uid58367	Bacteria	Actinobacteria	Actinobacteridae	Actinomycetales	Frankineae	Frankiaceae
gi|158319990|ref|YP_001512497.1|	314	Pyr_redox_2	PF07992.10	5-298	+		+	+	Alkaliphilus_oremlandii_OhILAs_uid58495	Bacteria	Firmicutes	Clostridia	Clostridiales	Clostridiaceae	Alkaliphilus
gi|15834994|ref|NP_296753.1|	312	Pyr_redox_2	PF07992.10	4-299	+		+	+	Chlamydia_muridarum_Nigg_uid57785	Bacteria	Chlamydiae	Chlamydiales	Chlamydiaceae	Chlamydia	Chlamydophilagroup
gi|15835849|ref|NP_300373.1|	311	Pyr_redox_2	PF07992.10	4-299	+		+	+	Chlamydophila_pneumoniae_J138_uid57829	Bacteria	Chlamydiae	Chlamydiales	Chlamydiaceae	Chlamydia	Chlamydophilagroup
gi|15838049|ref|NP_298737.1|	321	Pyr_redox_2	PF07992.10	11-306	+		+	+	Xylella_fastidiosa_9a5c_uid57849	Bacteria	Proteobacteria	Gammaproteobacteria	Xanthomonadales	Xanthomonadaceae	Xylella
gi|158422772|ref|YP_001524064.1|	319	Pyr_redox_2	PF07992.10	5-298	+		+	+	Azorhizobium_caulinodans_ORS_571_uid58905	Bacteria	Proteobacteria	Alphaproteobacteria	Rhizobiales	Xanthobacteraceae	Azorhizobium
gi|15843546|ref|NP_338583.1|	335	Pyr_redox_2	PF07992.10	15-304	+		+	+	Mycobacterium_tuberculosis_CDC1551_uid57775	Bacteria	Actinobacteria	Actinobacteridae	Actinomycetales	Corynebacterineae	Mycobacteriaceae
gi|158521523|ref|YP_001529393.1|	309	Pyr_redox_2	PF07992.10	6-294	+		+	+	Desulfococcus_oleovorans_Hxd3_uid58777	Bacteria	Proteobacteria	Deltaproteobacteria	Desulfobacterales	Desulfobacteraceae	Desulfococcus
gi|15892541|ref|NP_360255.1|	310	Pyr_redox_2	PF07992.10	5-297	+		+	+	Rickettsia_conorii_Malish_7_uid57633	Bacteria	Proteobacteria	Alphaproteobacteria	Rickettsiales	Rickettsiaceae	Rickettsieae
gi|15899168|ref|NP_343773.1|	323	Pyr_redox_2	PF07992.10	16-305			+	+	Sulfolobus_solfataricus_P2_uid57721	Archaea	Crenarchaeota	Thermoprotei	Sulfolobales	Sulfolobaceae	Sulfolobus
gi|15901308|ref|NP_345912.1|	303	Pyr_redox_2	PF07992.10	2-288	+		+	+	Streptococcus_pneumoniae_TIGR4_uid57857	Bacteria	Firmicutes	Bacilli	Lactobacillales	Streptococcaceae	Streptococcus
gi|15903355|ref|NP_358905.1|	303	Pyr_redox_2	PF07992.10	2-288	+		+	+	Streptococcus_pneumoniae_R6_uid57859	Bacteria	Firmicutes	Bacilli	Lactobacillales	Streptococcaceae	Streptococcus
gi|159040577|ref|YP_001539830.1|	362	Pyr_redox_2	PF07992.10	50-346	+		+	+	Salinispora_arenicola_CNS_205_uid58659	Bacteria	Actinobacteria	Actinobacteridae	Actinomycetales	Micromonosporineae	Micromonosporaceae
gi|159040798|ref|YP_001540050.1|	343	Pyr_redox_2	PF07992.10	32-322			+	+	Caldivirga_maquilingensis_IC_167_uid58711	Archaea	Crenarchaeota	Thermoprotei	Thermoproteales	Thermoproteaceae	Caldivirga
gi|159045194|ref|YP_001533988.1|	332	Pyr_redox_2	PF07992.10	8-299	+		+	+	Dinoroseobacter_shibae_DFL_12_uid58707	Bacteria	Proteobacteria	Alphaproteobacteria	Rhodobacterales	Rhodobacteraceae	Dinoroseobacter
gi|159185092|ref|NP_355146.2|	324	Pyr_redox_2	PF07992.10	6-302			+	+	Agrobacterium_fabrum_C58_uid57865	Bacteria	Proteobacteria	Alphaproteobacteria	Rhizobiales	Rhizobiaceae	Rhizobium
gi|15920765|ref|NP_376434.1|	324	Pyr_redox_2	PF07992.10	17-307			+	+	Sulfolobus_tokodaii_7_uid57807	Archaea	Crenarchaeota	Thermoprotei	Sulfolobales	Sulfolobaceae	Sulfolobus
gi|15923754|ref|NP_371288.1|	311	Pyr_redox_2	PF07992.10	6-293	+		+	+	Staphylococcus_aureus_Mu50_uid57835	Bacteria	Firmicutes	Bacilli	Bacillales	Staphylococcus
gi|15926441|ref|NP_373974.1|	311	Pyr_redox_2	PF07992.10	6-293	+		+	+	Staphylococcus_aureus_N315_uid57837	Bacteria	Firmicutes	Bacilli	Bacillales	Staphylococcus
gi|15965320|ref|NP_385673.1|	324	Pyr_redox_2	PF07992.10	6-302	+		+	+	Sinorhizobium_meliloti_1021_uid57603	Bacteria	Proteobacteria	Alphaproteobacteria	Rhizobiales	Rhizobiaceae	Sinorhizobium
gi|159900332|ref|YP_001546579.1|	316	Pyr_redox_2	PF07992.10	4-292	+		+	+	Herpetosiphon_aurantiacus_DSM_785_uid58599	Bacteria	Chloroflexi	Chloroflexia	Herpetosiphonales	Herpetosiphonaceae	Herpetosiphon
gi|16080532|ref|NP_391359.1|	316	Pyr_redox_2	PF07992.10	7-294	+		+	+	Bacillus_subtilis_168_uid57675	Bacteria	Firmicutes	Bacilli	Bacillales	Bacillaceae	Bacillus
gi|160875438|ref|YP_001554754.1|	317	Pyr_redox_2	PF07992.10	7-302			+	+	Shewanella_baltica_OS195_uid58261	Bacteria	Proteobacteria	Gammaproteobacteria	Alteromonadales	Shewanellaceae	Shewanella
gi|160878412|ref|YP_001557380.1|	308	Pyr_redox_2	PF07992.10	6-294	+		+	+	Clostridium_phytofermentans_ISDg_uid58519	Bacteria	Firmicutes	Clostridia	Clostridiales	Lachnospiraceae
gi|160900796|ref|YP_001566378.1|	337	Pyr_redox_2	PF07992.10	27-323			+	+	Delftia_acidovorans_SPH_1_uid58703	Bacteria	Proteobacteria	Betaproteobacteria	Burkholderiales	Comamonadaceae	Delftia
gi|160902043|ref|YP_001567624.1|	340	Pyr_redox_2	PF07992.10	18-313			+	+	Petrotoga_mobilis_SJ95_uid58747	Bacteria	Thermotogae	Thermotogales	Thermotogaceae	Petrotoga
gi|16127103|ref|NP_421667.1|	348	Pyr_redox_2	PF07992.10	22-314			+	+	Caulobacter_crescentus_CB15_uid57891	Bacteria	Proteobacteria	Alphaproteobacteria	Caulobacterales	Caulobacteraceae	Caulobacter
gi|16128855|ref|NP_415408.1|	321	Pyr_redox_2	PF07992.10	7-303	+		+	+	Escherichia_coli_K_12_substr__MG1655_uid57779	Bacteria	Proteobacteria	Gammaproteobacteria	Enterobacteriales	Enterobacteriaceae	Escherichia
gi|161503916|ref|YP_001571028.1|	322	Pyr_redox_2	PF07992.10	7-303	+		+	+	Salmonella_enterica_arizonae_serovar_62_z4_z23__uid58191	Bacteria	Proteobacteria	Gammaproteobacteria	Enterobacteriales	Enterobacteriaceae	Salmonella
gi|161507937|ref|YP_001577901.1|	307	Pyr_redox_2	PF07992.10	4-291	+		+	+	Lactobacillus_helveticus_DPC_4571_uid58761	Bacteria	Firmicutes	Bacilli	Lactobacillales	Lactobacillaceae	Lactobacillus
gi|161509033|ref|YP_001574692.1|	311	Pyr_redox_2	PF07992.10	6-293	+		+	+	Staphylococcus_aureus_USA300_TCH1516_uid58925	Bacteria	Firmicutes	Bacilli	Bacillales	Staphylococcus
gi|161525594|ref|YP_001580606.1|	320	Pyr_redox_2	PF07992.10	7-302	+		+	+	Burkholderia_multivorans_ATCC_17616_uid58697	Bacteria	Proteobacteria	Betaproteobacteria	Burkholderiales	Burkholderiaceae	Burkholderia
gi|161528180|ref|YP_001582006.1|	334	Pyr_redox_2	PF07992.10	28-315	+		+	+	Nitrosopumilus_maritimus_SCM1_uid58903	Archaea	Thaumarchaeota	Nitrosopumilales	Nitrosopumilaceae	Nitrosopumilus
gi|161614812|ref|YP_001588777.1|	322	Pyr_redox_2	PF07992.10	7-303	+		+	+	Salmonella_enterica_serovar_Paratyphi_B_SPB7_uid59097	Bacteria	Proteobacteria	Gammaproteobacteria	Enterobacteriales	Enterobacteriaceae	Salmonella
gi|161619446|ref|YP_001593333.1|	324	Pyr_redox_2	PF07992.10	6-302	+		+	+	Brucella_canis_ATCC_23365_uid59009	Bacteria	Proteobacteria	Alphaproteobacteria	Rhizobiales	Brucellaceae	Brucella
gi|161830388|ref|YP_001597055.1|	320	Pyr_redox_2	PF07992.10	7-303	+		+	+	Coxiella_burnetii_RSA_331_uid58637	Bacteria	Proteobacteria	Gammaproteobacteria	Legionellales	Coxiellaceae	Coxiella
gi|162148925|ref|YP_001603386.1|	340	Pyr_redox_2	PF07992.10	27-324	+		+	+	Gluconacetobacter_diazotrophicus_PAl_5_uid61587	Bacteria	Proteobacteria	Alphaproteobacteria	Rhodospirillales	Acetobacteraceae	Gluconacetobacter
gi|162418769|ref|YP_001606115.1|	320	Pyr_redox_2	PF07992.10	7-302			+	+	Yersinia_pestis_Angola_uid58485	Bacteria	Proteobacteria	Gammaproteobacteria	Enterobacteriales	Enterobacteriaceae	Yersinia
gi|162455918|ref|YP_001618285.1|	319	Pyr_redox_2	PF07992.10	7-302	+		+	+	Sorangium_cellulosum__So_ce_56__uid61629	Bacteria	Proteobacteria	Deltaproteobacteria	Myxococcales	Sorangiineae	Polyangiaceae
gi|16273083|ref|NP_439316.1|	318	Pyr_redox_2	PF07992.10	7-302	+		+	+	Haemophilus_influenzae_Rd_KW20_uid57771	Bacteria	Proteobacteria	Gammaproteobacteria	Pasteurellales	Pasteurellaceae	Haemophilus
gi|163842267|ref|YP_001626672.1|	334	Pyr_redox_2	PF07992.10	28-318	+		+	+	Renibacterium_salmoninarum_ATCC_33209_uid58899	Bacteria	Actinobacteria	Actinobacteridae	Actinomycetales	Micrococcineae	Micrococcaceae
gi|163843753|ref|YP_001628157.1|	324	Pyr_redox_2	PF07992.10	6-302	+		+	+	Brucella_suis_ATCC_23445_uid59015	Bacteria	Proteobacteria	Alphaproteobacteria	Rhizobiales	Brucellaceae	Brucella
gi|163847623|ref|YP_001635667.1|	317	Pyr_redox_2	PF07992.10	3-291			+	+	Chloroflexus_aurantiacus_J_10_fl_uid57657	Bacteria	Chloroflexi	Chloroflexia	Chloroflexales	Chloroflexineae	Chloroflexaceae
gi|163850524|ref|YP_001638567.1|	324	Pyr_redox_2	PF07992.10	6-298			+	+	Methylobacterium_extorquens_PA1_uid58821	Bacteria	Proteobacteria	Alphaproteobacteria	Rhizobiales	Methylobacteriaceae	Methylobacterium
gi|163855883|ref|YP_001630181.1|	318	Pyr_redox_2	PF07992.10	7-303	+		+	+	Bordetella_petrii_uid61631	Bacteria	Proteobacteria	Betaproteobacteria	Burkholderiales	Alcaligenaceae	Bordetella
gi|163867958|ref|YP_001609162.1|	318	Pyr_redox_2	PF07992.10	6-302			+	+	Bartonella_tribocorum_CIP_105476_uid59129	Bacteria	Proteobacteria	Alphaproteobacteria	Rhizobiales	Bartonellaceae	Bartonella
gi|163942843|ref|YP_001647727.1|	318	Pyr_redox_2	PF07992.10	7-294	+		+	+	Bacillus_weihenstephanensis_KBAB4_uid58315	Bacteria	Firmicutes	Bacilli	Bacillales	Bacillaceae	Bacillus
gi|165933212|ref|YP_001650001.1|	310	Pyr_redox_2	PF07992.10	5-297	+		+	+	Rickettsia_rickettsii_Iowa_uid58961	Bacteria	Proteobacteria	Alphaproteobacteria	Rickettsiales	Rickettsiaceae	Rickettsieae
gi|165975541|ref|YP_001651134.1|	317	Pyr_redox_2	PF07992.10	6-301	+		+	+	Actinobacillus_pleuropneumoniae_serovar_3_JL03_uid58891	Bacteria	Proteobacteria	Gammaproteobacteria	Pasteurellales	Pasteurellaceae	Actinobacillus
gi|166154320|ref|YP_001654438.1|	351	Pyr_redox_2	PF07992.10	43-338	+		+	+	Chlamydia_trachomatis_434_Bu_uid61633	Bacteria	Chlamydiae	Chlamydiales	Chlamydiaceae	Chlamydia	Chlamydophilagroup
gi|166155195|ref|YP_001653450.1|	351	Pyr_redox_2	PF07992.10	43-338	+		+	+	Chlamydia_trachomatis_L2b_UCH_1_proctitis_uid61635	Bacteria	Chlamydiae	Chlamydiales	Chlamydiaceae	Chlamydia	Chlamydophilagroup
gi|167031835|ref|YP_001667066.1|	320	Pyr_redox_2	PF07992.10	7-301			+	+	Pseudomonas_putida_GB_1_uid58735	Bacteria	Proteobacteria	Gammaproteobacteria	Pseudomonadales	Pseudomonadaceae	Pseudomonas
gi|167036870|ref|YP_001664448.1|	304	Pyr_redox_2	PF07992.10	2-288			+	+	Thermoanaerobacter_pseudethanolicus_ATCC_33223_uid58339	Bacteria	Firmicutes	Clostridia	Thermoanaerobacterales	Thermoanaerobacteraceae	Thermoanaerobacter
gi|167039576|ref|YP_001662561.1|	304	Pyr_redox_2	PF07992.10	2-288			+	+	Thermoanaerobacter_X514_uid58589	Bacteria	Firmicutes	Clostridia	Thermoanaerobacterales	Thermoanaerobacteraceae	Thermoanaerobacter
gi|16752725|ref|NP_444992.1|	311	Pyr_redox_2	PF07992.10	4-299	+		+	+	Chlamydophila_pneumoniae_AR39_uid57809	Bacteria	Chlamydiae	Chlamydiales	Chlamydiaceae	Chlamydia	Chlamydophilagroup
gi|16759829|ref|NP_455446.1|	322	Pyr_redox_2	PF07992.10	7-303	+		+	+	Salmonella_enterica_serovar_Typhi_CT18_uid57793	Bacteria	Proteobacteria	Gammaproteobacteria	Enterobacteriales	Enterobacteriaceae	Salmonella
gi|167623950|ref|YP_001674244.1|	317	Pyr_redox_2	PF07992.10	8-302			+	+	Shewanella_halifaxensis_HAW_EB4_uid59007	Bacteria	Proteobacteria	Gammaproteobacteria	Alteromonadales	Shewanellaceae	Shewanella
gi|167626476|ref|YP_001676976.1|	316	Pyr_redox_2	PF07992.10	5-300			+	+	Francisella_philomiragia_ATCC_25017_uid59105	Bacteria	Proteobacteria	Gammaproteobacteria	Thiotrichales	Francisellaceae	Francisella
gi|167629096|ref|YP_001679595.1|	301	Pyr_redox_2	PF07992.10	1-286	+		+	+	Heliobacterium_modesticaldum_Ice1_uid58279	Bacteria	Firmicutes	Clostridia	Clostridiales	Heliobacteriaceae	Heliobacterium
gi|16764319|ref|NP_459934.1|	322	Pyr_redox_2	PF07992.10	7-303	+		+	+	Salmonella_enterica_serovar_Typhimurium_LT2_uid57799	Bacteria	Proteobacteria	Gammaproteobacteria	Enterobacteriales	Enterobacteriaceae	Salmonella
gi|167648259|ref|YP_001685922.1|	335	Pyr_redox_2	PF07992.10	9-301			+	+	Caulobacter_K31_uid58551	Bacteria	Proteobacteria	Alphaproteobacteria	Caulobacterales	Caulobacteraceae	Caulobacter
gi|16801683|ref|NP_471951.1|	319	Pyr_redox_2	PF07992.10	8-295	+		+	+	Listeria_innocua_Clip11262_uid61567	Bacteria	Firmicutes	Bacilli	Bacillales	Listeriaceae	Listeria
gi|16804516|ref|NP_466001.1|	319	Pyr_redox_2	PF07992.10	8-295	+		+	+	Listeria_monocytogenes_EGD_e_uid61583	Bacteria	Firmicutes	Bacilli	Bacillales	Listeriaceae	Listeria
gi|169236045|ref|YP_001689245.1|	344	Pyr_redox_2	PF07992.10	4-314	+		+	+	Halobacterium_salinarum_R1_uid61571	Archaea	Euryarchaeota	Halobacteria	Halobacteriales	Halobacteriaceae	Halobacterium
gi|169632013|ref|YP_001705662.1|	325	Pyr_redox_2	PF07992.10	14-302	+		+	+	Mycobacterium_abscessus_uid61613	Bacteria	Actinobacteria	Actinobacteridae	Actinomycetales	Corynebacterineae	Mycobacteriaceae
gi|169634050|ref|YP_001707786.1|	315	Pyr_redox_2	PF07992.10	6-301			+	+	Acinetobacter_baumannii_SDF_uid61601	Bacteria	Proteobacteria	Gammaproteobacteria	Pseudomonadales	Moraxellaceae	Acinetobacter
gi|169796944|ref|YP_001714737.1|	315	Pyr_redox_2	PF07992.10	6-301			+	+	Acinetobacter_baumannii_AYE_uid61637	Bacteria	Proteobacteria	Gammaproteobacteria	Pseudomonadales	Moraxellaceae	Acinetobacter
gi|169797594|ref|YP_001715387.1|	317	Pyr_redox_2	PF07992.10	6-301			+	+	Acinetobacter_baumannii_AYE_uid61637	Bacteria	Proteobacteria	Gammaproteobacteria	Pseudomonadales	Moraxellaceae	Acinetobacter
gi|169826045|ref|YP_001696203.1|	314	Pyr_redox_2	PF07992.10	7-294	+		+	+	Lysinibacillus_sphaericus_C3_41_uid58945	Bacteria	Firmicutes	Bacilli	Bacillales	Bacillaceae	Lysinibacillus
gi|169834338|ref|YP_001694874.1|	303	Pyr_redox_2	PF07992.10	2-288	+		+	+	Streptococcus_pneumoniae_Hungary19A_6_uid59117	Bacteria	Firmicutes	Bacilli	Lactobacillales	Streptococcaceae	Streptococcus
gi|170016284|ref|YP_001723006.1|	309	Pyr_redox_2	PF07992.10	4-292			+	+	Leuconostoc_citreum_KM20_uid58481	Bacteria	Firmicutes	Bacilli	Lactobacillales	Leuconostocaceae	Leuconostoc
gi|170017600|ref|YP_001728519.1|	322	Pyr_redox_2	PF07992.10	7-294	+		+	+	Leuconostoc_citreum_KM20_uid58481	Bacteria	Firmicutes	Bacilli	Lactobacillales	Leuconostocaceae	Leuconostoc
gi|170020710|ref|YP_001725664.1|	321	Pyr_redox_2	PF07992.10	7-303	+		+	+	Escherichia_coli_ATCC_8739_uid58783	Bacteria	Proteobacteria	Gammaproteobacteria	Enterobacteriales	Enterobacteriaceae	Escherichia
gi|170024912|ref|YP_001721417.1|	320	Pyr_redox_2	PF07992.10	7-302			+	+	Yersinia_pseudotuberculosis_YPIII_uid59151	Bacteria	Proteobacteria	Gammaproteobacteria	Enterobacteriales	Enterobacteriaceae	Yersinia
gi|170080546|ref|YP_001729866.1|	321	Pyr_redox_2	PF07992.10	7-303	+		+	+	Escherichia_coli_K_12_substr__DH10B_uid58979	Bacteria	Proteobacteria	Gammaproteobacteria	Enterobacteriales	Enterobacteriaceae	Escherichia
gi|170290667|ref|YP_001737483.1|	329	Pyr_redox_2	PF07992.10	13-301			+	+	Candidatus_Korarchaeum_cryptofilum_OPF8_uid58601	Archaea	Korarchaeota	CandidatusKorarchaeum
gi|170680886|ref|YP_001744283.1|	321	Pyr_redox_2	PF07992.10	7-303	+		+	+	Escherichia_coli_SMS_3_5_uid58919	Bacteria	Proteobacteria	Gammaproteobacteria	Enterobacteriales	Enterobacteriaceae	Escherichia
gi|170717240|ref|YP_001784358.1|	317	Pyr_redox_2	PF07992.10	7-302	+		+	+	Haemophilus_somnus_2336_uid57979	Bacteria	Proteobacteria	Gammaproteobacteria	Pasteurellales	Pasteurellaceae	Histophilus
gi|170723569|ref|YP_001751257.1|	320	Pyr_redox_2	PF07992.10	7-301			+	+	Pseudomonas_putida_W619_uid58651	Bacteria	Proteobacteria	Gammaproteobacteria	Pseudomonadales	Pseudomonadaceae	Pseudomonas
gi|170726832|ref|YP_001760858.1|	318	Pyr_redox_2	PF07992.10	8-302			+	+	Shewanella_woodyi_ATCC_51908_uid58721	Bacteria	Proteobacteria	Gammaproteobacteria	Alteromonadales	Shewanellaceae	Shewanella
gi|170729978|ref|YP_001775411.1|	321	Pyr_redox_2	PF07992.10	11-306	+		+	+	Xylella_fastidiosa_M12_uid58763	Bacteria	Proteobacteria	Gammaproteobacteria	Xanthomonadales	Xanthomonadaceae	Xylella
gi|170732287|ref|YP_001764234.1|	320	Pyr_redox_2	PF07992.10	7-302	+		+	+	Burkholderia_cenocepacia_MC0_3_uid58769	Bacteria	Proteobacteria	Betaproteobacteria	Burkholderiales	Burkholderiaceae	Burkholderia
gi|170741950|ref|YP_001770605.1|	325	Pyr_redox_2	PF07992.10	6-299	+		+	+	Methylobacterium_4_46_uid58843	Bacteria	Proteobacteria	Alphaproteobacteria	Rhizobiales	Methylobacteriaceae	Methylobacterium
gi|170746997|ref|YP_001753257.1|	326	Pyr_redox_2	PF07992.10	6-299	+		+	+	Methylobacterium_radiotolerans_JCM_2831_uid58845	Bacteria	Proteobacteria	Alphaproteobacteria	Rhizobiales	Methylobacteriaceae	Methylobacterium
gi|170755998|ref|YP_001780883.1|	313	Pyr_redox_2	PF07992.10	5-298			+	+	Clostridium_botulinum_B1_Okra_uid59147	Bacteria	Firmicutes	Clostridia	Clostridiales	Clostridiaceae	Clostridium
gi|170761475|ref|YP_001786646.1|	313	Pyr_redox_2	PF07992.10	5-298			+	+	Clostridium_botulinum_A3_Loch_Maree_uid59149	Bacteria	Firmicutes	Clostridia	Clostridiales	Clostridiaceae	Clostridium
gi|170783391|ref|YP_001711725.1|	345	Pyr_redox_2	PF07992.10	2-292			+	+	Clavibacter_michiganensis_sepedonicus_uid61577	Bacteria	Actinobacteria	Actinobacteridae	Actinomycetales	Micrococcineae	Microbacteriaceae
gi|171057443|ref|YP_001789792.1|	321	Pyr_redox_2	PF07992.10	8-303	+		+	+	Leptothrix_cholodnii_SP_6_uid58971	Bacteria	Proteobacteria	Betaproteobacteria	Burkholderiales	Leptothrix
gi|171463822|ref|YP_001797935.1|	318	Pyr_redox_2	PF07992.10	9-303	+		+	+	Polynucleobacter_necessarius_STIR1_uid58967	Bacteria	Proteobacteria	Betaproteobacteria	Burkholderiales	Burkholderiaceae	Polynucleobacter
gi|172041694|ref|YP_001801408.1|	354	Pyr_redox_2	PF07992.10	47-335	+		+	+	Corynebacterium_urealyticum_DSM_7109_uid61639	Bacteria	Actinobacteria	Actinobacteridae	Actinomycetales	Corynebacterineae	Corynebacteriaceae
gi|172058413|ref|YP_001814873.1|	320	Pyr_redox_2	PF07992.10	9-296			+	+	Exiguobacterium_sibiricum_255_15_uid58053	Bacteria	Firmicutes	Bacilli	Bacillales	BacillalesFamilyXII	IncertaeSedis
gi|172059901|ref|YP_001807553.1|	320	Pyr_redox_2	PF07992.10	7-302	+		+	+	Burkholderia_ambifaria_MC40_6_uid58701	Bacteria	Proteobacteria	Betaproteobacteria	Burkholderiales	Burkholderiaceae	Burkholderia
gi|17229696|ref|NP_486244.1|	328	Pyr_redox_2	PF07992.10	3-298			+	+	Nostoc_PCC_7120_uid57803	Bacteria	Cyanobacteria	Nostocales	Nostocaceae	Nostoc
gi|17547061|ref|NP_520463.1|	318	Pyr_redox_2	PF07992.10	5-303	+		+	+	Ralstonia_solanacearum_GMI1000_uid57593	Bacteria	Proteobacteria	Betaproteobacteria	Burkholderiales	Burkholderiaceae	Ralstonia
gi|17986795|ref|NP_539429.1|	324	Pyr_redox_2	PF07992.10	6-302	+		+	+	Brucella_melitensis_bv__1_16M_uid57735	Bacteria	Proteobacteria	Alphaproteobacteria	Rhizobiales	Brucellaceae	Brucella
gi|182415973|ref|YP_001821039.1|	314	Pyr_redox_2	PF07992.10	6-298	+		+	+	Opitutus_terrae_PB90_1_uid58965	Bacteria	Verrucomicrobia	Opitutae	Opitutales	Opitutaceae	Opitutus
gi|182437482|ref|YP_001825201.1|	323	Pyr_redox_2	PF07992.10	5-295	+		+	+	Streptomyces_griseus_NBRC_13350_uid58983	Bacteria	Actinobacteria	Actinobacteridae	Actinomycetales	Streptomycineae	Streptomycetaceae
gi|182677058|ref|YP_001831204.1|	326	Pyr_redox_2	PF07992.10	11-303			+	+	Beijerinckia_indica_ATCC_9039_uid59057	Bacteria	Proteobacteria	Alphaproteobacteria	Rhizobiales	Beijerinckiaceae	Beijerinckia
gi|182681258|ref|YP_001829418.1|	321	Pyr_redox_2	PF07992.10	11-306	+		+	+	Xylella_fastidiosa_M23_uid58809	Bacteria	Proteobacteria	Gammaproteobacteria	Xanthomonadales	Xanthomonadaceae	Xylella
gi|182684415|ref|YP_001836162.1|	303	Pyr_redox_2	PF07992.10	2-288	+		+	+	Streptococcus_pneumoniae_CGSP14_uid59181	Bacteria	Firmicutes	Bacilli	Lactobacillales	Streptococcaceae	Streptococcus
gi|18313558|ref|NP_560225.1|	329	Pyr_redox_2	PF07992.10	23-313			+	+	Pyrobaculum_aerophilum_IM2_uid57727	Archaea	Crenarchaeota	Thermoprotei	Thermoproteales	Thermoproteaceae	Pyrobaculum
gi|183221730|ref|YP_001839726.1|	313	Pyr_redox_2	PF07992.10	3-299			+	+	Leptospira_biflexa_serovar_Patoc__Patoc_1__Paris__uid58993	Bacteria	Spirochaetes	Spirochaetales	Leptospiraceae	Leptospira
gi|183985447|ref|YP_001853738.1|	332	Pyr_redox_2	PF07992.10	12-301	+		+	+	Mycobacterium_marinum_M_uid59423	Bacteria	Actinobacteria	Actinobacteridae	Actinomycetales	Corynebacterineae	Mycobacteriaceae
gi|184153020|ref|YP_001841361.1|	310	Pyr_redox_2	PF07992.10	7-295			+	+	Lactobacillus_reuteri_JCM_1112_uid58875	Bacteria	Firmicutes	Bacilli	Lactobacillales	Lactobacillaceae	Lactobacillus
gi|184157144|ref|YP_001845483.1|	315	Pyr_redox_2	PF07992.10	6-301			+	+	Acinetobacter_baumannii_ACICU_uid58765	Bacteria	Proteobacteria	Gammaproteobacteria	Pseudomonadales	Moraxellaceae	Acinetobacter
gi|184201993|ref|YP_001856200.1|	308	Pyr_redox_2	PF07992.10	2-292	+		+	+	Kocuria_rhizophila_DC2201_uid59099	Bacteria	Actinobacteria	Actinobacteridae	Actinomycetales	Micrococcineae	Micrococcaceae
gi|186475400|ref|YP_001856870.1|	333	Pyr_redox_2	PF07992.10	9-304	+		+	+	Burkholderia_phymatum_STM815_uid58699	Bacteria	Proteobacteria	Betaproteobacteria	Burkholderiales	Burkholderiaceae	Burkholderia
gi|186894816|ref|YP_001871928.1|	320	Pyr_redox_2	PF07992.10	7-302			+	+	Yersinia_pseudotuberculosis_PB1__uid59153	Bacteria	Proteobacteria	Gammaproteobacteria	Enterobacteriales	Enterobacteriaceae	Yersinia
gi|187251013|ref|YP_001875495.1|	309	Pyr_redox_2	PF07992.10	4-295			+	+	Elusimicrobium_minutum_Pei191_uid58949	Bacteria	Elusimicrobia	Elusimicrobia	Elusimicrobiales	Elusimicrobiaceae	Elusimicrobium
gi|187479169|ref|YP_787194.1|	317	Pyr_redox_2	PF07992.10	5-301	+		+	+	Bordetella_avium_197N_uid61563	Bacteria	Proteobacteria	Betaproteobacteria	Burkholderiales	Alcaligenaceae	Bordetella
gi|187731540|ref|YP_001880915.1|	321	Pyr_redox_2	PF07992.10	7-303	+		+	+	Shigella_boydii_CDC_3083_94_uid58415	Bacteria	Proteobacteria	Gammaproteobacteria	Enterobacteriales	Enterobacteriaceae	Shigella
gi|187735763|ref|YP_001877875.1|	309	Pyr_redox_2	PF07992.10	3-295	+		+	+	Akkermansia_muciniphila_ATCC_BAA_835_uid58985	Bacteria	Verrucomicrobia	Verrucomicrobiae	Verrucomicrobiales	Verrucomicrobiaceae	Akkermansia
gi|187923038|ref|YP_001894680.1|	333	Pyr_redox_2	PF07992.10	9-304	+		+	+	Burkholderia_phytofirmans_PsJN_uid58729	Bacteria	Proteobacteria	Betaproteobacteria	Burkholderiales	Burkholderiaceae	Burkholderia
gi|187929630|ref|YP_001900117.1|	318	Pyr_redox_2	PF07992.10	5-303	+		+	+	Ralstonia_pickettii_12J_uid58737	Bacteria	Proteobacteria	Betaproteobacteria	Burkholderiales	Burkholderiaceae	Ralstonia
gi|187932040|ref|YP_001892025.1|	316	Pyr_redox_2	PF07992.10	5-300			+	+	Francisella_tularensis_mediasiatica_FSC147_uid58939	Bacteria	Proteobacteria	Gammaproteobacteria	Thiotrichales	Francisellaceae	Francisella
gi|188527329|ref|YP_001910016.1|	311	Pyr_redox_2	PF07992.10	2-297			+	+	Helicobacter_pylori_Shi470_uid59165	Bacteria	Proteobacteria	Epsilonproteobacteria	Campylobacterales	Helicobacteraceae	Helicobacter
gi|188534283|ref|YP_001908080.1|	358	Pyr_redox_2	PF07992.10	44-339	+		+	+	Erwinia_tasmaniensis_Et1_99_uid59029	Bacteria	Proteobacteria	Gammaproteobacteria	Enterobacteriales	Enterobacteriaceae	Erwinia
gi|188576731|ref|YP_001913660.1|	322	Pyr_redox_2	PF07992.10	12-307	+		+	+	Xanthomonas_oryzae_PXO99A_uid59131	Bacteria	Proteobacteria	Gammaproteobacteria	Xanthomonadales	Xanthomonadaceae	Xanthomonas
gi|188576922|ref|YP_001913851.1|	322	Pyr_redox_2	PF07992.10	12-307	+		+	+	Xanthomonas_oryzae_PXO99A_uid59131	Bacteria	Proteobacteria	Gammaproteobacteria	Xanthomonadales	Xanthomonadaceae	Xanthomonas
gi|188580292|ref|YP_001923737.1|	324	Pyr_redox_2	PF07992.10	6-298			+	+	Methylobacterium_populi_BJ001_uid58937	Bacteria	Proteobacteria	Alphaproteobacteria	Rhizobiales	Methylobacteriaceae	Methylobacterium
gi|188584777|ref|YP_001916322.1|	309	Pyr_redox_2	PF07992.10	11-297	+		+	+	Natranaerobius_thermophilus_JW_NM_WN_LF_uid59001	Bacteria	Firmicutes	Clostridia	Natranaerobiales	Natranaerobiaceae	Natranaerobius
gi|188991664|ref|YP_001903674.1|	322	Pyr_redox_2	PF07992.10	12-307	+		+	+	Xanthomonas_campestris_uid61643	Bacteria	Proteobacteria	Gammaproteobacteria	Xanthomonadales	Xanthomonadaceae	Xanthomonas
gi|188995096|ref|YP_001929348.1|	313	Pyr_redox_2	PF07992.10	5-297			+	+	Porphyromonas_gingivalis_ATCC_33277_uid58879	Bacteria	Bacteroidetes	Bacteroidia	Bacteroidales	Porphyromonadaceae	Porphyromonas
gi|189024614|ref|YP_001935382.1|	324	Pyr_redox_2	PF07992.10	6-302	+		+	+	Brucella_abortus_S19_uid58873	Bacteria	Proteobacteria	Alphaproteobacteria	Rhizobiales	Brucellaceae	Brucella
gi|189026038|ref|YP_001933810.1|	307	Pyr_redox_2	PF07992.10	5-291	+		+	+	Treponema_pallidum_SS14_uid58977	Bacteria	Spirochaetes	Spirochaetales	Spirochaetaceae	Treponema
gi|189219055|ref|YP_001939696.1|	312	Pyr_redox_2	PF07992.10	4-296	+		+	+	Methylacidiphilum_infernorum_V4_uid59161	Bacteria	Verrucomicrobia	unclassifiedVerrucomicrobia	Methylacidiphilales	Methylacidiphilaceae	Methylacidiphilum
gi|189346344|ref|YP_001942873.1|	311	Pyr_redox_2	PF07992.10	6-296			+	+	Chlorobium_limicola_DSM_245_uid58127	Bacteria	Chlorobi	Chlorobia	Chlorobiales	Chlorobiaceae	Chlorobium
gi|189349677|ref|YP_001945305.1|	320	Pyr_redox_2	PF07992.10	7-302	+		+	+	Burkholderia_multivorans_ATCC_17616_uid58909	Bacteria	Proteobacteria	Betaproteobacteria	Burkholderiales	Burkholderiaceae	Burkholderia
gi|189426399|ref|YP_001953576.1|	318	Pyr_redox_2	PF07992.10	7-302			+	+	Geobacter_lovleyi_SZ_uid58713	Bacteria	Proteobacteria	Deltaproteobacteria	Desulfuromonadales	Geobacteraceae	Geobacter
gi|189440306|ref|YP_001955387.1|	339	Pyr_redox_2	PF07992.10	6-326	+		+	+	Bifidobacterium_longum_DJO10A_uid58833	Bacteria	Actinobacteria	Actinobacteridae	Bifidobacteriales	Bifidobacteriaceae	Bifidobacterium
gi|189485015|ref|YP_001955956.1|	302	Pyr_redox_2	PF07992.10	3-288	+		+	+	uncultured_Termite_group_1_bacterium_phylotype_Rs_D17_uid59059	Bacteria	Elusimicrobia	environmentalsamples
gi|189500151|ref|YP_001959621.1|	311	Pyr_redox_2	PF07992.10	6-296	+		+	+	Chlorobium_phaeobacteroides_BS1_uid58131	Bacteria	Chlorobi	Chlorobia	Chlorobiales	Chlorobiaceae	Chlorobium
gi|189501484|ref|YP_001957201.1|	315	Pyr_redox_2	PF07992.10	10-299			+	+	Candidatus_Amoebophilus_asiaticus_5a2_uid58963	Bacteria	Bacteroidetes	Cytophagia	Cytophagales	Amoebophilaceae	CandidatusAmoebophilus
gi|18977794|ref|NP_579151.1|	356	Pyr_redox_2	PF07992.10	44-336	+		+	+	Pyrococcus_furiosus_DSM_3638_uid57873	Archaea	Euryarchaeota	Thermococci	Thermococcales	Thermococcaceae	Pyrococcus
gi|189911805|ref|YP_001963360.1|	313	Pyr_redox_2	PF07992.10	3-299			+	+	Leptospira_biflexa_serovar_Patoc__Patoc_1__Ames__uid58511	Bacteria	Spirochaetes	Spirochaetales	Leptospiraceae	Leptospira
gi|190149353|ref|YP_001967878.1|	317	Pyr_redox_2	PF07992.10	6-301	+		+	+	Actinobacillus_pleuropneumoniae_serovar_7_AP76_uid59231	Bacteria	Proteobacteria	Gammaproteobacteria	Pasteurellales	Pasteurellaceae	Actinobacillus
gi|190570610|ref|YP_001974968.1|	315	Pyr_redox_2	PF07992.10	8-302	+		+	+	Wolbachia_endosymbiont_of_Culex_quinquefasciatus_Pel_uid61645	Bacteria	Proteobacteria	Alphaproteobacteria	Rickettsiales	Anaplasmataceae	Wolbachieae
gi|190574291|ref|YP_001972136.1|	323	Pyr_redox_2	PF07992.10	10-305			+	+	Stenotrophomonas_maltophilia_K279a_uid61647	Bacteria	Proteobacteria	Gammaproteobacteria	Xanthomonadales	Xanthomonadaceae	Stenotrophomonas
gi|190574367|ref|YP_001972212.1|	328	Pyr_redox_2	PF07992.10	8-302			+	+	Stenotrophomonas_maltophilia_K279a_uid61647	Bacteria	Proteobacteria	Gammaproteobacteria	Xanthomonadales	Xanthomonadaceae	Stenotrophomonas
gi|190892726|ref|YP_001979268.1|	324	Pyr_redox_2	PF07992.10	6-302	+		+	+	Rhizobium_etli_CIAT_652_uid59115	Bacteria	Proteobacteria	Alphaproteobacteria	Rhizobiales	Rhizobiaceae	Rhizobium
gi|191637840|ref|YP_001987006.1|	317	Pyr_redox_2	PF07992.10	5-294	+		+	+	Lactobacillus_casei_BL23_uid59237	Bacteria	Firmicutes	Bacilli	Lactobacillales	Lactobacillaceae	Lactobacillus
gi|192292970|ref|YP_001993575.1|	321	Pyr_redox_2	PF07992.10	7-299	+		+	+	Rhodopseudomonas_palustris_TIE_1_uid58995	Bacteria	Proteobacteria	Alphaproteobacteria	Rhizobiales	Bradyrhizobiaceae	Rhodopseudomonas
gi|192362213|ref|YP_001983021.1|	315	Pyr_redox_2	PF07992.10	7-301			+	+	Cellvibrio_japonicus_Ueda107_uid59139	Bacteria	Proteobacteria	Gammaproteobacteria	Pseudomonadales	Pseudomonadaceae	Cellvibrio
gi|193212529|ref|YP_001998482.1|	311	Pyr_redox_2	PF07992.10	6-296			+	+	Chlorobaculum_parvum_NCIB_8327_uid59185	Bacteria	Chlorobi	Chlorobia	Chlorobiales	Chlorobiaceae	Chlorobaculum
gi|193215620|ref|YP_001996819.1|	315	Pyr_redox_2	PF07992.10	10-300			+	+	Chloroherpeton_thalassium_ATCC_35110_uid59187	Bacteria	Chlorobi	Chlorobia	Chlorobiales	Chlorobiaceae	Chloroherpeton
gi|194098901|ref|YP_002001966.1|	316	Pyr_redox_2	PF07992.10	5-300			+	+	Neisseria_gonorrhoeae_NCCP11945_uid59191	Bacteria	Proteobacteria	Betaproteobacteria	Neisseriales	Neisseriaceae	Neisseria
gi|194288874|ref|YP_002004781.1|	321	Pyr_redox_2	PF07992.10	5-306	+		+	+	Cupriavidus_taiwanensis_LMG_19424_uid61615	Bacteria	Proteobacteria	Betaproteobacteria	Burkholderiales	Burkholderiaceae	Cupriavidus
gi|194333753|ref|YP_002015613.1|	311	Pyr_redox_2	PF07992.10	6-296			+	+	Prosthecochloris_aestuarii_DSM_271_uid58151	Bacteria	Chlorobi	Chlorobia	Chlorobiales	Chlorobiaceae	Prosthecochloris
gi|194336616|ref|YP_002018410.1|	311	Pyr_redox_2	PF07992.10	6-296			+	+	Pelodictyon_phaeoclathratiforme_BU_1_uid58173	Bacteria	Chlorobi	Chlorobia	Chlorobiales	Chlorobiaceae	Chlorobium
gi|194365709|ref|YP_002028319.1|	323	Pyr_redox_2	PF07992.10	10-305			+	+	Stenotrophomonas_maltophilia_R551_3_uid58657	Bacteria	Proteobacteria	Gammaproteobacteria	Xanthomonadales	Xanthomonadaceae	Stenotrophomonas
gi|194365759|ref|YP_002028369.1|	328	Pyr_redox_2	PF07992.10	8-302			+	+	Stenotrophomonas_maltophilia_R551_3_uid58657	Bacteria	Proteobacteria	Gammaproteobacteria	Xanthomonadales	Xanthomonadaceae	Stenotrophomonas
gi|194398705|ref|YP_002038091.1|	303	Pyr_redox_2	PF07992.10	2-288	+		+	+	Streptococcus_pneumoniae_G54_uid59167	Bacteria	Firmicutes	Bacilli	Lactobacillales	Streptococcaceae	Streptococcus
gi|194443128|ref|YP_002040156.1|	322	Pyr_redox_2	PF07992.10	7-303	+		+	+	Salmonella_enterica_serovar_Newport_SL254_uid58831	Bacteria	Proteobacteria	Gammaproteobacteria	Enterobacteriales	Enterobacteriaceae	Salmonella
gi|194449624|ref|YP_002044951.1|	322	Pyr_redox_2	PF07992.10	7-303	+		+	+	Salmonella_enterica_serovar_Heidelberg_SL476_uid58973	Bacteria	Proteobacteria	Gammaproteobacteria	Enterobacteriales	Enterobacteriaceae	Salmonella
gi|194735517|ref|YP_002114010.1|	322	Pyr_redox_2	PF07992.10	7-303	+		+	+	Salmonella_enterica_serovar_Schwarzengrund_CVM19633_uid58915	Bacteria	Proteobacteria	Gammaproteobacteria	Enterobacteriales	Enterobacteriaceae	Salmonella
gi|19554280|ref|NP_602282.1|	317	Pyr_redox_2	PF07992.10	13-302			+	+	Corynebacterium_glutamicum_ATCC_13032_uid57905	Bacteria	Actinobacteria	Actinobacteridae	Actinomycetales	Corynebacterineae	Corynebacteriaceae
gi|195952997|ref|YP_002121287.1|	312	Pyr_redox_2	PF07992.10	8-297	+		+	+	Hydrogenobaculum_Y04AAS1_uid58857	Bacteria	Aquificae	Aquificales	Aquificaceae	Hydrogenobaculum
gi|195978679|ref|YP_002123923.1|	305	Pyr_redox_2	PF07992.10	2-289	+		+	+	Streptococcus_equi_zooepidemicus_MGCS10565_uid59263	Bacteria	Firmicutes	Bacilli	Lactobacillales	Streptococcaceae	Streptococcus
gi|197106064|ref|YP_002131441.1|	339	Pyr_redox_2	PF07992.10	13-305	+		+	+	Phenylobacterium_zucineum_HLK1_uid58959	Bacteria	Proteobacteria	Alphaproteobacteria	Caulobacterales	Caulobacteraceae	Phenylobacterium
gi|197120047|ref|YP_002140474.1|	316	Pyr_redox_2	PF07992.10	6-300	+		+	+	Geobacter_bemidjiensis_Bem_uid58749	Bacteria	Proteobacteria	Deltaproteobacteria	Desulfuromonadales	Geobacteraceae	Geobacter
gi|197124444|ref|YP_002136395.1|	314	Pyr_redox_2	PF07992.10	5-294			+	+	Anaeromyxobacter_K_uid58953	Bacteria	Proteobacteria	Deltaproteobacteria	Myxococcales	Cystobacterineae	Myxococcaceae
gi|197248040|ref|YP_002145876.1|	322	Pyr_redox_2	PF07992.10	7-303	+		+	+	Salmonella_enterica_serovar_Agona_SL483_uid59431	Bacteria	Proteobacteria	Gammaproteobacteria	Enterobacteriales	Enterobacteriaceae	Salmonella
gi|197284590|ref|YP_002150462.1|	319	Pyr_redox_2	PF07992.10	7-302			+	+	Proteus_mirabilis_HI4320_uid61599	Bacteria	Proteobacteria	Gammaproteobacteria	Enterobacteriales	Enterobacteriaceae	Proteus
gi|197334553|ref|YP_002155664.1|	321	Pyr_redox_2	PF07992.10	7-302			+	+	Vibrio_fischeri_MJ11_uid58907	Bacteria	Proteobacteria	Gammaproteobacteria	Vibrionales	Vibrionaceae	Aliivibrio
gi|197362913|ref|YP_002142550.1|	322	Pyr_redox_2	PF07992.10	7-303	+		+	+	Salmonella_enterica_serovar_Paratyphi_A_AKU_12601_uid59269	Bacteria	Proteobacteria	Gammaproteobacteria	Enterobacteriales	Enterobacteriaceae	Salmonella
gi|19746575|ref|NP_607711.1|	305	Pyr_redox_2	PF07992.10	2-289	+		+	+	Streptococcus_pyogenes_MGAS8232_uid57871	Bacteria	Firmicutes	Bacilli	Lactobacillales	Streptococcaceae	Streptococcus
gi|197737977|ref|YP_002159293.1|	335	Pyr_redox_2	PF07992.10	15-304	+		+	+	Mycobacterium_tuberculosis_Haarlem_uid54453	Bacteria	Actinobacteria	Actinobacteridae	Actinomycetales	Corynebacterineae	Mycobacteriaceae
gi|198242483|ref|YP_002214882.1|	322	Pyr_redox_2	PF07992.10	7-303	+		+	+	Salmonella_enterica_serovar_Dublin_CT_02021853_uid58917	Bacteria	Proteobacteria	Gammaproteobacteria	Enterobacteriales	Enterobacteriaceae	Salmonella
gi|198282685|ref|YP_002219006.1|	323	Pyr_redox_2	PF07992.10	13-306			+	+	Acidithiobacillus_ferrooxidans_ATCC_53993_uid58613	Bacteria	Proteobacteria	Gammaproteobacteria	Acidithiobacillales	Acidithiobacillaceae	Acidithiobacillus
gi|20090229|ref|NP_616304.1|	315	Pyr_redox_2	PF07992.10	12-300			+	+	Methanosarcina_acetivorans_C2A_uid57879	Archaea	Euryarchaeota	Methanomicrobia	Methanosarcinales	Methanosarcinaceae	Methanosarcina
gi|205352166|ref|YP_002225967.1|	322	Pyr_redox_2	PF07992.10	7-303	+		+	+	Salmonella_enterica_serovar_Gallinarum_287_91_uid59249	Bacteria	Proteobacteria	Gammaproteobacteria	Enterobacteriales	Enterobacteriaceae	Salmonella
gi|206561380|ref|YP_002232145.1|	320	Pyr_redox_2	PF07992.10	7-302	+		+	+	Burkholderia_cenocepacia_J2315_uid57953	Bacteria	Proteobacteria	Betaproteobacteria	Burkholderiales	Burkholderiaceae	Burkholderia
gi|206579723|ref|YP_002239460.1|	322	Pyr_redox_2	PF07992.10	7-303	+		+	+	Klebsiella_pneumoniae_342_uid59145	Bacteria	Proteobacteria	Gammaproteobacteria	Enterobacteriales	Enterobacteriaceae	Klebsiella
gi|206895875|ref|YP_002246588.1|	309	Pyr_redox_2	PF07992.10	5-292			+	+	Coprothermobacter_proteolyticus_DSM_5265_uid59253	Bacteria	Firmicutes	Clostridia	Thermoanaerobacterales	Thermodesulfobiaceae	Coprothermobacter
gi|206895900|ref|YP_002247206.1|	309	Pyr_redox_2	PF07992.10	7-293			+	+	Coprothermobacter_proteolyticus_DSM_5265_uid59253	Bacteria	Firmicutes	Clostridia	Thermoanaerobacterales	Thermodesulfobiaceae	Coprothermobacter
gi|206901383|ref|YP_002250479.1|	323	Pyr_redox_2	PF07992.10	17-304	+		+	+	Dictyoglomus_thermophilum_H_6_12_uid59439	Bacteria	Dictyoglomi	Dictyoglomales	Dictyoglomaceae	Dictyoglomus
gi|207856350|ref|YP_002243001.1|	322	Pyr_redox_2	PF07992.10	7-303	+		+	+	Salmonella_enterica_serovar_Enteritidis_P125109_uid59247	Bacteria	Proteobacteria	Gammaproteobacteria	Enterobacteriales	Enterobacteriaceae	Salmonella
gi|20808290|ref|NP_623461.1|	308	Pyr_redox_2	PF07992.10	5-292	+		+	+	Thermoanaerobacter_tengcongensis_MB4_uid57813	Bacteria	Firmicutes	Clostridia	Thermoanaerobacterales	Thermoanaerobacteraceae	Caldanaerobacter
gi|20808597|ref|NP_623768.1|	305	Pyr_redox_2	PF07992.10	2-289	+		+	+	Thermoanaerobacter_tengcongensis_MB4_uid57813	Bacteria	Firmicutes	Clostridia	Thermoanaerobacterales	Thermoanaerobacteraceae	Caldanaerobacter
gi|208434739|ref|YP_002266405.1|	311	Pyr_redox_2	PF07992.10	2-297			+	+	Helicobacter_pylori_G27_uid59305	Bacteria	Proteobacteria	Epsilonproteobacteria	Campylobacterales	Helicobacteraceae	Helicobacter
gi|209400308|ref|YP_002269561.1|	321	Pyr_redox_2	PF07992.10	7-303	+		+	+	Escherichia_coli_O157_H7_EC4115_uid59091	Bacteria	Proteobacteria	Gammaproteobacteria	Enterobacteriales	Enterobacteriaceae	Escherichia
gi|209545319|ref|YP_002277548.1|	361	Pyr_redox_2	PF07992.10	48-345	+		+	+	Gluconacetobacter_diazotrophicus_PAl_5_uid59075	Bacteria	Proteobacteria	Alphaproteobacteria	Rhodospirillales	Acetobacteraceae	Gluconacetobacter
gi|209550301|ref|YP_002282218.1|	324	Pyr_redox_2	PF07992.10	6-302	+	+	+	+	Rhizobium_leguminosarum_bv__trifolii_WSM2304_uid58997	Bacteria	Proteobacteria	Alphaproteobacteria	Rhizobiales	Rhizobiaceae	Rhizobium
gi|209559790|ref|YP_002286262.1|	305	Pyr_redox_2	PF07992.10	2-289	+		+	+	Streptococcus_pyogenes_NZ131_uid59035	Bacteria	Firmicutes	Bacilli	Lactobacillales	Streptococcaceae	Streptococcus
gi|209695305|ref|YP_002263234.1|	321	Pyr_redox_2	PF07992.10	7-302			+	+	Aliivibrio_salmonicida_LFI1238_uid59251	Bacteria	Proteobacteria	Gammaproteobacteria	Vibrionales	Vibrionaceae	Aliivibrio
gi|209884267|ref|YP_002288124.1|	354	Pyr_redox_2	PF07992.10	40-332	+		+	+	Oligotropha_carboxidovorans_OM5_uid59155	Bacteria	Proteobacteria	Alphaproteobacteria	Rhizobiales	Bradyrhizobiaceae	Oligotropha
gi|209918137|ref|YP_002292221.1|	321	Pyr_redox_2	PF07992.10	7-303	+		+	+	Escherichia_coli_SE11_uid59425	Bacteria	Proteobacteria	Gammaproteobacteria	Enterobacteriales	Enterobacteriaceae	Escherichia
gi|209963968|ref|YP_002296883.1|	338	Pyr_redox_2	PF07992.10	6-303			+	+	Rhodospirillum_centenum_SW_uid58805	Bacteria	Proteobacteria	Alphaproteobacteria	Rhodospirillales	Rhodospirillaceae	Rhodospirillum
gi|210135025|ref|YP_002301464.1|	311	Pyr_redox_2	PF07992.10	2-297			+	+	Helicobacter_pylori_P12_uid59327	Bacteria	Proteobacteria	Epsilonproteobacteria	Campylobacterales	Helicobacteraceae	Helicobacter
gi|212212417|ref|YP_002303353.1|	320	Pyr_redox_2	PF07992.10	7-303	+		+	+	Coxiella_burnetii_CbuG_Q212_uid58893	Bacteria	Proteobacteria	Gammaproteobacteria	Legionellales	Coxiellaceae	Coxiella
gi|212218618|ref|YP_002305405.1|	320	Pyr_redox_2	PF07992.10	7-303	+		+	+	Coxiella_burnetii_CbuK_Q154_uid58895	Bacteria	Proteobacteria	Gammaproteobacteria	Legionellales	Coxiellaceae	Coxiella
gi|21222297|ref|NP_628076.1|	322	Pyr_redox_2	PF07992.10	5-295	+		+	+	Streptomyces_coelicolor_A3_2__uid57801	Bacteria	Actinobacteria	Actinobacteridae	Actinomycetales	Streptomycineae	Streptomycetaceae
gi|212224754|ref|YP_002307990.1|	330	Pyr_redox_2	PF07992.10	18-310	+		+	+	Thermococcus_onnurineus_NA1_uid59043	Archaea	Euryarchaeota	Thermococci	Thermococcales	Thermococcaceae	Thermococcus
gi|21225126|ref|NP_630905.1|	326	Pyr_redox_2	PF07992.10	8-299			+	+	Streptomyces_coelicolor_A3_2__uid57801	Bacteria	Actinobacteria	Actinobacteridae	Actinomycetales	Streptomycineae	Streptomycetaceae
gi|21228455|ref|NP_634377.1|	305	Pyr_redox_2	PF07992.10	2-290			+	+	Methanosarcina_mazei_Go1_uid57893	Archaea	Euryarchaeota	Methanomicrobia	Methanosarcinales	Methanosarcinaceae	Methanosarcina
gi|21231419|ref|NP_637336.1|	322	Pyr_redox_2	PF07992.10	12-307	+		+	+	Xanthomonas_campestris_ATCC_33913_uid57887	Bacteria	Proteobacteria	Gammaproteobacteria	Xanthomonadales	Xanthomonadaceae	Xanthomonas
gi|21242749|ref|NP_642331.1|	322	Pyr_redox_2	PF07992.10	12-307	+		+	+	Xanthomonas_axonopodis_citri_306_uid57889	Bacteria	Proteobacteria	Gammaproteobacteria	Xanthomonadales	Xanthomonadaceae	Xanthomonas
gi|212550796|ref|YP_002309113.1|	325	Pyr_redox_2	PF07992.10	17-309			+	+	Candidatus_Azobacteroides_pseudotrichonymphae_genomovar__CFP2_uid59163	Bacteria	Bacteroidetes	Bacteroidia	Bacteroidales	CandidatusAzobacteroides
gi|212635271|ref|YP_002311796.1|	316	Pyr_redox_2	PF07992.10	7-302			+	+	Shewanella_piezotolerans_WP3_uid58745	Bacteria	Proteobacteria	Gammaproteobacteria	Alteromonadales	Shewanellaceae	Shewanella
gi|212640348|ref|YP_002316868.1|	327	Pyr_redox_2	PF07992.10	19-306	+		+	+	Anoxybacillus_flavithermus_WK1_uid59135	Bacteria	Firmicutes	Bacilli	Bacillales	Bacillaceae	Anoxybacillus
gi|21282455|ref|NP_645543.1|	311	Pyr_redox_2	PF07992.10	6-293	+		+	+	Staphylococcus_aureus_MW2_uid57903	Bacteria	Firmicutes	Bacilli	Bacillales	Staphylococcus
gi|213155614|ref|YP_002317659.1|	317	Pyr_redox_2	PF07992.10	6-301			+	+	Acinetobacter_baumannii_AB0057_uid59083	Bacteria	Proteobacteria	Gammaproteobacteria	Pseudomonadales	Moraxellaceae	Acinetobacter
gi|213156652|ref|YP_002318313.1|	315	Pyr_redox_2	PF07992.10	6-301			+	+	Acinetobacter_baumannii_AB0057_uid59083	Bacteria	Proteobacteria	Gammaproteobacteria	Pseudomonadales	Moraxellaceae	Acinetobacter
gi|213693337|ref|YP_002323923.1|	339	Pyr_redox_2	PF07992.10	6-326	+		+	+	Bifidobacterium_longum_infantis_ATCC_15697_uid58677	Bacteria	Actinobacteria	Actinobacteridae	Bifidobacteriales	Bifidobacteriaceae	Bifidobacterium
gi|215484406|ref|YP_002326637.1|	315	Pyr_redox_2	PF07992.10	6-301			+	+	Acinetobacter_baumannii_AB307_0294_uid59271	Bacteria	Proteobacteria	Gammaproteobacteria	Pseudomonadales	Moraxellaceae	Acinetobacter
gi|215486018|ref|YP_002328449.1|	321	Pyr_redox_2	PF07992.10	7-303	+		+	+	Escherichia_coli_O127_H6_E2348_69_uid59343	Bacteria	Proteobacteria	Gammaproteobacteria	Enterobacteriales	Enterobacteriaceae	Escherichia
gi|21672580|ref|NP_660647.1|	319	Pyr_redox_2	PF07992.10	7-304			+	+	Buchnera_aphidicola_Sg__Schizaphis_graminum__uid57913	Bacteria	Proteobacteria	Gammaproteobacteria	Enterobacteriales	Enterobacteriaceae	Buchnera
gi|21673671|ref|NP_661736.1|	311	Pyr_redox_2	PF07992.10	6-296			+	+	Chlorobium_tepidum_TLS_uid57897	Bacteria	Chlorobi	Chlorobia	Chlorobiales	Chlorobiaceae	Chlorobaculum
gi|217962638|ref|YP_002341210.1|	318	Pyr_redox_2	PF07992.10	7-294	+		+	+	Bacillus_cereus_AH187_uid58753	Bacteria	Firmicutes	Bacilli	Bacillales	Bacillaceae	Bacillus
gi|217963420|ref|YP_002349098.1|	319	Pyr_redox_2	PF07992.10	8-295	+		+	+	Listeria_monocytogenes_HCC23_uid59203	Bacteria	Firmicutes	Bacilli	Bacillales	Listeriaceae	Listeria
gi|217967150|ref|YP_002352656.1|	323	Pyr_redox_2	PF07992.10	17-304	+		+	+	Dictyoglomus_turgidum_DSM_6724_uid59177	Bacteria	Dictyoglomi	Dictyoglomales	Dictyoglomaceae	Dictyoglomus
gi|217970176|ref|YP_002355410.1|	317	Pyr_redox_2	PF07992.10	6-301			+	+	Thauera_MZ1T_uid58987	Bacteria	Proteobacteria	Betaproteobacteria	Rhodocyclales	Rhodocyclaceae	Thauera
gi|217973360|ref|YP_002358111.1|	317	Pyr_redox_2	PF07992.10	7-302			+	+	Shewanella_baltica_OS223_uid58775	Bacteria	Proteobacteria	Gammaproteobacteria	Alteromonadales	Shewanellaceae	Shewanella
gi|217978945|ref|YP_002363092.1|	326	Pyr_redox_2	PF07992.10	12-304			+	+	Methylocella_silvestris_BL2_uid59433	Bacteria	Proteobacteria	Alphaproteobacteria	Rhizobiales	Beijerinckiaceae	Methylocella
gi|218230847|ref|YP_002369933.1|	318	Pyr_redox_2	PF07992.10	7-294	+		+	+	Bacillus_cereus_B4264_uid58757	Bacteria	Firmicutes	Bacilli	Bacillales	Bacillaceae	Bacillus
gi|218529221|ref|YP_002420037.1|	324	Pyr_redox_2	PF07992.10	6-298			+	+	Methylobacterium_chloromethanicum_CM4_uid58933	Bacteria	Proteobacteria	Alphaproteobacteria	Rhizobiales	Methylobacteriaceae	Methylobacterium
gi|218548410|ref|YP_002382201.1|	321	Pyr_redox_2	PF07992.10	7-303	+		+	+	Escherichia_fergusonii_ATCC_35469_uid59375	Bacteria	Proteobacteria	Gammaproteobacteria	Enterobacteriales	Enterobacteriaceae	Escherichia
gi|218553474|ref|YP_002386387.1|	321	Pyr_redox_2	PF07992.10	7-303	+		+	+	Escherichia_coli_IAI1_uid59377	Bacteria	Proteobacteria	Gammaproteobacteria	Enterobacteriales	Enterobacteriaceae	Escherichia
gi|218557796|ref|YP_002390709.1|	321	Pyr_redox_2	PF07992.10	7-303	+		+	+	Escherichia_coli_S88_uid62979	Bacteria	Proteobacteria	Gammaproteobacteria	Enterobacteriales	Enterobacteriaceae	Escherichia
gi|218561827|ref|YP_002343606.1|	312	Pyr_redox_2	PF07992.10	2-297			+	+	Campylobacter_jejuni_NCTC_11168___ATCC_700819_uid57587	Bacteria	Proteobacteria	Epsilonproteobacteria	Campylobacterales	Campylobacteraceae	Campylobacter
gi|218665937|ref|YP_002424878.1|	323	Pyr_redox_2	PF07992.10	13-306			+	+	Acidithiobacillus_ferrooxidans_ATCC_23270_uid57649	Bacteria	Proteobacteria	Gammaproteobacteria	Acidithiobacillales	Acidithiobacillaceae	Acidithiobacillus
gi|218688676|ref|YP_002396888.1|	321	Pyr_redox_2	PF07992.10	7-303	+		+	+	Escherichia_coli_ED1a_uid59379	Bacteria	Proteobacteria	Gammaproteobacteria	Enterobacteriales	Enterobacteriaceae	Escherichia
gi|218694361|ref|YP_002402028.1|	321	Pyr_redox_2	PF07992.10	7-303	+		+	+	Escherichia_coli_55989_uid59383	Bacteria	Proteobacteria	Gammaproteobacteria	Enterobacteriales	Enterobacteriaceae	Escherichia
gi|218700596|ref|YP_002408225.1|	321	Pyr_redox_2	PF07992.10	7-303	+		+	+	Escherichia_coli_IAI39_uid59381	Bacteria	Proteobacteria	Gammaproteobacteria	Enterobacteriales	Enterobacteriaceae	Escherichia
gi|218704317|ref|YP_002411836.1|	321	Pyr_redox_2	PF07992.10	7-303	+		+	+	Escherichia_coli_UMN026_uid62981	Bacteria	Proteobacteria	Gammaproteobacteria	Enterobacteriales	Enterobacteriaceae	Escherichia
gi|218709179|ref|YP_002416800.1|	319	Pyr_redox_2	PF07992.10	7-302	+		+	+	Vibrio_splendidus_LGP32_uid59353	Bacteria	Proteobacteria	Gammaproteobacteria	Vibrionales	Vibrionaceae	Vibrio
gi|218768344|ref|YP_002342856.1|	316	Pyr_redox_2	PF07992.10	5-300			+	+	Neisseria_meningitidis_Z2491_uid57819	Bacteria	Proteobacteria	Betaproteobacteria	Neisseriales	Neisseriaceae	Neisseria
gi|218780248|ref|YP_002431566.1|	310	Pyr_redox_2	PF07992.10	6-294	+		+	+	Desulfatibacillum_alkenivorans_AK_01_uid58913	Bacteria	Proteobacteria	Deltaproteobacteria	Desulfobacterales	Desulfobacteraceae	Desulfatibacillum
gi|218884573|ref|YP_002428955.1|	338	Pyr_redox_2	PF07992.10	25-318			+	+	Desulfurococcus_kamchatkensis_1221n_uid59133	Archaea	Crenarchaeota	Thermoprotei	Desulfurococcales	Desulfurococcaceae	Desulfurococcus
gi|218885505|ref|YP_002434826.1|	307	Pyr_redox_2	PF07992.10	4-291			+	+	Desulfovibrio_vulgaris__Miyazaki_F__uid59089	Bacteria	Proteobacteria	Deltaproteobacteria	Desulfovibrionales	Desulfovibrionaceae	Desulfovibrio
gi|218891223|ref|YP_002440089.1|	316	Pyr_redox_2	PF07992.10	7-302			+	+	Pseudomonas_aeruginosa_LESB58_uid59275	Bacteria	Proteobacteria	Gammaproteobacteria	Pseudomonadales	Pseudomonadaceae	Pseudomonas
gi|218893184|ref|YP_002442053.1|	316	Pyr_redox_2	PF07992.10	8-302			+	+	Pseudomonas_aeruginosa_LESB58_uid59275	Bacteria	Proteobacteria	Gammaproteobacteria	Pseudomonadales	Pseudomonadaceae	Pseudomonas
gi|218900278|ref|YP_002448689.1|	318	Pyr_redox_2	PF07992.10	7-294	+		+	+	Bacillus_cereus_G9842_uid58759	Bacteria	Firmicutes	Bacilli	Bacillales	Bacillaceae	Bacillus
gi|218906330|ref|YP_002454164.1|	318	Pyr_redox_2	PF07992.10	7-294	+		+	+	Bacillus_cereus_AH820_uid58751	Bacteria	Firmicutes	Bacilli	Bacillales	Bacillaceae	Bacillus
gi|218928522|ref|YP_002346397.1|	320	Pyr_redox_2	PF07992.10	7-302			+	+	Yersinia_pestis_CO92_uid57621	Bacteria	Proteobacteria	Gammaproteobacteria	Enterobacteriales	Enterobacteriaceae	Yersinia
gi|218961964|ref|YP_001741739.1|	310	Pyr_redox_2	PF07992.10	2-289	+		+	+	Candidatus_Cloacamonas_acidaminovorans_Evry_uid62959	Bacteria	Cloacimonetes	CandidatusCloacimonas
gi|21910931|ref|NP_665199.1|	305	Pyr_redox_2	PF07992.10	2-289	+		+	+	Streptococcus_pyogenes_MGAS315_uid57911	Bacteria	Firmicutes	Bacilli	Lactobacillales	Streptococcaceae	Streptococcus
gi|219681677|ref|YP_002468063.1|	319	Pyr_redox_2	PF07992.10	7-304			+	+	Buchnera_aphidicola_5A__Acyrthosiphon_pisum__uid59285	Bacteria	Proteobacteria	Gammaproteobacteria	Enterobacteriales	Enterobacteriaceae	Buchnera
gi|219682232|ref|YP_002468616.1|	319	Pyr_redox_2	PF07992.10	7-304			+	+	Buchnera_aphidicola_Tuc7__Acyrthosiphon_pisum__uid59283	Bacteria	Proteobacteria	Gammaproteobacteria	Enterobacteriales	Enterobacteriaceae	Buchnera
gi|219684020|ref|YP_002470403.1|	320	Pyr_redox_2	PF07992.10	8-302	+		+	+	Bifidobacterium_animalis_lactis_AD011_uid58911	Bacteria	Actinobacteria	Actinobacteridae	Bifidobacteriales	Bifidobacteriaceae	Bifidobacterium
gi|219849556|ref|YP_002463989.1|	318	Pyr_redox_2	PF07992.10	3-291			+	+	Chloroflexus_aggregans_DSM_9485_uid58621	Bacteria	Chloroflexi	Chloroflexia	Chloroflexales	Chloroflexineae	Chloroflexaceae
gi|219871181|ref|YP_002475556.1|	316	Pyr_redox_2	PF07992.10	6-301			+	+	Haemophilus_parasuis_SH0165_uid59273	Bacteria	Proteobacteria	Gammaproteobacteria	Pasteurellales	Pasteurellaceae	Haemophilus
gi|219882592|ref|YP_002477756.1|	325	Pyr_redox_2	PF07992.10	11-301			+	+	Arthrobacter_chlorophenolicus_A6_uid58969	Bacteria	Actinobacteria	Actinobacteridae	Actinomycetales	Micrococcineae	Micrococcaceae
gi|220903400|ref|YP_002478712.1|	304	Pyr_redox_2	PF07992.10	4-291	+		+	+	Desulfovibrio_desulfuricans_ATCC_27774_uid59213	Bacteria	Proteobacteria	Deltaproteobacteria	Desulfovibrionales	Desulfovibrionaceae	Desulfovibrio
gi|220904470|ref|YP_002479782.1|	308	Pyr_redox_2	PF07992.10	4-292			+	+	Desulfovibrio_desulfuricans_ATCC_27774_uid59213	Bacteria	Proteobacteria	Deltaproteobacteria	Desulfovibrionales	Desulfovibrionaceae	Desulfovibrio
gi|220913765|ref|YP_002489074.1|	325	Pyr_redox_2	PF07992.10	4-294			+	+	Arthrobacter_chlorophenolicus_A6_uid58969	Bacteria	Actinobacteria	Actinobacteridae	Actinomycetales	Micrococcineae	Micrococcaceae
gi|220914660|ref|YP_002489969.1|	318	Pyr_redox_2	PF07992.10	12-302			+	+	Arthrobacter_chlorophenolicus_A6_uid58969	Bacteria	Actinobacteria	Actinobacteridae	Actinomycetales	Micrococcineae	Micrococcaceae
gi|220919174|ref|YP_002494478.1|	314	Pyr_redox_2	PF07992.10	5-294			+	+	Anaeromyxobacter_dehalogenans_2CP_1_uid58989	Bacteria	Proteobacteria	Deltaproteobacteria	Myxococcales	Cystobacterineae	Myxococcaceae
gi|220925656|ref|YP_002500958.1|	325	Pyr_redox_2	PF07992.10	6-299	+		+	+	Methylobacterium_nodulans_ORS_2060_uid59023	Bacteria	Proteobacteria	Alphaproteobacteria	Rhizobiales	Methylobacteriaceae	Methylobacterium
gi|220929201|ref|YP_002506110.1|	308	Pyr_redox_2	PF07992.10	2-289	+		+	+	Clostridium_cellulolyticum_H10_uid58709	Bacteria	Firmicutes	Clostridia	Clostridiales	Clostridiaceae	Clostridium
gi|220932873|ref|YP_002509781.1|	311	Pyr_redox_2	PF07992.10	7-295			+	+	Halothermothrix_orenii_H_168_uid58585	Bacteria	Firmicutes	Clostridia	Halanaerobiales	Halanaerobiaceae	Halothermothrix
gi|220935174|ref|YP_002514073.1|	317	Pyr_redox_2	PF07992.10	7-302			+	+	Thioalkalivibrio_sulfidophilus_HL_EbGr7_uid59179	Bacteria	Proteobacteria	Gammaproteobacteria	Chromatiales	Ectothiorhodospiraceae	Thioalkalivibrio
gi|221232183|ref|YP_002511336.1|	303	Pyr_redox_2	PF07992.10	2-288	+		+	+	Streptococcus_pneumoniae_ATCC_700669_uid59287	Bacteria	Firmicutes	Bacilli	Lactobacillales	Streptococcaceae	Streptococcus
gi|22126679|ref|NP_670102.1|	320	Pyr_redox_2	PF07992.10	7-302			+	+	Yersinia_pestis_KIM_10_uid57875	Bacteria	Proteobacteria	Gammaproteobacteria	Enterobacteriales	Enterobacteriaceae	Yersinia
gi|221641073|ref|YP_002527335.1|	317	Pyr_redox_2	PF07992.10	12-303	+		+	+	Rhodobacter_sphaeroides_KD131_uid59277	Bacteria	Proteobacteria	Alphaproteobacteria	Rhodobacterales	Rhodobacteraceae	Rhodobacter
gi|222053809|ref|YP_002536171.1|	316	Pyr_redox_2	PF07992.10	6-300	+		+	+	Geobacter_FRC_32_uid58543	Bacteria	Proteobacteria	Deltaproteobacteria	Desulfuromonadales	Geobacteraceae	Geobacter
gi|222086561|ref|YP_002545095.1|	324	Pyr_redox_2	PF07992.10	6-302	+		+	+	Agrobacterium_radiobacter_K84_uid58269	Bacteria	Proteobacteria	Alphaproteobacteria	Rhizobiales	Rhizobiaceae	Rhizobium
gi|222098610|ref|YP_002532668.1|	300	Pyr_redox_2	PF07992.10	1-276	+		+	+	Bacillus_cereus_Q1_uid58529	Bacteria	Firmicutes	Bacilli	Bacillales	Bacillaceae	Bacillus
gi|222111891|ref|YP_002554155.1|	317	Pyr_redox_2	PF07992.10	7-302	+		+	+	Acidovorax_ebreus_TPSY_uid59233	Bacteria	Proteobacteria	Betaproteobacteria	Burkholderiales	Comamonadaceae	Acidovorax
gi|222149304|ref|YP_002550261.1|	338	Pyr_redox_2	PF07992.10	20-316			+	+	Agrobacterium_vitis_S4_uid58249	Bacteria	Proteobacteria	Alphaproteobacteria	Rhizobiales	Rhizobiaceae	Rhizobium
gi|222150765|ref|YP_002559918.1|	309	Pyr_redox_2	PF07992.10	7-293	+		+	+	Macrococcus_caseolyticus_JCSC5402_uid59003	Bacteria	Firmicutes	Bacilli	Bacillales	Macrococcus
gi|222153533|ref|YP_002562710.1|	304	Pyr_redox_2	PF07992.10	2-289	+		+	+	Streptococcus_uberis_0140J_uid57959	Bacteria	Firmicutes	Bacilli	Lactobacillales	Streptococcaceae	Streptococcus
gi|222155617|ref|YP_002555756.1|	321	Pyr_redox_2	PF07992.10	7-303	+		+	+	Escherichia_coli_LF82_uid161965	Bacteria	Proteobacteria	Gammaproteobacteria	Enterobacteriales	Enterobacteriaceae	Escherichia
gi|222475085|ref|YP_002563500.1|	325	Pyr_redox_2	PF07992.10	12-307	+		+	+	Anaplasma_marginale_Florida_uid58577	Bacteria	Proteobacteria	Alphaproteobacteria	Rickettsiales	Anaplasmataceae	Anaplasma
gi|222478760|ref|YP_002564997.1|	356	Pyr_redox_2	PF07992.10	9-324			+	+	Halorubrum_lacusprofundi_ATCC_49239_uid58807	Archaea	Euryarchaeota	Halobacteria	Halobacteriales	Halobacteriaceae	Halorubrum
gi|222525479|ref|YP_002569950.1|	317	Pyr_redox_2	PF07992.10	3-291			+	+	Chloroflexus_Y_400_fl_uid59085	Bacteria	Chloroflexi	Chloroflexia	Chloroflexales	Chloroflexineae	Chloroflexaceae
gi|222824404|ref|YP_002575978.1|	313	Pyr_redox_2	PF07992.10	3-298	+		+	+	Campylobacter_lari_RM2100_uid58115	Bacteria	Proteobacteria	Epsilonproteobacteria	Campylobacterales	Campylobacteraceae	Campylobacter
gi|223477473|ref|YP_002581863.1|	330	Pyr_redox_2	PF07992.10	18-310			+	+	Thermococcus_AM4_uid54735	Archaea	Euryarchaeota	Thermococci	Thermococcales	Thermococcaceae	Thermococcus
gi|224368345|ref|YP_002602508.1|	309	Pyr_redox_2	PF07992.10	8-294	+		+	+	Desulfobacterium_autotrophicum_HRM2_uid59061	Bacteria	Proteobacteria	Deltaproteobacteria	Desulfobacterales	Desulfobacteraceae	Desulfobacterium
gi|224373541|ref|YP_002607913.1|	303	Pyr_redox_2	PF07992.10	2-287			+	+	Nautilia_profundicola_AmH_uid59345	Bacteria	Proteobacteria	Epsilonproteobacteria	Nautiliales	Nautiliaceae	Nautilia
gi|224475906|ref|YP_002633512.1|	317	Pyr_redox_2	PF07992.10	8-295	+		+	+	Staphylococcus_carnosus_TM300_uid59401	Bacteria	Firmicutes	Bacilli	Bacillales	Staphylococcus
gi|224582768|ref|YP_002636566.1|	322	Pyr_redox_2	PF07992.10	7-303	+		+	+	Salmonella_enterica_serovar_Paratyphi_C_RKS4594_uid59063	Bacteria	Proteobacteria	Gammaproteobacteria	Enterobacteriales	Enterobacteriaceae	Salmonella
gi|224992319|ref|YP_002647009.1|	335	Pyr_redox_2	PF07992.10	15-304	+		+	+	Mycobacterium_bovis_BCG_Tokyo_172_uid59281	Bacteria	Actinobacteria	Actinobacteridae	Actinomycetales	Corynebacterineae	Mycobacteriaceae
gi|22536478|ref|NP_687329.1|	304	Pyr_redox_2	PF07992.10	2-289	+		+	+	Streptococcus_agalactiae_2603V_R_uid57943	Bacteria	Firmicutes	Bacilli	Lactobacillales	Streptococcaceae	Streptococcus
gi|225620991|ref|YP_002722249.1|	310	Pyr_redox_2	PF07992.10	4-296			+	+	Brachyspira_hyodysenteriae_WA1_uid59291	Bacteria	Spirochaetes	Spirochaetales	Brachyspiraceae	Brachyspira
gi|225630372|ref|YP_002727163.1|	312	Pyr_redox_2	PF07992.10	8-299	+		+	+	Wolbachia_wRi_uid59371	Bacteria	Proteobacteria	Alphaproteobacteria	Rickettsiales	Anaplasmataceae	Wolbachieae
gi|225852978|ref|YP_002733211.1|	324	Pyr_redox_2	PF07992.10	6-302	+		+	+	Brucella_melitensis_ATCC_23457_uid59241	Bacteria	Proteobacteria	Alphaproteobacteria	Rhizobiales	Brucellaceae	Brucella
gi|225854899|ref|YP_002736411.1|	303	Pyr_redox_2	PF07992.10	2-288	+		+	+	Streptococcus_pneumoniae_JJA_uid59121	Bacteria	Firmicutes	Bacilli	Lactobacillales	Streptococcaceae	Streptococcus
gi|225857084|ref|YP_002738595.1|	303	Pyr_redox_2	PF07992.10	2-288	+		+	+	Streptococcus_pneumoniae_P1031_uid59123	Bacteria	Firmicutes	Bacilli	Lactobacillales	Streptococcaceae	Streptococcus
gi|225859219|ref|YP_002740729.1|	303	Pyr_redox_2	PF07992.10	2-288	+		+	+	Streptococcus_pneumoniae_70585_uid59125	Bacteria	Firmicutes	Bacilli	Lactobacillales	Streptococcaceae	Streptococcus
gi|225860773|ref|YP_002742282.1|	303	Pyr_redox_2	PF07992.10	2-288	+		+	+	Streptococcus_pneumoniae_Taiwan19F_14_uid59119	Bacteria	Firmicutes	Bacilli	Lactobacillales	Streptococcaceae	Streptococcus
gi|225867120|ref|YP_002752498.1|	318	Pyr_redox_2	PF07992.10	7-294	+		+	+	Bacillus_cereus_03BB102_uid59299	Bacteria	Firmicutes	Bacilli	Bacillales	Bacillaceae	Bacillus
gi|225868001|ref|YP_002743949.1|	305	Pyr_redox_2	PF07992.10	2-289	+		+	+	Streptococcus_equi_zooepidemicus_uid59261	Bacteria	Firmicutes	Bacilli	Lactobacillales	Streptococcaceae	Streptococcus
gi|225871083|ref|YP_002747030.1|	305	Pyr_redox_2	PF07992.10	2-289	+		+	+	Streptococcus_equi_4047_uid59259	Bacteria	Firmicutes	Bacilli	Lactobacillales	Streptococcaceae	Streptococcus
gi|225874262|ref|YP_002755721.1|	311	Pyr_redox_2	PF07992.10	6-295	+		+	+	Acidobacterium_capsulatum_ATCC_51196_uid59127	Bacteria	Acidobacteria	Acidobacteriales	Acidobacteriaceae	Acidobacterium
gi|226225026|ref|YP_002759133.1|	319	Pyr_redox_2	PF07992.10	8-295	+		+	+	Listeria_monocytogenes_Clip80459_uid59317	Bacteria	Firmicutes	Bacilli	Bacillales	Listeriaceae	Listeria
gi|226227393|ref|YP_002761499.1|	343	Pyr_redox_2	PF07992.10	7-305	+		+	+	Gemmatimonas_aurantiaca_T_27_uid58813	Bacteria	Gemmatimonadetes	Gemmatimonadales	Gemmatimonadaceae	Gemmatimonas
gi|226309505|ref|YP_002769467.1|	335	Pyr_redox_2	PF07992.10	12-300			+	+	Rhodococcus_erythropolis_PR4_uid59019	Bacteria	Actinobacteria	Actinobacteridae	Actinomycetales	Corynebacterineae	Nocardiaceae
gi|226314848|ref|YP_002774744.1|	319	Pyr_redox_2	PF07992.10	7-293	+		+	+	Brevibacillus_brevis_NBRC_100599_uid59175	Bacteria	Firmicutes	Bacilli	Bacillales	Paenibacillaceae	Brevibacillus
gi|226355433|ref|YP_002785173.1|	325	Pyr_redox_2	PF07992.10	11-302	+		+	+	Deinococcus_deserti_VCD115_uid58615	Bacteria	Deinococcus-Thermus	Deinococci	Deinococcales	Deinococcaceae	Deinococcus
gi|226362882|ref|YP_002780662.1|	327	Pyr_redox_2	PF07992.10	8-296			+	+	Rhodococcus_opacus_B4_uid13791	Bacteria	Actinobacteria	Actinobacteridae	Actinomycetales	Corynebacterineae	Nocardiaceae
gi|226940406|ref|YP_002795480.1|	315	Pyr_redox_2	PF07992.10	7-302			+	+	Laribacter_hongkongensis_HLHK9_uid59265	Bacteria	Proteobacteria	Betaproteobacteria	Neisseriales	Chromobacteriaceae	Laribacter
gi|226944897|ref|YP_002799970.1|	315	Pyr_redox_2	PF07992.10	7-302	+		+	+	Azotobacter_vinelandii_DJ_uid57597	Bacteria	Proteobacteria	Gammaproteobacteria	Pseudomonadales	Pseudomonadaceae	Azotobacter
gi|226948526|ref|YP_002803617.1|	313	Pyr_redox_2	PF07992.10	5-298			+	+	Clostridium_botulinum_A2_Kyoto_uid59229	Bacteria	Firmicutes	Clostridia	Clostridiales	Clostridiaceae	Clostridium
gi|227081354|ref|YP_002809905.1|	318	Pyr_redox_2	PF07992.10	7-302			+	+	Vibrio_cholerae_M66_2_uid59355	Bacteria	Proteobacteria	Gammaproteobacteria	Vibrionales	Vibrionaceae	Vibrio
gi|227117649|ref|YP_002819545.1|	318	Pyr_redox_2	PF07992.10	7-302			+	+	Vibrio_cholerae_O395_uid159869	Bacteria	Proteobacteria	Gammaproteobacteria	Vibrionales	Vibrionaceae	Vibrio
gi|227817916|ref|YP_002817925.1|	318	Pyr_redox_2	PF07992.10	7-294	+		+	+	Bacillus_anthracis_CDC_684_uid59303	Bacteria	Firmicutes	Bacilli	Bacillales	Bacillaceae	Bacillus
gi|227818813|ref|YP_002822784.1|	332	Pyr_redox_2	PF07992.10	6-299	+		+	+	Rhizobium_NGR234_uid59081	Bacteria	Proteobacteria	Alphaproteobacteria	Rhizobiales	Rhizobiaceae	Sinorhizobium
gi|227822114|ref|YP_002826085.1|	324	Pyr_redox_2	PF07992.10	6-302	+		+	+	Rhizobium_NGR234_uid59081	Bacteria	Proteobacteria	Alphaproteobacteria	Rhizobiales	Rhizobiaceae	Sinorhizobium
gi|227826618|ref|YP_002828397.1|	323	Pyr_redox_2	PF07992.10	16-309			+	+	Sulfolobus_islandicus_M_14_25_uid58849	Archaea	Crenarchaeota	Thermoprotei	Sulfolobales	Sulfolobaceae	Sulfolobus
gi|227829259|ref|YP_002831038.1|	323	Pyr_redox_2	PF07992.10	16-309			+	+	Sulfolobus_islandicus_L_S_2_15_uid58871	Archaea	Crenarchaeota	Thermoprotei	Sulfolobales	Sulfolobaceae	Sulfolobus
gi|227834352|ref|YP_002836059.1|	308	Pyr_redox_2	PF07992.10	4-293			+	+	Corynebacterium_aurimucosum_ATCC_700975_uid59409	Bacteria	Actinobacteria	Actinobacteridae	Actinomycetales	Corynebacterineae	Corynebacteriaceae
gi|229578030|ref|YP_002836428.1|	323	Pyr_redox_2	PF07992.10	16-309			+	+	Sulfolobus_islandicus_Y_G_57_14_uid58923	Archaea	Crenarchaeota	Thermoprotei	Sulfolobales	Sulfolobaceae	Sulfolobus
gi|229583242|ref|YP_002841641.1|	323	Pyr_redox_2	PF07992.10	16-309			+	+	Sulfolobus_islandicus_Y_N_15_51_uid58825	Archaea	Crenarchaeota	Thermoprotei	Sulfolobales	Sulfolobaceae	Sulfolobus
gi|229583782|ref|YP_002842283.1|	323	Pyr_redox_2	PF07992.10	16-309			+	+	Sulfolobus_islandicus_M_16_27_uid58851	Archaea	Crenarchaeota	Thermoprotei	Sulfolobales	Sulfolobaceae	Sulfolobus
gi|229586727|ref|YP_002845228.1|	310	Pyr_redox_2	PF07992.10	5-297	+		+	+	Rickettsia_africae_ESF_5_uid58799	Bacteria	Proteobacteria	Alphaproteobacteria	Rickettsiales	Rickettsiaceae	Rickettsieae
gi|229592546|ref|YP_002874665.1|	320	Pyr_redox_2	PF07992.10	7-301			+	+	Pseudomonas_fluorescens_SBW25_uid158693	Bacteria	Proteobacteria	Gammaproteobacteria	Pseudomonadales	Pseudomonadaceae	Pseudomonas
gi|229602880|ref|YP_002869377.1|	318	Pyr_redox_2	PF07992.10	7-294	+		+	+	Bacillus_anthracis_A0248_uid59385	Bacteria	Firmicutes	Bacilli	Bacillales	Bacillaceae	Bacillus
gi|229608243|ref|YP_002878891.1|	318	Pyr_redox_2	PF07992.10	7-302			+	+	Vibrio_cholerae_MJ_1236_uid59387	Bacteria	Proteobacteria	Gammaproteobacteria	Vibrionales	Vibrionaceae	Vibrio
gi|229822686|ref|YP_002884212.1|	344	Pyr_redox_2	PF07992.10	8-298			+	+	Beutenbergia_cavernae_DSM_12333_uid59047	Bacteria	Actinobacteria	Actinobacteridae	Actinomycetales	Micrococcineae	Beutenbergiaceae
gi|229916604|ref|YP_002885250.1|	317	Pyr_redox_2	PF07992.10	7-294	+		+	+	Exiguobacterium_AT1b_uid59093	Bacteria	Firmicutes	Bacilli	Bacillales	BacillalesFamilyXII	IncertaeSedis
gi|23099924|ref|NP_693390.1|	315	Pyr_redox_2	PF07992.10	7-294	+		+	+	Oceanobacillus_iheyensis_HTE831_uid57867	Bacteria	Firmicutes	Bacilli	Bacillales	Bacillaceae	Oceanobacillus
gi|23465232|ref|NP_695835.1|	341	Pyr_redox_2	PF07992.10	8-328	+		+	+	Bifidobacterium_longum_NCC2705_uid57939	Bacteria	Actinobacteria	Actinobacteridae	Bifidobacteriales	Bifidobacteriaceae	Bifidobacterium
gi|23502368|ref|NP_698495.1|	324	Pyr_redox_2	PF07992.10	6-302	+		+	+	Brucella_suis_1330_uid57927	Bacteria	Proteobacteria	Alphaproteobacteria	Rhizobiales	Brucellaceae	Brucella
gi|237786643|ref|YP_002907348.1|	315	Pyr_redox_2	PF07992.10	11-299			+	+	Corynebacterium_kroppenstedtii_DSM_44385_uid59411	Bacteria	Actinobacteria	Actinobacteridae	Actinomycetales	Corynebacterineae	Corynebacteriaceae
gi|237794545|ref|YP_002862097.1|	313	Pyr_redox_2	PF07992.10	5-298			+	+	Clostridium_botulinum_Ba4_657_uid59173	Bacteria	Firmicutes	Clostridia	Clostridiales	Clostridiaceae	Clostridium
gi|237802531|ref|YP_002887725.1|	351	Pyr_redox_2	PF07992.10	43-338	+		+	+	Chlamydia_trachomatis_B_Jali20_OT_uid59351	Bacteria	Chlamydiae	Chlamydiales	Chlamydiaceae	Chlamydia	Chlamydophilagroup
gi|237804448|ref|YP_002888602.1|	351	Pyr_redox_2	PF07992.10	43-338	+		+	+	Chlamydia_trachomatis_B_TZ1A828_OT_uid59349	Bacteria	Chlamydiae	Chlamydiales	Chlamydiaceae	Chlamydia	Chlamydophilagroup
gi|237809059|ref|YP_002893499.1|	318	Pyr_redox_2	PF07992.10	7-302			+	+	Tolumonas_auensis_DSM_9187_uid59395	Bacteria	Proteobacteria	Gammaproteobacteria	Aeromonadales	Aeromonadaceae	Tolumonas
gi|237813407|ref|YP_002897858.1|	320	Pyr_redox_2	PF07992.10	7-302	+		+	+	Burkholderia_pseudomallei_MSHR346_uid55259	Bacteria	Proteobacteria	Betaproteobacteria	Burkholderiales	Burkholderiaceae	Burkholderia
gi|238026468|ref|YP_002910699.1|	319	Pyr_redox_2	PF07992.10	6-301	+		+	+	Burkholderia_glumae_BGR1_uid59397	Bacteria	Proteobacteria	Betaproteobacteria	Burkholderiales	Burkholderiaceae	Burkholderia
gi|238618705|ref|YP_002913530.1|	323	Pyr_redox_2	PF07992.10	16-309			+	+	Sulfolobus_islandicus_M_16_4_uid58841	Archaea	Crenarchaeota	Thermoprotei	Sulfolobales	Sulfolobaceae	Sulfolobus
gi|238650285|ref|YP_002916137.1|	310	Pyr_redox_2	PF07992.10	5-297	+		+	+	Rickettsia_peacockii_Rustic_uid59301	Bacteria	Proteobacteria	Alphaproteobacteria	Rickettsiales	Rickettsiaceae	Rickettsieae
gi|238893949|ref|YP_002918683.1|	331	Pyr_redox_2	PF07992.10	16-312	+		+	+	Klebsiella_pneumoniae_NTUH_K2044_uid59073	Bacteria	Proteobacteria	Gammaproteobacteria	Enterobacteriales	Enterobacteriaceae	Klebsiella
gi|238900146|ref|YP_002925942.1|	321	Pyr_redox_2	PF07992.10	7-303	+		+	+	Escherichia_coli_BW2952_uid59391	Bacteria	Proteobacteria	Gammaproteobacteria	Enterobacteriales	Enterobacteriaceae	Escherichia
gi|238920376|ref|YP_002933891.1|	323	Pyr_redox_2	PF07992.10	7-302	+		+	+	Edwardsiella_ictaluri_93_146_uid59403	Bacteria	Proteobacteria	Gammaproteobacteria	Enterobacteriales	Enterobacteriaceae	Edwardsiella
gi|238923282|ref|YP_002936797.1|	331	Pyr_redox_2	PF07992.10	8-310			+	+	Eubacterium_rectale_ATCC_33656_uid59169	Bacteria	Firmicutes	Clostridia	Clostridiales	Eubacteriaceae	Eubacterium
gi|239814290|ref|YP_002943200.1|	319	Pyr_redox_2	PF07992.10	7-302	+		+	+	Variovorax_paradoxus_S110_uid59437	Bacteria	Proteobacteria	Betaproteobacteria	Burkholderiales	Comamonadaceae	Variovorax
gi|239828287|ref|YP_002950911.1|	315	Pyr_redox_2	PF07992.10	7-294	+		+	+	Geobacillus_WCH70_uid59045	Bacteria	Firmicutes	Bacilli	Bacillales	Bacillaceae	Geobacillus
gi|239906802|ref|YP_002953543.1|	309	Pyr_redox_2	PF07992.10	4-291			+	+	Desulfovibrio_magneticus_RS_1_uid59309	Bacteria	Proteobacteria	Deltaproteobacteria	Desulfovibrionales	Desulfovibrionaceae	Desulfovibrio
gi|239918797|ref|YP_002958355.1|	333	Pyr_redox_2	PF07992.10	11-301			+	+	Micrococcus_luteus_NCTC_2665_uid59033	Bacteria	Actinobacteria	Actinobacteridae	Actinomycetales	Micrococcineae	Micrococcaceae
gi|240102238|ref|YP_002958546.1|	333	Pyr_redox_2	PF07992.10	21-313			+	+	Thermococcus_gammatolerans_EJ3_uid59389	Archaea	Euryarchaeota	Thermococci	Thermococcales	Thermococcaceae	Thermococcus
gi|240137589|ref|YP_002962060.1|	324	Pyr_redox_2	PF07992.10	6-298			+	+	Methylobacterium_extorquens_AM1_uid57605	Bacteria	Proteobacteria	Alphaproteobacteria	Rhizobiales	Methylobacteriaceae	Methylobacterium
gi|240850165|ref|YP_002971558.1|	318	Pyr_redox_2	PF07992.10	6-302			+	+	Bartonella_grahamii_as4aup_uid59405	Bacteria	Proteobacteria	Alphaproteobacteria	Rhizobiales	Bartonellaceae	Bartonella
gi|241191625|ref|YP_002969019.1|	320	Pyr_redox_2	PF07992.10	8-302	+		+	+	Bifidobacterium_animalis_lactis_Bl_04_uid59359	Bacteria	Actinobacteria	Actinobacteridae	Bifidobacteriales	Bifidobacteriaceae	Bifidobacterium
gi|241197030|ref|YP_002970585.1|	320	Pyr_redox_2	PF07992.10	8-302	+		+	+	Bifidobacterium_animalis_lactis_DSM_10140_uid59357	Bacteria	Actinobacteria	Actinobacteridae	Bifidobacteriales	Bifidobacteriaceae	Bifidobacterium
gi|241205684|ref|YP_002976780.1|	324	Pyr_redox_2	PF07992.10	6-302	+	+	+	+	Rhizobium_leguminosarum_bv__trifolii_WSM1325_uid58991	Bacteria	Proteobacteria	Alphaproteobacteria	Rhizobiales	Rhizobiaceae	Rhizobium
gi|241663739|ref|YP_002982099.1|	318	Pyr_redox_2	PF07992.10	5-303	+		+	+	Ralstonia_pickettii_12D_uid58859	Bacteria	Proteobacteria	Betaproteobacteria	Burkholderiales	Burkholderiaceae	Ralstonia
gi|24215194|ref|NP_712675.1|	316	Pyr_redox_2	PF07992.10	3-299	+		+	+	Leptospira_interrogans_serovar_Lai_56601_uid57881	Bacteria	Spirochaetes	Spirochaetales	Leptospiraceae	Leptospira
gi|242239688|ref|YP_002987869.1|	319	Pyr_redox_2	PF07992.10	7-302	+		+	+	Dickeya_dadantii_Ech703_uid59363	Bacteria	Proteobacteria	Gammaproteobacteria	Enterobacteriales	Enterobacteriaceae	Dickeya
gi|242279290|ref|YP_002991419.1|	306	Pyr_redox_2	PF07992.10	4-292			+	+	Desulfovibrio_salexigens_DSM_2638_uid59223	Bacteria	Proteobacteria	Deltaproteobacteria	Desulfovibrionales	Desulfovibrionaceae	Desulfovibrio
gi|242399130|ref|YP_002994554.1|	334	Pyr_redox_2	PF07992.10	21-313			+	+	Thermococcus_sibiricus_MM_739_uid59399	Archaea	Euryarchaeota	Thermococci	Thermococcales	Thermococcaceae	Thermococcus
gi|24373856|ref|NP_717899.1|	317	Pyr_redox_2	PF07992.10	7-302			+	+	Shewanella_oneidensis_MR_1_uid57949	Bacteria	Proteobacteria	Gammaproteobacteria	Alteromonadales	Shewanellaceae	Shewanella
gi|24378951|ref|NP_720906.1|	304	Pyr_redox_2	PF07992.10	2-289	+		+	+	Streptococcus_mutans_UA159_uid57947	Bacteria	Firmicutes	Bacilli	Lactobacillales	Streptococcaceae	Streptococcus
gi|25010358|ref|NP_734753.1|	304	Pyr_redox_2	PF07992.10	2-289	+		+	+	Streptococcus_agalactiae_NEM316_uid61585	Bacteria	Firmicutes	Bacilli	Lactobacillales	Streptococcaceae	Streptococcus
gi|25029489|ref|NP_739543.1|	313	Pyr_redox_2	PF07992.10	9-298			+	+	Corynebacterium_efficiens_YS_314_uid62905	Bacteria	Actinobacteria	Actinobacteridae	Actinomycetales	Corynebacterineae	Corynebacteriaceae
gi|251783110|ref|YP_002997413.1|	305	Pyr_redox_2	PF07992.10	2-289	+		+	+	Streptococcus_dysgalactiae_equisimilis_GGS_124_uid59103	Bacteria	Firmicutes	Bacilli	Lactobacillales	Streptococcaceae	Streptococcus
gi|251784430|ref|YP_002998734.1|	321	Pyr_redox_2	PF07992.10	7-303	+		+	+	Escherichia_coli_BL21_DE3__uid161949	Bacteria	Proteobacteria	Gammaproteobacteria	Enterobacteriales	Enterobacteriaceae	Escherichia
gi|251789961|ref|YP_003004682.1|	318	Pyr_redox_2	PF07992.10	7-302	+		+	+	Dickeya_zeae_Ech1591_uid59297	Bacteria	Proteobacteria	Gammaproteobacteria	Enterobacteriales	Enterobacteriaceae	Dickeya
gi|251792797|ref|YP_003007523.1|	316	Pyr_redox_2	PF07992.10	7-302	+		+	+	Aggregatibacter_aphrophilus_NJ8700_uid59407	Bacteria	Proteobacteria	Gammaproteobacteria	Pasteurellales	Pasteurellaceae	Aggregatibacter
gi|251794205|ref|YP_003008936.1|	309	Pyr_redox_2	PF07992.10	2-292			+	+	Paenibacillus_JDR_2_uid59021	Bacteria	Firmicutes	Bacilli	Bacillales	Paenibacillaceae	Paenibacillus
gi|251794819|ref|YP_003009550.1|	313	Pyr_redox_2	PF07992.10	2-292			+	+	Paenibacillus_JDR_2_uid59021	Bacteria	Firmicutes	Bacilli	Bacillales	Paenibacillaceae	Paenibacillus
gi|251795167|ref|YP_003009898.1|	308	Pyr_redox_2	PF07992.10	3-293			+	+	Paenibacillus_JDR_2_uid59021	Bacteria	Firmicutes	Bacilli	Bacillales	Paenibacillaceae	Paenibacillus
gi|253688104|ref|YP_003017294.1|	320	Pyr_redox_2	PF07992.10	7-302			+	+	Pectobacterium_carotovorum_PC1_uid59295	Bacteria	Proteobacteria	Gammaproteobacteria	Enterobacteriales	Enterobacteriaceae	Pectobacterium
gi|253702369|ref|YP_003023558.1|	316	Pyr_redox_2	PF07992.10	6-300	+		+	+	Geobacter_M21_uid59037	Bacteria	Proteobacteria	Deltaproteobacteria	Desulfuromonadales	Geobacteraceae	Geobacter
gi|253752414|ref|YP_003025555.1|	305	Pyr_redox_2	PF07992.10	2-289	+		+	+	Streptococcus_suis_SC84_uid59323	Bacteria	Firmicutes	Bacilli	Lactobacillales	Streptococcaceae	Streptococcus
gi|253754240|ref|YP_003027381.1|	305	Pyr_redox_2	PF07992.10	2-289	+		+	+	Streptococcus_suis_P1_7_uid32235	Bacteria	Firmicutes	Bacilli	Lactobacillales	Streptococcaceae	Streptococcus
gi|253756174|ref|YP_003029314.1|	304	Pyr_redox_2	PF07992.10	2-289	+		+	+	Streptococcus_suis_BM407_uid59321	Bacteria	Firmicutes	Bacilli	Lactobacillales	Streptococcaceae	Streptococcus
gi|253774083|ref|YP_003036914.1|	321	Pyr_redox_2	PF07992.10	7-303	+		+	+	Escherichia_coli__BL21_Gold_DE3_pLysS_AG__uid59245	Bacteria	Proteobacteria	Gammaproteobacteria	Enterobacteriales	Enterobacteriaceae	Escherichia
gi|253800963|ref|YP_003033965.1|	335	Pyr_redox_2	PF07992.10	15-304	+		+	+	Mycobacterium_tuberculosis_KZN_1435_uid59069	Bacteria	Actinobacteria	Actinobacteridae	Actinomycetales	Corynebacterineae	Mycobacteriaceae
gi|253990321|ref|YP_003041677.1|	320	Pyr_redox_2	PF07992.10	6-301			+	+	Photorhabdus_asymbiotica_ATCC_43949_uid59243	Bacteria	Proteobacteria	Gammaproteobacteria	Enterobacteriales	Enterobacteriaceae	Photorhabdus
gi|253996806|ref|YP_003048870.1|	316	Pyr_redox_2	PF07992.10	6-301			+	+	Methylotenera_mobilis_JLW8_uid59373	Bacteria	Proteobacteria	Betaproteobacteria	Methylophilales	Methylophilaceae	Methylotenera
gi|253998900|ref|YP_003050963.1|	316	Pyr_redox_2	PF07992.10	6-301			+	+	Methylovorus_glucosetrophus_SIP3_4_uid59367	Bacteria	Proteobacteria	Betaproteobacteria	Methylophilales	Methylophilaceae	Methylovorus
gi|254161002|ref|YP_003044110.1|	321	Pyr_redox_2	PF07992.10	7-303	+		+	+	Escherichia_coli_B_REL606_uid58803	Bacteria	Proteobacteria	Gammaproteobacteria	Enterobacteriales	Enterobacteriaceae	Escherichia
gi|254287810|ref|YP_003053558.1|	321	Pyr_redox_2	PF07992.10	7-303	+		+	+	Escherichia_coli_BL21_DE3__uid161947	Bacteria	Proteobacteria	Gammaproteobacteria	Enterobacteriales	Enterobacteriaceae	Escherichia
gi|254293471|ref|YP_003059494.1|	318	Pyr_redox_2	PF07992.10	7-299	+		+	+	Hirschia_baltica_ATCC_49814_uid59365	Bacteria	Proteobacteria	Alphaproteobacteria	Rhodobacterales	Hyphomonadaceae	Hirschia
gi|254555798|ref|YP_003062215.1|	312	Pyr_redox_2	PF07992.10	5-292	+		+	+	Lactobacillus_plantarum_JDM1_uid59361	Bacteria	Firmicutes	Bacilli	Lactobacillales	Lactobacillaceae	Lactobacillus
gi|254560060|ref|YP_003067155.1|	324	Pyr_redox_2	PF07992.10	6-298			+	+	Methylobacterium_extorquens_DM4_uid61617	Bacteria	Proteobacteria	Alphaproteobacteria	Rhizobiales	Methylobacteriaceae	Methylobacterium
gi|254779202|ref|YP_003057307.1|	311	Pyr_redox_2	PF07992.10	2-297			+	+	Helicobacter_pylori_B38_uid59415	Bacteria	Proteobacteria	Epsilonproteobacteria	Campylobacterales	Helicobacteraceae	Helicobacter
gi|254780283|ref|YP_003064696.1|	321	Pyr_redox_2	PF07992.10	6-302			+	+	Candidatus_Liberibacter_asiaticus_psy62_uid59227	Bacteria	Proteobacteria	Alphaproteobacteria	Rhizobiales	Rhizobiaceae	CandidatusLiberibacter
gi|254786024|ref|YP_003073453.1|	316	Pyr_redox_2	PF07992.10	7-301			+	+	Teredinibacter_turnerae_T7901_uid59267	Bacteria	Proteobacteria	Gammaproteobacteria	Alteromonadales	Alteromonadalesgeneraincertaesedis	Teredinibacter
gi|254792088|ref|YP_003076925.1|	321	Pyr_redox_2	PF07992.10	7-303	+		+	+	Escherichia_coli_O157_H7_TW14359_uid59235	Bacteria	Proteobacteria	Gammaproteobacteria	Enterobacteriales	Enterobacteriaceae	Escherichia
gi|254796912|ref|YP_003081749.1|	314	Pyr_redox_2	PF07992.10	7-300	+		+	+	Neorickettsia_risticii_Illinois_uid58889	Bacteria	Proteobacteria	Alphaproteobacteria	Rickettsiales	Anaplasmataceae	Neorickettsia
gi|254805123|ref|YP_003083344.1|	316	Pyr_redox_2	PF07992.10	5-300			+	+	Neisseria_meningitidis_alpha14_uid61649	Bacteria	Proteobacteria	Betaproteobacteria	Neisseriales	Neisseriaceae	Neisseria
gi|255033901|ref|YP_003084522.1|	320	Pyr_redox_2	PF07992.10	6-295			+	+	Dyadobacter_fermentans_DSM_18053_uid59049	Bacteria	Bacteroidetes	Cytophagia	Cytophagales	Cytophagaceae	Dyadobacter
gi|255531516|ref|YP_003091888.1|	322	Pyr_redox_2	PF07992.10	10-300			+	+	Pedobacter_heparinus_DSM_2366_uid59111	Bacteria	Bacteroidetes	Sphingobacteriia	Sphingobacteriales	Sphingobacteriaceae	Pedobacter
gi|255535035|ref|YP_003095406.1|	314	Pyr_redox_2	PF07992.10	6-298			+	+	Flavobacteriaceae_bacterium_3519_10_uid59413	Bacteria	Bacteroidetes	Flavobacteriia	Flavobacteriales	Flavobacteriaceae
gi|256369915|ref|YP_003107426.1|	324	Pyr_redox_2	PF07992.10	6-302	+		+	+	Brucella_microti_CCM_4915_uid59319	Bacteria	Proteobacteria	Alphaproteobacteria	Rhizobiales	Brucellaceae	Brucella
gi|256370816|ref|YP_003108641.1|	311	Pyr_redox_2	PF07992.10	5-295			+	+	Candidatus_Sulcia_muelleri_SMDSEM_uid59393	Bacteria	Bacteroidetes	Flavobacteriia	Flavobacteriales	CandidatusSulcia
gi|256370854|ref|YP_003108678.1|	320	Pyr_redox_2	PF07992.10	5-305	+		+	+	Acidimicrobium_ferrooxidans_DSM_10331_uid59215	Bacteria	Actinobacteria	Acidimicrobidae	Acidimicrobiales	Acidimicrobineae	Acidimicrobiaceae
gi|256381062|ref|YP_003104722.1|	331	Pyr_redox_2	PF07992.10	5-294			+	+	Actinosynnema_mirum_DSM_43827_uid58951	Bacteria	Actinobacteria	Actinobacteridae	Actinomycetales	Pseudonocardineae	Pseudonocardiaceae
gi|256398132|ref|YP_003119696.1|	317	Pyr_redox_2	PF07992.10	5-295	+		+	+	Catenulispora_acidiphila_DSM_44928_uid59077	Bacteria	Actinobacteria	Actinobacteridae	Actinomycetales	Catenulisporineae	Catenulisporaceae
gi|256425190|ref|YP_003125843.1|	314	Pyr_redox_2	PF07992.10	9-298			+	+	Chitinophaga_pinensis_DSM_2588_uid59113	Bacteria	Bacteroidetes	Sphingobacteriia	Sphingobacteriales	Chitinophagaceae	Chitinophaga
gi|256426070|ref|YP_003126723.1|	327	Pyr_redox_2	PF07992.10	8-298			+	+	Chitinophaga_pinensis_DSM_2588_uid59113	Bacteria	Bacteroidetes	Sphingobacteriia	Sphingobacteriales	Chitinophagaceae	Chitinophaga
gi|256820182|ref|YP_003141461.1|	313	Pyr_redox_2	PF07992.10	7-298			+	+	Capnocytophaga_ochracea_DSM_7271_uid59197	Bacteria	Bacteroidetes	Flavobacteriia	Flavobacteriales	Flavobacteriaceae	Capnocytophaga
gi|256822335|ref|YP_003146298.1|	315	Pyr_redox_2	PF07992.10	7-302			+	+	Kangiella_koreensis_DSM_16069_uid59209	Bacteria	Proteobacteria	Gammaproteobacteria	Oceanospirillales	Alcanivoracaceae	Kangiella
gi|256826449|ref|YP_003150409.1|	359	Pyr_redox_2	PF07992.10	31-321	+		+	+	Kytococcus_sedentarius_DSM_20547_uid59071	Bacteria	Actinobacteria	Actinobacteridae	Actinomycetales	Micrococcineae	Dermacoccaceae
gi|256831168|ref|YP_003159896.1|	320	Pyr_redox_2	PF07992.10	11-299			+	+	Desulfomicrobium_baculatum_DSM_4028_uid59217	Bacteria	Proteobacteria	Deltaproteobacteria	Desulfovibrionales	Desulfomicrobiaceae	Desulfomicrobium
gi|256833755|ref|YP_003162482.1|	313	Pyr_redox_2	PF07992.10	7-297	+		+	+	Jonesia_denitrificans_DSM_20603_uid59053	Bacteria	Actinobacteria	Actinobacteridae	Actinomycetales	Micrococcineae	Jonesiaceae
gi|257053143|ref|YP_003130976.1|	350	Pyr_redox_2	PF07992.10	8-321			+	+	Halorhabdus_utahensis_DSM_12940_uid59189	Archaea	Euryarchaeota	Halobacteria	Halobacteriales	Halobacteriaceae	Halorhabdus
gi|257057903|ref|YP_003135735.1|	330	Pyr_redox_2	PF07992.10	6-294			+	+	Saccharomonospora_viridis_DSM_43017_uid59055	Bacteria	Actinobacteria	Actinobacteridae	Actinomycetales	Pseudonocardineae	Pseudonocardiaceae
gi|257065206|ref|YP_003144878.1|	313	Pyr_redox_2	PF07992.10	5-300	+		+	+	Slackia_heliotrinireducens_DSM_20476_uid59051	Bacteria	Actinobacteria	Coriobacteridae	Coriobacteriales	Coriobacterineae	Coriobacteriaceae
gi|257066257|ref|YP_003152513.1|	308	Pyr_redox_2	PF07992.10	2-292	+		+	+	Anaerococcus_prevotii_DSM_20548_uid59219	Bacteria	Firmicutes	Clostridia	Clostridiales	ClostridialesFamilyXI	IncertaeSedis
gi|257070282|ref|YP_003156537.1|	353	Pyr_redox_2	PF07992.10	33-323	+		+	+	Brachybacterium_faecium_DSM_4810_uid58649	Bacteria	Actinobacteria	Actinobacteridae	Actinomycetales	Micrococcineae	Dermabacteraceae
gi|257093878|ref|YP_003167519.1|	321	Pyr_redox_2	PF07992.10	8-303			+	+	Candidatus_Accumulibacter_phosphatis_clade_IIA_UW_1_uid59207	Bacteria	Proteobacteria	Betaproteobacteria	CandidatusAccumulibacter
gi|257126694|ref|YP_003164808.1|	311	Pyr_redox_2	PF07992.10	2-295	+		+	+	Leptotrichia_buccalis_C_1013_b_uid59211	Bacteria	Fusobacteria	Fusobacteriales	Leptotrichiaceae	Leptotrichia
gi|257388458|ref|YP_003178231.1|	348	Pyr_redox_2	PF07992.10	9-319			+	+	Halomicrobium_mukohataei_DSM_12286_uid59107	Archaea	Euryarchaeota	Halobacteria	Halobacteriales	Halobacteriaceae	Halomicrobium
gi|257791639|ref|YP_003182245.1|	324	Pyr_redox_2	PF07992.10	23-311	+		+	+	Eggerthella_lenta_DSM_2243_uid59079	Bacteria	Actinobacteria	Coriobacteridae	Coriobacteriales	Coriobacterineae	Coriobacteriaceae
gi|258406027|ref|YP_003198769.1|	310	Pyr_redox_2	PF07992.10	4-292			+	+	Desulfohalobium_retbaense_DSM_5692_uid59183	Bacteria	Proteobacteria	Deltaproteobacteria	Desulfovibrionales	Desulfohalobiaceae	Desulfohalobium
gi|258507915|ref|YP_003170666.1|	315	Pyr_redox_2	PF07992.10	5-292	+		+	+	Lactobacillus_rhamnosus_GG_uid59313	Bacteria	Firmicutes	Bacilli	Lactobacillales	Lactobacillaceae	Lactobacillus
gi|258510882|ref|YP_003184316.1|	319	Pyr_redox_2	PF07992.10	4-294			+	+	Alicyclobacillus_acidocaldarius_DSM_446_uid59199	Bacteria	Firmicutes	Bacilli	Bacillales	Alicyclobacillaceae	Alicyclobacillus
gi|258514618|ref|YP_003190840.1|	306	Pyr_redox_2	PF07992.10	5-292			+	+	Desulfotomaculum_acetoxidans_DSM_771_uid59109	Bacteria	Firmicutes	Clostridia	Clostridiales	Peptococcaceae	Desulfotomaculum
gi|258539159|ref|YP_003173658.1|	315	Pyr_redox_2	PF07992.10	5-292	+		+	+	Lactobacillus_rhamnosus_Lc_705_uid59315	Bacteria	Firmicutes	Bacilli	Lactobacillales	Lactobacillaceae	Lactobacillus
gi|258542766|ref|YP_003188199.1|	315	Pyr_redox_2	PF07992.10	7-300			+	+	Acetobacter_pasteurianus_IFO_3283_01_uid59279	Bacteria	Proteobacteria	Alphaproteobacteria	Rhodospirillales	Acetobacteraceae	Acetobacter
gi|258655497|ref|YP_003204653.1|	361	Pyr_redox_2	PF07992.10	24-317			+	+	Nakamurella_multipartita_DSM_44233_uid59221	Bacteria	Actinobacteria	Actinobacteridae	Actinomycetales	Frankineae	Nakamurellaceae
gi|259908932|ref|YP_002649288.1|	357	Pyr_redox_2	PF07992.10	43-338	+		+	+	Erwinia_pyrifoliae_Ep1_96_uid40659	Bacteria	Proteobacteria	Gammaproteobacteria	Enterobacteriales	Enterobacteriaceae	Erwinia
gi|260063300|ref|YP_003196380.1|	325	Pyr_redox_2	PF07992.10	8-300			+	+	Robiginitalea_biformata_HTCC2501_uid58285	Bacteria	Bacteroidetes	Flavobacteriia	Flavobacteriales	Flavobacteriaceae	Robiginitalea
gi|260597291|ref|YP_003209862.1|	322	Pyr_redox_2	PF07992.10	7-303	+		+	+	Cronobacter_turicensis_z3032_uid40821	Bacteria	Proteobacteria	Gammaproteobacteria	Enterobacteriales	Enterobacteriaceae	Cronobacter
gi|260683717|ref|YP_003215002.1|	302	Pyr_redox_2	PF07992.10	2-288			+	+	Clostridium_difficile_CD196_uid41017	Bacteria	Firmicutes	Clostridia	Clostridiales	Peptostreptococcaceae	Peptoclostridium
gi|260683933|ref|YP_003215218.1|	315	Pyr_redox_2	PF07992.10	5-298			+	+	Clostridium_difficile_CD196_uid41017	Bacteria	Firmicutes	Clostridia	Clostridiales	Peptostreptococcaceae	Peptoclostridium
gi|260687377|ref|YP_003218511.1|	302	Pyr_redox_2	PF07992.10	2-288			+	+	Clostridium_difficile_R20291_uid40921	Bacteria	Firmicutes	Clostridia	Clostridiales	Peptostreptococcaceae	Peptoclostridium
gi|260687593|ref|YP_003218727.1|	315	Pyr_redox_2	PF07992.10	5-298			+	+	Clostridium_difficile_R20291_uid40921	Bacteria	Firmicutes	Clostridia	Clostridiales	Peptostreptococcaceae	Peptoclostridium
gi|260752428|ref|YP_003225321.1|	318	Pyr_redox_2	PF07992.10	8-299	+		+	+	Zymomonas_mobilis_NCIMB_11163_uid41019	Bacteria	Proteobacteria	Alphaproteobacteria	Sphingomonadales	Sphingomonadaceae	Zymomonas
gi|260843138|ref|YP_003220916.1|	321	Pyr_redox_2	PF07992.10	7-303	+		+	+	Escherichia_coli_O103_H2_12009_uid41013	Bacteria	Proteobacteria	Gammaproteobacteria	Enterobacteriales	Enterobacteriaceae	Escherichia
gi|260854179|ref|YP_003228070.1|	321	Pyr_redox_2	PF07992.10	7-303	+		+	+	Escherichia_coli_O26_H11_11368_uid41021	Bacteria	Proteobacteria	Gammaproteobacteria	Enterobacteriales	Enterobacteriaceae	Escherichia
gi|260867060|ref|YP_003233462.1|	321	Pyr_redox_2	PF07992.10	7-303	+		+	+	Escherichia_coli_O111_H__11128_uid41023	Bacteria	Proteobacteria	Gammaproteobacteria	Enterobacteriales	Enterobacteriaceae	Escherichia
gi|260893752|ref|YP_003239849.1|	306	Pyr_redox_2	PF07992.10	3-290	+		+	+	Ammonifex_degensii_KC4_uid41053	Bacteria	Firmicutes	Clostridia	Thermoanaerobacterales	Thermoanaerobacteraceae	Moorellagroup
gi|261404030|ref|YP_003240271.1|	317	Pyr_redox_2	PF07992.10	2-292			+	+	Paenibacillus_Y412MC10_uid41127	Bacteria	Firmicutes	Bacilli	Bacillales	Paenibacillaceae	Paenibacillus
gi|261409356|ref|YP_003245597.1|	313	Pyr_redox_2	PF07992.10	2-292			+	+	Paenibacillus_Y412MC10_uid41127	Bacteria	Firmicutes	Bacilli	Bacillales	Paenibacillaceae	Paenibacillus
gi|261420506|ref|YP_003254188.1|	318	Pyr_redox_2	PF07992.10	7-294	+		+	+	Geobacillus_Y412MC61_uid41171	Bacteria	Firmicutes	Bacilli	Bacillales	Bacillaceae	Geobacillus
gi|261749647|ref|YP_003257333.1|	316	Pyr_redox_2	PF07992.10	8-302			+	+	Blattabacterium__Periplaneta_americana__BPLAN_uid41287	Bacteria	Bacteroidetes	Flavobacteriia	Flavobacteriales	Blattabacteriaceae	Blattabacterium
gi|261821265|ref|YP_003259371.1|	320	Pyr_redox_2	PF07992.10	7-302			+	+	Pectobacterium_wasabiae_WPP163_uid41297	Bacteria	Proteobacteria	Gammaproteobacteria	Enterobacteriales	Enterobacteriaceae	Pectobacterium
gi|261854676|ref|YP_003261959.1|	319	Pyr_redox_2	PF07992.10	9-304			+	+	Halothiobacillus_neapolitanus_c2_uid41317	Bacteria	Proteobacteria	Gammaproteobacteria	Chromatiales	Halothiobacillaceae	Halothiobacillus
gi|261868344|ref|YP_003256266.1|	317	Pyr_redox_2	PF07992.10	7-302	+		+	+	Aggregatibacter_actinomycetemcomitans_D11S_1_uid41333	Bacteria	Proteobacteria	Gammaproteobacteria	Pasteurellales	Pasteurellaceae	Aggregatibacter
gi|262204651|ref|YP_003275859.1|	330	Pyr_redox_2	PF07992.10	10-298			+	+	Gordonia_bronchialis_DSM_43247_uid41403	Bacteria	Actinobacteria	Actinobacteridae	Actinomycetales	Corynebacterineae	Gordoniaceae
gi|262340834|ref|YP_003283689.1|	313	Pyr_redox_2	PF07992.10	6-297			+	+	Blattabacterium__Blattella_germanica__Bge_uid41533	Bacteria	Bacteroidetes	Flavobacteriia	Flavobacteriales	Blattabacteriaceae	Blattabacterium
gi|262394515|ref|YP_003286369.1|	319	Pyr_redox_2	PF07992.10	7-302	+		+	+	Vibrio_Ex25_uid41601	Bacteria	Proteobacteria	Gammaproteobacteria	Vibrionales	Vibrionaceae	Vibrio
gi|26246914|ref|NP_752954.1|	361	Pyr_redox_2	PF07992.10	47-343	+		+	+	Escherichia_coli_CFT073_uid57915	Bacteria	Proteobacteria	Gammaproteobacteria	Enterobacteriales	Enterobacteriaceae	Escherichia
gi|264677020|ref|YP_003276926.1|	317	Pyr_redox_2	PF07992.10	7-302			+	+	Comamonas_testosteroni_CNB_2_uid62961	Bacteria	Proteobacteria	Betaproteobacteria	Burkholderiales	Comamonadaceae	Comamonas
gi|26554382|ref|NP_758316.1|	320	Pyr_redox_2	PF07992.10	14-303			+	+	Mycoplasma_penetrans_HF_2_uid57729	Bacteria	Tenericutes	Mollicutes	Mycoplasmataceae	Mycoplasma
gi|268315756|ref|YP_003289475.1|	334	Pyr_redox_2	PF07992.10	20-309	+		+	+	Rhodothermus_marinus_DSM_4252_uid41729	Bacteria	Bacteroidetes	BacteroidetesOrderII	Incertaesedis	Rhodothermaceae	Rhodothermus
gi|268319822|ref|YP_003293478.1|	311	Pyr_redox_2	PF07992.10	7-294	+		+	+	Lactobacillus_johnsonii_FI9785_uid41735	Bacteria	Firmicutes	Bacilli	Lactobacillales	Lactobacillaceae	Lactobacillus
gi|268678814|ref|YP_003303245.1|	310	Pyr_redox_2	PF07992.10	2-297	+		+	+	Sulfurospirillum_deleyianum_DSM_6946_uid41861	Bacteria	Proteobacteria	Epsilonproteobacteria	Campylobacterales	Campylobacteraceae	Sulfurospirillum
gi|269129142|ref|YP_003302512.1|	319	Pyr_redox_2	PF07992.10	5-294	+		+	+	Thermomonospora_curvata_DSM_43183_uid41885	Bacteria	Actinobacteria	Actinobacteridae	Actinomycetales	Streptosporangineae	Thermomonosporaceae
gi|269139547|ref|YP_003296248.1|	323	Pyr_redox_2	PF07992.10	7-302	+		+	+	Edwardsiella_tarda_EIB202_uid41819	Bacteria	Proteobacteria	Gammaproteobacteria	Enterobacteriales	Enterobacteriaceae	Edwardsiella
gi|269202385|ref|YP_003281654.1|	311	Pyr_redox_2	PF07992.10	6-293	+		+	+	Staphylococcus_aureus_ED98_uid41455	Bacteria	Firmicutes	Bacilli	Bacillales	Staphylococcus
gi|269792434|ref|YP_003317338.1|	396	Pyr_redox_2	PF07992.10	4-290	+		+	+	Thermanaerovibrio_acidaminovorans_DSM_6589_uid41925	Bacteria	Synergistetes	Synergistia	Synergistales	Synergistaceae	Thermanaerovibrio
gi|269794779|ref|YP_003314234.1|	332	Pyr_redox_2	PF07992.10	8-298	+		+	+	Sanguibacter_keddieii_DSM_10542_uid40845	Bacteria	Actinobacteria	Actinobacteridae	Actinomycetales	Micrococcineae	Sanguibacteraceae
gi|269797056|ref|YP_003316511.1|	333	Pyr_redox_2	PF07992.10	9-299	+		+	+	Sanguibacter_keddieii_DSM_10542_uid40845	Bacteria	Actinobacteria	Actinobacteridae	Actinomycetales	Micrococcineae	Sanguibacteraceae
gi|26987522|ref|NP_742947.1|	320	Pyr_redox_2	PF07992.10	7-301			+	+	Pseudomonas_putida_KT2440_uid57843	Bacteria	Proteobacteria	Gammaproteobacteria	Pseudomonadales	Pseudomonadaceae	Pseudomonas
gi|269926333|ref|YP_003322956.1|	325	Pyr_redox_2	PF07992.10	7-296	+		+	+	Thermobaculum_terrenum_ATCC_BAA_798_uid42011	Bacteria	Thermobaculum
gi|269958136|ref|YP_003327925.1|	330	Pyr_redox_2	PF07992.10	10-300	+		+	+	Xylanimonas_cellulosilytica_DSM_15894_uid41935	Bacteria	Actinobacteria	Actinobacteridae	Actinomycetales	Micrococcineae	Promicromonosporaceae
gi|269958863|ref|YP_003328652.1|	324	Pyr_redox_2	PF07992.10	11-306	+		+	+	Anaplasma_centrale_Israel_uid42155	Bacteria	Proteobacteria	Alphaproteobacteria	Rickettsiales	Anaplasmataceae	Anaplasma
gi|270307907|ref|YP_003329965.1|	306	Pyr_redox_2	PF07992.10	6-293			+	+	Dehalococcoides_VS_uid42393	Bacteria	Chloroflexi	Dehalococcoidia	Dehalococcoidales	Dehalococcoidaceae	Dehalococcoides
gi|271500831|ref|YP_003333856.1|	318	Pyr_redox_2	PF07992.10	7-302	+		+	+	Dickeya_dadantii_Ech586_uid42519	Bacteria	Proteobacteria	Gammaproteobacteria	Enterobacteriales	Enterobacteriaceae	Dickeya
gi|271970541|ref|YP_003344737.1|	310	Pyr_redox_2	PF07992.10	4-293	+		+	+	Streptosporangium_roseum_DSM_43021_uid42521	Bacteria	Actinobacteria	Actinobacteridae	Actinomycetales	Streptosporangineae	Streptosporangiaceae
gi|27366093|ref|NP_761621.1|	319	Pyr_redox_2	PF07992.10	7-302	+		+	+	Vibrio_vulnificus_CMCP6_uid62909	Bacteria	Proteobacteria	Gammaproteobacteria	Vibrionales	Vibrionaceae	Vibrio
gi|27382491|ref|NP_774020.1|	321	Pyr_redox_2	PF07992.10	7-299	+		+	+	Bradyrhizobium_japonicum_USDA_110_uid57599	Bacteria	Proteobacteria	Alphaproteobacteria	Rhizobiales	Bradyrhizobiaceae	Bradyrhizobium
gi|27467465|ref|NP_764102.1|	310	Pyr_redox_2	PF07992.10	6-293	+		+	+	Staphylococcus_epidermidis_ATCC_12228_uid57861	Bacteria	Firmicutes	Bacilli	Bacillales	Staphylococcus
gi|27904785|ref|NP_777911.1|	326	Pyr_redox_2	PF07992.10	11-307			+	+	Buchnera_aphidicola_Bp__Baizongia_pistaciae__uid57827	Bacteria	Proteobacteria	Gammaproteobacteria	Enterobacteriales	Enterobacteriaceae	Buchnera
gi|281491443|ref|YP_003353423.1|	308	Pyr_redox_2	PF07992.10	6-293	+		+	+	Lactococcus_lactis_KF147_uid42831	Bacteria	Firmicutes	Bacilli	Lactobacillales	Streptococcaceae	Lactococcus
gi|28198577|ref|NP_778891.1|	321	Pyr_redox_2	PF07992.10	11-306	+		+	+	Xylella_fastidiosa_Temecula1_uid57869	Bacteria	Proteobacteria	Gammaproteobacteria	Xanthomonadales	Xanthomonadaceae	Xylella
gi|28210559|ref|NP_781503.1|	315	Pyr_redox_2	PF07992.10	8-295			+	+	Clostridium_tetani_E88_uid57683	Bacteria	Firmicutes	Clostridia	Clostridiales	Clostridiaceae	Clostridium
gi|283457081|ref|YP_003361645.1|	330	Pyr_redox_2	PF07992.10	25-318	+		+	+	Bifidobacterium_dentium_Bd1_uid43091	Bacteria	Actinobacteria	Actinobacteridae	Bifidobacteriales	Bifidobacteriaceae	Bifidobacterium
gi|283458985|ref|YP_003363634.1|	344	Pyr_redox_2	PF07992.10	40-330	+		+	+	Rothia_mucilaginosa_uid43093	Bacteria	Actinobacteria	Actinobacteridae	Actinomycetales	Micrococcineae	Micrococcaceae
gi|283780922|ref|YP_003371677.1|	352	Pyr_redox_2	PF07992.10	3-336			+	+	Pirellula_staleyi_DSM_6068_uid43209	Bacteria	Planctomycetes	Planctomycetia	Planctomycetales	Planctomycetaceae	Pirellula
gi|283782571|ref|YP_003373325.1|	313	Pyr_redox_2	PF07992.10	6-297	+		+	+	Gardnerella_vaginalis_409_05_uid43211	Bacteria	Actinobacteria	Actinobacteridae	Bifidobacteriales	Bifidobacteriaceae	Gardnerella
gi|283784710|ref|YP_003364575.1|	322	Pyr_redox_2	PF07992.10	7-303	+		+	+	Citrobacter_rodentium_ICC168_uid43089	Bacteria	Proteobacteria	Gammaproteobacteria	Enterobacteriales	Enterobacteriaceae	Citrobacter
gi|284034919|ref|YP_003384850.1|	335	Pyr_redox_2	PF07992.10	12-302	+		+	+	Kribbella_flavida_DSM_17836_uid43465	Bacteria	Actinobacteria	Actinobacteridae	Actinomycetales	Propionibacterineae	Nocardioidaceae
gi|284036694|ref|YP_003386624.1|	323	Pyr_redox_2	PF07992.10	6-300			+	+	Spirosoma_linguale_DSM_74_uid43413	Bacteria	Bacteroidetes	Cytophagia	Cytophagales	Cytophagaceae	Spirosoma
gi|284043375|ref|YP_003393715.1|	325	Pyr_redox_2	PF07992.10	5-296			+	+	Conexibacter_woesei_DSM_14684_uid43467	Bacteria	Actinobacteria	Rubrobacteridae	Solirubrobacterales	Conexibacteraceae	Conexibacter
gi|284048824|ref|YP_003399163.1|	305	Pyr_redox_2	PF07992.10	5-291	+		+	+	Acidaminococcus_fermentans_DSM_20731_uid43471	Bacteria	Firmicutes	Negativicutes	Selenomonadales	Acidaminococcaceae	Acidaminococcus
gi|284161473|ref|YP_003400096.1|	308	Pyr_redox_2	PF07992.10	8-292	+		+	+	Archaeoglobus_profundus_DSM_5631_uid43493	Archaea	Euryarchaeota	Archaeoglobi	Archaeoglobales	Archaeoglobaceae	Archaeoglobus
gi|284167434|ref|YP_003405712.1|	346	Pyr_redox_2	PF07992.10	12-320			+	+	Haloterrigena_turkmenica_DSM_5511_uid43501	Archaea	Euryarchaeota	Halobacteria	Halobacteriales	Halobacteriaceae	Haloterrigena
gi|284802916|ref|YP_003414781.1|	319	Pyr_redox_2	PF07992.10	8-295	+		+	+	Listeria_monocytogenes_uid43671	Bacteria	Firmicutes	Bacilli	Bacillales	Listeriaceae	Listeria
gi|284993427|ref|YP_003411982.1|	325	Pyr_redox_2	PF07992.10	19-307			+	+	Geodermatophilus_obscurus_DSM_43160_uid43725	Bacteria	Actinobacteria	Actinobacteridae	Actinomycetales	Frankineae	Geodermatophilaceae
gi|284996057|ref|YP_003417825.1|	319	Pyr_redox_2	PF07992.10	8-295	+		+	+	Listeria_monocytogenes_08_5923_uid43727	Bacteria	Firmicutes	Bacilli	Bacillales	Listeriaceae	Listeria
gi|284996615|ref|YP_003418382.1|	323	Pyr_redox_2	PF07992.10	16-309			+	+	Sulfolobus_islandicus_L_D_8_5_uid43679	Archaea	Crenarchaeota	Thermoprotei	Sulfolobales	Sulfolobaceae	Sulfolobus
gi|285018233|ref|YP_003375944.1|	339	Pyr_redox_2	PF07992.10	29-324	+		+	+	Xanthomonas_albilineans_GPE_PC73_uid43163	Bacteria	Proteobacteria	Gammaproteobacteria	Xanthomonadales	Xanthomonadaceae	Xanthomonas
gi|288554087|ref|YP_003426022.1|	313	Pyr_redox_2	PF07992.10	7-294	+		+	+	Bacillus_pseudofirmus_OF4_uid45847	Bacteria	Firmicutes	Bacilli	Bacillales	Bacillaceae	Bacillus
gi|288560681|ref|YP_003424167.1|	315	Pyr_redox_2	PF07992.10	7-302			+	+	Methanobrevibacter_ruminantium_M1_uid45857	Archaea	Euryarchaeota	Methanobacteria	Methanobacteriales	Methanobacteriaceae	Methanobrevibacter
gi|28868391|ref|NP_791010.1|	320	Pyr_redox_2	PF07992.10	7-301			+	+	Pseudomonas_syringae_tomato_DC3000_uid57967	Bacteria	Proteobacteria	Gammaproteobacteria	Pseudomonadales	Pseudomonadaceae	Pseudomonas
gi|288817545|ref|YP_003431892.1|	313	Pyr_redox_2	PF07992.10	10-298	+		+	+	Hydrogenobacter_thermophilus_TK_6_uid45927	Bacteria	Aquificae	Aquificales	Aquificaceae	Hydrogenobacter
gi|288904634|ref|YP_003429855.1|	304	Pyr_redox_2	PF07992.10	2-289	+		+	+	Streptococcus_gallolyticus_UCN34_uid46061	Bacteria	Firmicutes	Bacilli	Lactobacillales	Streptococcaceae	Streptococcus
gi|288932869|ref|YP_003436929.1|	317	Pyr_redox_2	PF07992.10	17-301	+		+	+	Ferroglobus_placidus_DSM_10642_uid40863	Archaea	Euryarchaeota	Archaeoglobi	Archaeoglobales	Archaeoglobaceae	Ferroglobus
gi|288936309|ref|YP_003440368.1|	322	Pyr_redox_2	PF07992.10	7-303	+		+	+	Klebsiella_variicola_At_22_uid42113	Bacteria	Proteobacteria	Gammaproteobacteria	Enterobacteriales	Enterobacteriaceae	Klebsiella
gi|288941985|ref|YP_003444225.1|	320	Pyr_redox_2	PF07992.10	7-302	+		+	+	Allochromatium_vinosum_DSM_180_uid46083	Bacteria	Proteobacteria	Gammaproteobacteria	Chromatiales	Chromatiaceae	Allochromatium
gi|28895379|ref|NP_801729.1|	305	Pyr_redox_2	PF07992.10	2-289	+		+	+	Streptococcus_pyogenes_SSI_1_uid57895	Bacteria	Firmicutes	Bacilli	Lactobacillales	Streptococcaceae	Streptococcus
gi|288957204|ref|YP_003447545.1|	334	Pyr_redox_2	PF07992.10	7-304	+		+	+	Azospirillum_B510_uid46085	Bacteria	Proteobacteria	Alphaproteobacteria	Rhodospirillales	Rhodospirillaceae	Azospirillum
gi|28898025|ref|NP_797630.1|	319	Pyr_redox_2	PF07992.10	7-302	+		+	+	Vibrio_parahaemolyticus_RIMD_2210633_uid57969	Bacteria	Proteobacteria	Gammaproteobacteria	Vibrionales	Vibrionaceae	Vibrio
gi|289165650|ref|YP_003455788.1|	319	Pyr_redox_2	PF07992.10	7-302	+		+	+	Legionella_longbeachae_NSW150_uid46099	Bacteria	Proteobacteria	Gammaproteobacteria	Legionellales	Legionellaceae	Legionella
gi|289168212|ref|YP_003446481.1|	303	Pyr_redox_2	PF07992.10	2-288	+		+	+	Streptococcus_mitis_B6_uid46097	Bacteria	Firmicutes	Bacilli	Lactobacillales	Streptococcaceae	Streptococcus
gi|289208617|ref|YP_003460683.1|	352	Pyr_redox_2	PF07992.10	43-337	+		+	+	Thioalkalivibrio_K90mix_uid46181	Bacteria	Proteobacteria	Gammaproteobacteria	Chromatiales	Ectothiorhodospiraceae	Thioalkalivibrio
gi|289432431|ref|YP_003462304.1|	306	Pyr_redox_2	PF07992.10	6-293			+	+	Dehalococcoides_GT_uid42115	Bacteria	Chloroflexi	Dehalococcoidia	Dehalococcoidales	Dehalococcoidaceae	Dehalococcoides
gi|289435739|ref|YP_003465611.1|	319	Pyr_redox_2	PF07992.10	8-295	+		+	+	Listeria_seeligeri_serovar_1_2b_SLCC3954_uid46215	Bacteria	Firmicutes	Bacilli	Bacillales	Listeriaceae	Listeria
gi|289549126|ref|YP_003474114.1|	310	Pyr_redox_2	PF07992.10	9-297	+		+	+	Thermocrinis_albus_DSM_14484_uid46231	Bacteria	Aquificae	Aquificales	Aquificaceae	Thermocrinis
gi|289551374|ref|YP_003472278.1|	312	Pyr_redox_2	PF07992.10	6-293	+		+	+	Staphylococcus_lugdunensis_HKU09_01_uid46233	Bacteria	Firmicutes	Bacilli	Bacillales	Staphylococcus
gi|289579099|ref|YP_003477726.1|	304	Pyr_redox_2	PF07992.10	2-288			+	+	Thermoanaerobacter_italicus_Ab9_uid46241	Bacteria	Firmicutes	Clostridia	Thermoanaerobacterales	Thermoanaerobacteraceae	Thermoanaerobacter
gi|289583341|ref|YP_003481751.1|	357	Pyr_redox_2	PF07992.10	13-318	+		+	+	Natrialba_magadii_ATCC_43099_uid46245	Archaea	Euryarchaeota	Halobacteria	Halobacteriales	Halobacteriaceae	Natrialba
gi|290473951|ref|YP_003466825.1|	319	Pyr_redox_2	PF07992.10	7-302			+	+	Xenorhabdus_bovienii_SS_2004_uid46345	Bacteria	Proteobacteria	Gammaproteobacteria	Enterobacteriales	Enterobacteriaceae	Xenorhabdus
gi|290581031|ref|YP_003485423.1|	304	Pyr_redox_2	PF07992.10	2-289	+		+	+	Streptococcus_mutans_NN2025_uid46353	Bacteria	Firmicutes	Bacilli	Lactobacillales	Streptococcaceae	Streptococcus
gi|290956879|ref|YP_003488061.1|	321	Pyr_redox_2	PF07992.10	12-303			+	+	Streptomyces_scabiei_87_22_uid46531	Bacteria	Actinobacteria	Actinobacteridae	Actinomycetales	Streptomycineae	Streptomycetaceae
gi|290959015|ref|YP_003490197.1|	323	Pyr_redox_2	PF07992.10	5-295	+		+	+	Streptomyces_scabiei_87_22_uid46531	Bacteria	Actinobacteria	Actinobacteridae	Actinomycetales	Streptomycineae	Streptomycetaceae
gi|291277189|ref|YP_003516961.1|	312	Pyr_redox_2	PF07992.10	2-297	+		+	+	Helicobacter_mustelae_12198_uid46647	Bacteria	Proteobacteria	Epsilonproteobacteria	Campylobacterales	Helicobacteraceae	Helicobacter
gi|291278918|ref|YP_003495753.1|	322	Pyr_redox_2	PF07992.10	14-303	+		+	+	Deferribacter_desulfuricans_SSM1_uid46653	Bacteria	Deferribacteres	Deferribacterales	Deferribacteraceae	Deferribacter
gi|291281891|ref|YP_003498709.1|	321	Pyr_redox_2	PF07992.10	7-303	+		+	+	Escherichia_coli_O55_H7_CB9615_uid46655	Bacteria	Proteobacteria	Gammaproteobacteria	Enterobacteriales	Enterobacteriaceae	Escherichia
gi|291287649|ref|YP_003504465.1|	319	Pyr_redox_2	PF07992.10	14-303	+		+	+	Denitrovibrio_acetiphilus_DSM_12809_uid46657	Bacteria	Deferribacteres	Deferribacterales	Deferribacteraceae	Denitrovibrio
gi|291297248|ref|YP_003508646.1|	312	Pyr_redox_2	PF07992.10	5-292	+		+	+	Meiothermus_ruber_DSM_1279_uid46661	Bacteria	Deinococcus-Thermus	Deinococci	Thermales	Thermaceae	Meiothermus
gi|291303862|ref|YP_003515140.1|	310	Pyr_redox_2	PF07992.10	5-293	+		+	+	Stackebrandtia_nassauensis_DSM_44728_uid46663	Bacteria	Actinobacteria	Actinobacteridae	Actinomycetales	Glycomycineae	Glycomycetaceae
gi|29142398|ref|NP_805740.1|	322	Pyr_redox_2	PF07992.10	7-303	+		+	+	Salmonella_enterica_serovar_Typhi_Ty2_uid57973	Bacteria	Proteobacteria	Gammaproteobacteria	Enterobacteriales	Enterobacteriaceae	Salmonella
gi|291615130|ref|YP_003525287.1|	318	Pyr_redox_2	PF07992.10	8-303	+		+	+	Sideroxydans_lithotrophicus_ES_1_uid46801	Bacteria	Proteobacteria	Betaproteobacteria	Gallionellales	Gallionellaceae	Sideroxydans
gi|291616892|ref|YP_003519634.1|	378	Pyr_redox_2	PF07992.10	64-359	+		+	+	Pantoea_ananatis_LMG_20103_uid46807	Bacteria	Proteobacteria	Gammaproteobacteria	Enterobacteriales	Enterobacteriaceae	Pantoea
gi|292487814|ref|YP_003530689.1|	324	Pyr_redox_2	PF07992.10	7-302	+		+	+	Erwinia_amylovora_CFBP1430_uid46839	Bacteria	Proteobacteria	Gammaproteobacteria	Enterobacteriales	Enterobacteriaceae	Erwinia
gi|292493399|ref|YP_003528838.1|	321	Pyr_redox_2	PF07992.10	9-304	+		+	+	Nitrosococcus_halophilus_Nc4_uid46803	Bacteria	Proteobacteria	Gammaproteobacteria	Chromatiales	Chromatiaceae	Nitrosococcus
gi|292655281|ref|YP_003535178.1|	349	Pyr_redox_2	PF07992.10	12-322			+	+	Haloferax_volcanii_DS2_uid46845	Archaea	Euryarchaeota	Halobacteria	Halobacteriales	Halobacteriaceae	Haloferax
gi|292899044|ref|YP_003538413.1|	324	Pyr_redox_2	PF07992.10	7-302	+		+	+	Erwinia_amylovora_ATCC_49946_uid46943	Bacteria	Proteobacteria	Gammaproteobacteria	Enterobacteriales	Enterobacteriaceae	Erwinia
gi|29349744|ref|NP_813247.1|	316	Pyr_redox_2	PF07992.10	7-299			+	+	Bacteroides_thetaiotaomicron_VPI_5482_uid62913	Bacteria	Bacteroidetes	Bacteroidia	Bacteroidales	Bacteroidaceae	Bacteroides
gi|29375905|ref|NP_815059.1|	304	Pyr_redox_2	PF07992.10	2-289	+		+	+	Enterococcus_faecalis_V583_uid57669	Bacteria	Firmicutes	Bacilli	Lactobacillales	Enterococcaceae	Enterococcus
gi|294012325|ref|YP_003545785.1|	320	Pyr_redox_2	PF07992.10	7-298	+		+	+	Sphingobium_japonicum_UT26S_uid47077	Bacteria	Proteobacteria	Alphaproteobacteria	Sphingomonadales	Sphingomonadaceae	Sphingobium
gi|294055344|ref|YP_003549002.1|	309	Pyr_redox_2	PF07992.10	2-294	+		+	+	Coraliomargarita_akajimensis_DSM_45221_uid47079	Bacteria	Verrucomicrobia	Opitutae	Puniceicoccales	Puniceicoccaceae	Coraliomargarita
gi|294084976|ref|YP_003551736.1|	314	Pyr_redox_2	PF07992.10	9-299	+		+	+	Candidatus_Puniceispirillum_marinum_IMCC1322_uid47081	Bacteria	Proteobacteria	Alphaproteobacteria	SAR116cluster	CandidatusPuniceispirillum
gi|294101726|ref|YP_003553584.1|	395	Pyr_redox_2	PF07992.10	4-290	+		+	+	Aminobacterium_colombiense_DSM_12261_uid47083	Bacteria	Synergistetes	Synergistia	Synergistales	Synergistaceae	Aminobacterium
gi|294141070|ref|YP_003557048.1|	317	Pyr_redox_2	PF07992.10	8-302			+	+	Shewanella_violacea_DSS12_uid47085	Bacteria	Proteobacteria	Gammaproteobacteria	Alteromonadales	Shewanellaceae	Shewanella
gi|294495857|ref|YP_003542350.1|	300	Pyr_redox_2	PF07992.10	2-286	+		+	+	Methanohalophilus_mahii_DSM_5219_uid47313	Archaea	Euryarchaeota	Methanomicrobia	Methanosarcinales	Methanosarcinaceae	Methanohalophilus
gi|294501774|ref|YP_003565474.1|	317	Pyr_redox_2	PF07992.10	7-294	+		+	+	Bacillus_megaterium_QM_B1551_uid15862	Bacteria	Firmicutes	Bacilli	Bacillales	Bacillaceae	Bacillus
gi|294503364|ref|YP_003567426.1|	320	Pyr_redox_2	PF07992.10	7-302			+	+	Yersinia_pestis_Z176003_uid47317	Bacteria	Proteobacteria	Gammaproteobacteria	Enterobacteriales	Enterobacteriaceae	Yersinia
gi|294508689|ref|YP_003572748.1|	372	Pyr_redox_2	PF07992.10	51-341			+	+	Salinibacter_ruber_M8_uid47323	Bacteria	Bacteroidetes	BacteroidetesOrderII	Incertaesedis	Rhodothermaceae	Salinibacter
gi|294660471|ref|NP_853243.2|	313	Pyr_redox_2	PF07992.10	12-298	+		+	+	Mycoplasma_gallisepticum_R_low__uid57993	Bacteria	Tenericutes	Mollicutes	Mycoplasmataceae	Mycoplasma
gi|294674045|ref|YP_003574661.1|	310	Pyr_redox_2	PF07992.10	4-296			+	+	Prevotella_ruminicola_23_uid47507	Bacteria	Bacteroidetes	Bacteroidia	Bacteroidales	Prevotellaceae	Prevotella
gi|294678335|ref|YP_003578950.1|	313	Pyr_redox_2	PF07992.10	7-298	+		+	+	Rhodobacter_capsulatus_SB_1003_uid47509	Bacteria	Proteobacteria	Alphaproteobacteria	Rhodobacterales	Rhodobacteraceae	Rhodobacter
gi|295131836|ref|YP_003582499.1|	350	Pyr_redox_2	PF07992.10	44-334	+		+	+	Propionibacterium_acnes_SK137_uid48071	Bacteria	Actinobacteria	Actinobacteridae	Actinomycetales	Propionibacterineae	Propionibacteriaceae
gi|295134242|ref|YP_003584918.1|	326	Pyr_redox_2	PF07992.10	8-300			+	+	Zunongwangia_profunda_SM_A87_uid48073	Bacteria	Bacteroidetes	Flavobacteriia	Flavobacteriales	Flavobacteriaceae	Zunongwangia
gi|295675834|ref|YP_003604358.1|	376	Pyr_redox_2	PF07992.10	52-347	+		+	+	Burkholderia_CCGE1002_uid42523	Bacteria	Proteobacteria	Betaproteobacteria	Burkholderiales	Burkholderiaceae	Burkholderia
gi|295688350|ref|YP_003592043.1|	335	Pyr_redox_2	PF07992.10	9-301			+	+	Caulobacter_segnis_ATCC_21756_uid41709	Bacteria	Proteobacteria	Alphaproteobacteria	Caulobacterales	Caulobacteraceae	Caulobacter
gi|295692550|ref|YP_003601160.1|	312	Pyr_redox_2	PF07992.10	5-293	+		+	+	Lactobacillus_crispatus_ST1_uid48359	Bacteria	Firmicutes	Bacilli	Lactobacillales	Lactobacillaceae	Lactobacillus
gi|295695419|ref|YP_003588657.1|	305	Pyr_redox_2	PF07992.10	3-290	+		+	+	Kyrpidia_tusciae_DSM_2912_uid48361	Bacteria	Firmicutes	Bacilli	Bacillales	Alicyclobacillaceae	Kyrpidia
gi|295698412|ref|YP_003603067.1|	324	Pyr_redox_2	PF07992.10	11-311			+	+	Candidatus_Riesia_pediculicola_USDA_uid46841	Bacteria	Proteobacteria	Gammaproteobacteria	Enterobacteriales	Enterobacteriaceae	CandidatusRiesia
gi|295707124|ref|YP_003600199.1|	317	Pyr_redox_2	PF07992.10	7-294	+		+	+	Bacillus_megaterium_DSM319_uid48371	Bacteria	Firmicutes	Bacilli	Bacillales	Bacillaceae	Bacillus
gi|295987483|ref|YP_003620428.1|	309	Pyr_redox_2	PF07992.10	4-292			+	+	Leuconostoc_kimchii_IMSNU_11154_uid48589	Bacteria	Firmicutes	Bacilli	Lactobacillales	Leuconostocaceae	Leuconostoc
gi|296100155|ref|YP_003620439.1|	307	Pyr_redox_2	PF07992.10	1-285	+		+	+	Leuconostoc_kimchii_IMSNU_11154_uid48589	Bacteria	Firmicutes	Bacilli	Lactobacillales	Leuconostocaceae	Leuconostoc
gi|296103106|ref|YP_003613252.1|	322	Pyr_redox_2	PF07992.10	7-303	+		+	+	Enterobacter_cloacae_ATCC_13047_uid48363	Bacteria	Proteobacteria	Gammaproteobacteria	Enterobacteriales	Enterobacteriaceae	Enterobacter
gi|296107358|ref|YP_003619058.1|	316	Pyr_redox_2	PF07992.10	7-302	+		+	+	Legionella_pneumophila_2300_99_Alcoy_uid48801	Bacteria	Proteobacteria	Gammaproteobacteria	Legionellales	Legionellaceae	Legionella
gi|296111798|ref|YP_003622180.1|	315	Pyr_redox_2	PF07992.10	7-294	+		+	+	Leuconostoc_kimchii_IMSNU_11154_uid48589	Bacteria	Firmicutes	Bacilli	Lactobacillales	Leuconostocaceae	Leuconostoc
gi|296112457|ref|YP_003626395.1|	316	Pyr_redox_2	PF07992.10	5-300	+		+	+	Moraxella_catarrhalis_BBH18_uid48809	Bacteria	Proteobacteria	Gammaproteobacteria	Pseudomonadales	Moraxellaceae	Moraxella
gi|296121886|ref|YP_003629664.1|	349	Pyr_redox_2	PF07992.10	3-332	+		+	+	Planctomyces_limnophilus_DSM_3776_uid48643	Bacteria	Planctomycetes	Planctomycetia	Planctomycetales	Planctomycetaceae	Planctomyces
gi|296126124|ref|YP_003633376.1|	310	Pyr_redox_2	PF07992.10	4-296			+	+	Brachyspira_murdochii_DSM_12563_uid48819	Bacteria	Spirochaetes	Spirochaetales	Brachyspiraceae	Brachyspira
gi|296131470|ref|YP_003638720.1|	327	Pyr_redox_2	PF07992.10	3-293	+		+	+	Cellulomonas_flavigena_DSM_20109_uid48821	Bacteria	Actinobacteria	Actinobacteridae	Actinomycetales	Micrococcineae	Cellulomonadaceae
gi|296131534|ref|YP_003638784.1|	340	Pyr_redox_2	PF07992.10	14-304	+		+	+	Cellulomonas_flavigena_DSM_20109_uid48821	Bacteria	Actinobacteria	Actinobacteridae	Actinomycetales	Micrococcineae	Cellulomonadaceae
gi|296133465|ref|YP_003640712.1|	310	Pyr_redox_2	PF07992.10	5-292			+	+	Thermincola_potens_JR_uid48823	Bacteria	Firmicutes	Clostridia	Clostridiales	Peptococcaceae	Thermincola
gi|296136854|ref|YP_003644096.1|	317	Pyr_redox_2	PF07992.10	6-301	+		+	+	Thiomonas_intermedia_K12_uid48825	Bacteria	Proteobacteria	Betaproteobacteria	Burkholderiales	Thiomonas
gi|296141896|ref|YP_003649139.1|	318	Pyr_redox_2	PF07992.10	9-297			+	+	Tsukamurella_paurometabola_DSM_20162_uid48829	Bacteria	Actinobacteria	Actinobacteridae	Actinomycetales	Corynebacterineae	Tsukamurellaceae
gi|296243023|ref|YP_003650510.1|	340	Pyr_redox_2	PF07992.10	23-317	+		+	+	Thermosphaera_aggregans_DSM_11486_uid48993	Archaea	Crenarchaeota	Thermoprotei	Desulfurococcales	Desulfurococcaceae	Thermosphaera
gi|296271527|ref|YP_003654159.1|	309	Pyr_redox_2	PF07992.10	5-294	+		+	+	Thermobispora_bispora_DSM_43833_uid48999	Bacteria	Actinobacteria	Actinobacteridae	Actinomycetales	Pseudonocardineae	Pseudonocardiaceae
gi|296392454|ref|YP_003657338.1|	323	Pyr_redox_2	PF07992.10	6-294	+		+	+	Segniliparus_rotundus_DSM_44985_uid49049	Bacteria	Actinobacteria	Actinobacteridae	Actinomycetales	Corynebacterineae	Segniliparaceae
gi|296455138|ref|YP_003662282.1|	339	Pyr_redox_2	PF07992.10	6-326	+		+	+	Bifidobacterium_longum_JDM301_uid49131	Bacteria	Actinobacteria	Actinobacteridae	Bifidobacteriales	Bifidobacteriaceae	Bifidobacterium
gi|296505575|ref|YP_003667275.1|	318	Pyr_redox_2	PF07992.10	7-294	+		+	+	Bacillus_thuringiensis_BMB171_uid49135	Bacteria	Firmicutes	Bacilli	Bacillales	Bacillaceae	Bacillus
gi|29654496|ref|NP_820188.1|	320	Pyr_redox_2	PF07992.10	7-303	+		+	+	Coxiella_burnetii_RSA_493_uid57631	Bacteria	Proteobacteria	Gammaproteobacteria	Legionellales	Coxiellaceae	Coxiella
gi|297527500|ref|YP_003669524.1|	333	Pyr_redox_2	PF07992.10	24-316			+	+	Staphylothermus_hellenicus_DSM_12710_uid45893	Archaea	Crenarchaeota	Thermoprotei	Desulfurococcales	Desulfurococcaceae	Staphylothermus
gi|297531321|ref|YP_003672596.1|	318	Pyr_redox_2	PF07992.10	7-294	+		+	+	Geobacillus_C56_T3_uid49467	Bacteria	Firmicutes	Bacilli	Bacillales	Bacillaceae	Geobacillus
gi|297538761|ref|YP_003674530.1|	314	Pyr_redox_2	PF07992.10	6-301			+	+	Methylotenera_301_uid49469	Bacteria	Proteobacteria	Betaproteobacteria	Methylophilales	Methylophilaceae	Methylotenera
gi|297545286|ref|YP_003677588.1|	304	Pyr_redox_2	PF07992.10	2-288			+	+	Thermoanaerobacter_mathranii_A3_uid49481	Bacteria	Firmicutes	Clostridia	Thermoanaerobacterales	Thermoanaerobacteraceae	Thermoanaerobacter
gi|297563774|ref|YP_003682748.1|	310	Pyr_redox_2	PF07992.10	5-294	+		+	+	Nocardiopsis_dassonvillei_DSM_43111_uid49483	Bacteria	Actinobacteria	Actinobacteridae	Actinomycetales	Streptosporangineae	Nocardiopsaceae
gi|297564858|ref|YP_003683830.1|	326	Pyr_redox_2	PF07992.10	4-295			+	+	Meiothermus_silvanus_DSM_9946_uid49485	Bacteria	Deinococcus-Thermus	Deinococci	Thermales	Thermaceae	Meiothermus
gi|297568063|ref|YP_003689407.1|	332	Pyr_redox_2	PF07992.10	25-313			+	+	Desulfurivibrio_alkaliphilus_AHT2_uid49487	Bacteria	Proteobacteria	Deltaproteobacteria	Desulfobacterales	Desulfobulbaceae	Desulfurivibrio
gi|297572333|ref|YP_003698107.1|	315	Pyr_redox_2	PF07992.10	5-294	+		+	+	Arcanobacterium_haemolyticum_DSM_20595_uid49489	Bacteria	Actinobacteria	Actinobacteridae	Actinomycetales	Actinomycineae	Actinomycetaceae
gi|297583409|ref|YP_003699189.1|	319	Pyr_redox_2	PF07992.10	7-294	+		+	+	Bacillus_selenitireducens_MLS10_uid49513	Bacteria	Firmicutes	Bacilli	Bacillales	Bacillaceae	Bacillus
gi|297618475|ref|YP_003703634.1|	334	Pyr_redox_2	PF07992.10	33-319	+		+	+	Syntrophothermus_lipocalidus_DSM_12680_uid49527	Bacteria	Firmicutes	Clostridia	Clostridiales	Syntrophomonadaceae	Syntrophothermus
gi|297621217|ref|YP_003709354.1|	321	Pyr_redox_2	PF07992.10	8-303	+		+	+	Waddlia_chondrophila_WSU_86_1044_uid49531	Bacteria	Chlamydiae	Chlamydiales	Waddliaceae	Waddlia
gi|297623344|ref|YP_003704778.1|	337	Pyr_redox_2	PF07992.10	16-319	+		+	+	Truepera_radiovictrix_DSM_17093_uid49533	Bacteria	Deinococcus-Thermus	Deinococci	Deinococcales	Trueperaceae	Truepera
gi|297627562|ref|YP_003689325.1|	325	Pyr_redox_2	PF07992.10	6-296	+		+	+	Propionibacterium_freudenreichii_shermanii_CIRM_BIA1_uid49535	Bacteria	Actinobacteria	Actinobacteridae	Actinomycetales	Propionibacterineae	Propionibacteriaceae
gi|298208813|ref|YP_003716992.1|	326	Pyr_redox_2	PF07992.10	8-300			+	+	Croceibacter_atlanticus_HTCC2559_uid49661	Bacteria	Bacteroidetes	Flavobacteriia	Flavobacteriales	Flavobacteriaceae	Croceibacter
gi|298292338|ref|YP_003694277.1|	325	Pyr_redox_2	PF07992.10	11-303	+		+	+	Starkeya_novella_DSM_506_uid48815	Bacteria	Proteobacteria	Alphaproteobacteria	Rhizobiales	Xanthobacteraceae	Starkeya
gi|29830848|ref|NP_825482.1|	323	Pyr_redox_2	PF07992.10	5-295	+		+	+	Streptomyces_avermitilis_MA_4680_uid57739	Bacteria	Actinobacteria	Actinobacteridae	Actinomycetales	Streptomycineae	Streptomycetaceae
gi|29840229|ref|NP_829335.1|	311	Pyr_redox_2	PF07992.10	4-299	+		+	+	Chlamydophila_caviae_GPIC_uid57783	Bacteria	Chlamydiae	Chlamydiales	Chlamydiaceae	Chlamydia	Chlamydophilagroup
gi|298502588|ref|YP_003724528.1|	303	Pyr_redox_2	PF07992.10	2-288	+		+	+	Streptococcus_pneumoniae_TCH8431_19A_uid49735	Bacteria	Firmicutes	Bacilli	Lactobacillales	Streptococcaceae	Streptococcus
gi|298674658|ref|YP_003726408.1|	302	Pyr_redox_2	PF07992.10	2-287	+		+	+	Methanohalobium_evestigatum_Z_7303_uid49857	Archaea	Euryarchaeota	Methanomicrobia	Methanosarcinales	Methanosarcinaceae	Methanohalobium
gi|298736529|ref|YP_003729055.1|	311	Pyr_redox_2	PF07992.10	2-297			+	+	Helicobacter_pylori_B8_uid49873	Bacteria	Proteobacteria	Epsilonproteobacteria	Campylobacterales	Helicobacteraceae	Helicobacter
gi|299771302|ref|YP_003733328.1|	315	Pyr_redox_2	PF07992.10	6-301			+	+	Acinetobacter_oleivorans_DR1_uid50119	Bacteria	Proteobacteria	Gammaproteobacteria	Pseudomonadales	Moraxellaceae	Acinetobacter
gi|300024874|ref|YP_003757485.1|	322	Pyr_redox_2	PF07992.10	8-300	+		+	+	Hyphomicrobium_denitrificans_ATCC_51888_uid50325	Bacteria	Proteobacteria	Alphaproteobacteria	Rhizobiales	Hyphomicrobiaceae	Hyphomicrobium
gi|300087744|ref|YP_003758266.1|	312	Pyr_redox_2	PF07992.10	7-294	+		+	+	Dehalogenimonas_lykanthroporepellens_BL_DC_9_uid48131	Bacteria	Chloroflexi	Dehalococcoidia	Dehalogenimonas
gi|300115270|ref|YP_003761845.1|	319	Pyr_redox_2	PF07992.10	7-302	+		+	+	Nitrosococcus_watsonii_C_113_uid50331	Bacteria	Proteobacteria	Gammaproteobacteria	Chromatiales	Chromatiaceae	Nitrosococcus
gi|300172963|ref|YP_003772129.1|	317	Pyr_redox_2	PF07992.10	7-294	+		+	+	Leuconostoc_gasicomitatum_LMG_18811_uid50385	Bacteria	Firmicutes	Bacilli	Lactobacillales	Leuconostocaceae	Leuconostoc
gi|30023192|ref|NP_834823.1|	321	Pyr_redox_2	PF07992.10	10-297	+		+	+	Bacillus_cereus_ATCC_14579_uid57975	Bacteria	Firmicutes	Bacilli	Bacillales	Bacillaceae	Bacillus
gi|300311227|ref|YP_003775319.1|	318	Pyr_redox_2	PF07992.10	8-303	+		+	+	Herbaspirillum_seropedicae_SmR1_uid50427	Bacteria	Proteobacteria	Betaproteobacteria	Burkholderiales	Oxalobacteraceae	Herbaspirillum
gi|30062375|ref|NP_836546.1|	321	Pyr_redox_2	PF07992.10	7-303	+		+	+	Shigella_flexneri_2a_2457T_uid57991	Bacteria	Proteobacteria	Gammaproteobacteria	Enterobacteriales	Enterobacteriaceae	Shigella
gi|300690793|ref|YP_003751788.1|	312	Pyr_redox_2	PF07992.10	1-297	+		+	+	Ralstonia_solanacearum_PSI07_uid50539	Bacteria	Proteobacteria	Betaproteobacteria	Burkholderiales	Burkholderiaceae	Ralstonia
gi|300703417|ref|YP_003745019.1|	317	Pyr_redox_2	PF07992.10	1-302	+		+	+	Ralstonia_solanacearum_CFBP2957_uid50545	Bacteria	Proteobacteria	Betaproteobacteria	Burkholderiales	Burkholderiaceae	Ralstonia
gi|300716068|ref|YP_003740871.1|	322	Pyr_redox_2	PF07992.10	7-303	+		+	+	Erwinia_billingiae_Eb661_uid50547	Bacteria	Proteobacteria	Gammaproteobacteria	Enterobacteriales	Enterobacteriaceae	Erwinia
gi|300722518|ref|YP_003711808.1|	319	Pyr_redox_2	PF07992.10	7-302			+	+	Xenorhabdus_nematophila_ATCC_19061_uid49133	Bacteria	Proteobacteria	Gammaproteobacteria	Enterobacteriales	Enterobacteriaceae	Xenorhabdus
gi|300791152|ref|YP_003771443.1|	330	Pyr_redox_2	PF07992.10	7-295	+		+	+	Amycolatopsis_mediterranei_U32_uid50565	Bacteria	Actinobacteria	Actinobacteridae	Actinomycetales	Pseudonocardineae	Pseudonocardiaceae
gi|300855908|ref|YP_003780892.1|	315	Pyr_redox_2	PF07992.10	5-298	+		+	+	Clostridium_ljungdahlii_DSM_13528_uid50583	Bacteria	Firmicutes	Clostridia	Clostridiales	Clostridiaceae	Clostridium
gi|300855953|ref|YP_003780937.1|	315	Pyr_redox_2	PF07992.10	5-298	+		+	+	Clostridium_ljungdahlii_DSM_13528_uid50583	Bacteria	Firmicutes	Clostridia	Clostridiales	Clostridiaceae	Clostridium
gi|300859517|ref|YP_003784500.1|	315	Pyr_redox_2	PF07992.10	11-299			+	+	Corynebacterium_pseudotuberculosis_FRC41_uid50585	Bacteria	Actinobacteria	Actinobacteridae	Actinomycetales	Corynebacterineae	Corynebacteriaceae
gi|300871260|ref|YP_003786133.1|	312	Pyr_redox_2	PF07992.10	6-298			+	+	Brachyspira_pilosicoli_95_1000_uid50609	Bacteria	Spirochaetes	Spirochaetales	Brachyspiraceae	Brachyspira
gi|301056617|ref|YP_003794828.1|	321	Pyr_redox_2	PF07992.10	10-297	+		+	+	Bacillus_cereus_biovar_anthracis_CI_uid50615	Bacteria	Firmicutes	Bacilli	Bacillales	Bacillaceae	Bacillus
gi|301065965|ref|YP_003787988.1|	315	Pyr_redox_2	PF07992.10	5-292	+		+	+	Lactobacillus_casei_Zhang_uid50673	Bacteria	Firmicutes	Bacilli	Lactobacillales	Lactobacillaceae	Lactobacillus
gi|302036490|ref|YP_003796812.1|	304	Pyr_redox_2	PF07992.10	2-290	+		+	+	Candidatus_Nitrospira_defluvii_uid51175	Bacteria	Nitrospirae	Nitrospirales	Nitrospiraceae	Nitrospira
gi|302339110|ref|YP_003804316.1|	311	Pyr_redox_2	PF07992.10	5-291	+		+	+	Spirochaeta_smaragdinae_DSM_11293_uid51369	Bacteria	Spirochaetes	Spirochaetales	Spirochaetaceae	Spirochaeta
gi|302342570|ref|YP_003807099.1|	306	Pyr_redox_2	PF07992.10	4-291	+		+	+	Desulfarculus_baarsii_DSM_2075_uid51371	Bacteria	Proteobacteria	Deltaproteobacteria	Desulfarculales	Desulfarculaceae	Desulfarculus
gi|302346373|ref|YP_003814671.1|	310	Pyr_redox_2	PF07992.10	4-296			+	+	Prevotella_melaninogenica_ATCC_25845_uid51377	Bacteria	Bacteroidetes	Bacteroidia	Bacteroidales	Prevotellaceae	Prevotella
gi|302348058|ref|YP_003815696.1|	341	Pyr_redox_2	PF07992.10	20-312			+	+	Acidilobus_saccharovorans_345_15_uid51395	Archaea	Crenarchaeota	Thermoprotei	Acidilobales	Acidilobaceae	Acidilobus
gi|302382091|ref|YP_003817914.1|	335	Pyr_redox_2	PF07992.10	7-301			+	+	Brevundimonas_subvibrioides_ATCC_15264_uid42117	Bacteria	Proteobacteria	Alphaproteobacteria	Caulobacterales	Caulobacteraceae	Brevundimonas
gi|302385041|ref|YP_003820863.1|	305	Pyr_redox_2	PF07992.10	5-291			+	+	Clostridium_saccharolyticum_WM1_uid51419	Bacteria	Firmicutes	Clostridia	Clostridiales	Lachnospiraceae
gi|302388748|ref|YP_003824569.1|	306	Pyr_redox_2	PF07992.10	2-289			+	+	Thermosediminibacter_oceani_DSM_16646_uid51421	Bacteria	Firmicutes	Clostridia	Thermoanaerobacterales	ThermoanaerobacteralesFamilyIII	IncertaeSedis
gi|30249881|ref|NP_841951.1|	317	Pyr_redox_2	PF07992.10	7-302			+	+	Nitrosomonas_europaea_ATCC_19718_uid57647	Bacteria	Proteobacteria	Betaproteobacteria	Nitrosomonadales	Nitrosomonadaceae	Nitrosomonas
gi|30265183|ref|NP_847560.1|	318	Pyr_redox_2	PF07992.10	7-294	+		+	+	Bacillus_anthracis_Ames_uid57909	Bacteria	Firmicutes	Bacilli	Bacillales	Bacillaceae	Bacillus
gi|302671846|ref|YP_003831806.1|	312	Pyr_redox_2	PF07992.10	2-296	+		+	+	Butyrivibrio_proteoclasticus_B316_uid51489	Bacteria	Firmicutes	Clostridia	Clostridiales	Lachnospiraceae	Butyrivibrio
gi|302870716|ref|YP_003839353.1|	350	Pyr_redox_2	PF07992.10	38-334	+		+	+	Micromonospora_aurantiaca_ATCC_27029_uid42501	Bacteria	Actinobacteria	Actinobacteridae	Actinomycetales	Micromonosporineae	Micromonosporaceae
gi|302878900|ref|YP_003847464.1|	318	Pyr_redox_2	PF07992.10	6-301	+		+	+	Gallionella_capsiferriformans_ES_2_uid51505	Bacteria	Proteobacteria	Betaproteobacteria	Gallionellales	Gallionellaceae	Gallionella
gi|304311211|ref|YP_003810809.1|	321	Pyr_redox_2	PF07992.10	8-302			+	+	gamma_proteobacterium_HdN1_uid51635	Bacteria	Proteobacteria	Gammaproteobacteria
gi|304314856|ref|YP_003850003.1|	302	Pyr_redox_2	PF07992.10	4-288	+		+	+	Methanothermobacter_marburgensis_Marburg_uid51637	Archaea	Euryarchaeota	Methanobacteria	Methanobacteriales	Methanobacteriaceae	Methanothermobacter
gi|304315985|ref|YP_003851130.1|	303	Pyr_redox_2	PF07992.10	2-288	+		+	+	Thermoanaerobacterium_thermosaccharolyticum_DSM_571_uid51639	Bacteria	Firmicutes	Clostridia	Thermoanaerobacterales	ThermoanaerobacteralesFamilyIII	IncertaeSedis
gi|304321199|ref|YP_003854842.1|	320	Pyr_redox_2	PF07992.10	7-299			+	+	Parvularcula_bermudensis_HTCC2503_uid51641	Bacteria	Proteobacteria	Alphaproteobacteria	Parvularculales	Parvularculaceae	Parvularcula
gi|304570587|ref|YP_388558.2|	307	Pyr_redox_2	PF07992.10	4-291			+	+	Desulfovibrio_alaskensis_G20_uid57941	Bacteria	Proteobacteria	Deltaproteobacteria	Desulfovibrionales	Desulfovibrionaceae	Desulfovibrio
gi|305663729|ref|YP_003860017.1|	328	Pyr_redox_2	PF07992.10	16-308	+		+	+	Ignisphaera_aggregans_DSM_17230_uid51875	Archaea	Crenarchaeota	Thermoprotei	Desulfurococcales	Desulfurococcaceae	Ignisphaera
gi|305667448|ref|YP_003863735.1|	321	Pyr_redox_2	PF07992.10	8-300			+	+	Flavobacteriales_bacterium_HTCC2170_uid51877	Bacteria	Bacteroidetes	Flavobacteriia	Flavobacteriales	Flavobacteriaceae	Maribacter
gi|305676082|ref|YP_003867754.1|	316	Pyr_redox_2	PF07992.10	7-294	+		+	+	Bacillus_subtilis_spizizenii_W23_uid51879	Bacteria	Firmicutes	Bacilli	Bacillales	Bacillaceae	Bacillus
gi|307068108|ref|YP_003877074.1|	303	Pyr_redox_2	PF07992.10	2-288	+		+	+	Streptococcus_pneumoniae_AP200_uid52453	Bacteria	Firmicutes	Bacilli	Lactobacillales	Streptococcaceae	Streptococcus
gi|307126972|ref|YP_003879003.1|	303	Pyr_redox_2	PF07992.10	2-288	+		+	+	Streptococcus_pneumoniae_670_6B_uid52533	Bacteria	Firmicutes	Bacilli	Lactobacillales	Streptococcaceae	Streptococcus
gi|307130785|ref|YP_003882801.1|	318	Pyr_redox_2	PF07992.10	7-302	+		+	+	Dickeya_dadantii_3937_uid52537	Bacteria	Proteobacteria	Gammaproteobacteria	Enterobacteriales	Enterobacteriaceae	Dickeya
gi|307546404|ref|YP_003898883.1|	316	Pyr_redox_2	PF07992.10	7-302	+		+	+	Halomonas_elongata_DSM_2581_uid52781	Bacteria	Proteobacteria	Gammaproteobacteria	Oceanospirillales	Halomonadaceae	Halomonas
gi|307596220|ref|YP_003902537.1|	335	Pyr_redox_2	PF07992.10	25-315			+	+	Vulcanisaeta_distributa_DSM_14429_uid52827	Archaea	Crenarchaeota	Thermoprotei	Thermoproteales	Thermoproteaceae	Vulcanisaeta
gi|307718451|ref|YP_003873983.1|	316	Pyr_redox_2	PF07992.10	5-305			+	+	Spirochaeta_thermophila_DSM_6192_uid53037	Bacteria	Spirochaetes	Spirochaetales	Spirochaetaceae	Spirochaeta
gi|307721731|ref|YP_003892871.1|	313	Pyr_redox_2	PF07992.10	3-297	+		+	+	Sulfurimonas_autotrophica_DSM_16294_uid53043	Bacteria	Proteobacteria	Epsilonproteobacteria	Campylobacterales	Helicobacteraceae	Sulfurimonas
gi|307725098|ref|YP_003904849.1|	304	Pyr_redox_2	PF07992.10	2-288			+	+	Thermoanaerobacter_X513_uid53065	Bacteria	Firmicutes	Clostridia	Thermoanaerobacterales	Thermoanaerobacteraceae	Thermoanaerobacter
gi|307728946|ref|YP_003906170.1|	333	Pyr_redox_2	PF07992.10	9-304	+		+	+	Burkholderia_CCGE1003_uid46253	Bacteria	Proteobacteria	Betaproteobacteria	Burkholderiales	Burkholderiaceae	Burkholderia
gi|308049691|ref|YP_003913257.1|	316	Pyr_redox_2	PF07992.10	7-302	+		+	+	Ferrimonas_balearica_DSM_9799_uid53371	Bacteria	Proteobacteria	Gammaproteobacteria	Alteromonadales	Ferrimonadaceae	Ferrimonas
gi|308067001|ref|YP_003868606.1|	317	Pyr_redox_2	PF07992.10	2-292	+		+	+	Paenibacillus_polymyxa_E681_uid53477	Bacteria	Firmicutes	Bacilli	Bacillales	Paenibacillaceae	Paenibacillus
gi|308070771|ref|YP_003872376.1|	313	Pyr_redox_2	PF07992.10	2-292			+	+	Paenibacillus_polymyxa_E681_uid53477	Bacteria	Firmicutes	Bacilli	Bacillales	Paenibacillaceae	Paenibacillus
gi|308175217|ref|YP_003921922.1|	317	Pyr_redox_2	PF07992.10	8-295	+		+	+	Bacillus_amyloliquefaciens_DSM_7_uid53535	Bacteria	Firmicutes	Bacilli	Bacillales	Bacillaceae	Bacillus
gi|308179179|ref|YP_003918585.1|	321	Pyr_redox_2	PF07992.10	10-300			+	+	Arthrobacter_arilaitensis_Re117_uid53509	Bacteria	Actinobacteria	Actinobacteridae	Actinomycetales	Micrococcineae	Micrococcaceae
gi|308179779|ref|YP_003923907.1|	312	Pyr_redox_2	PF07992.10	5-292	+		+	+	Lactobacillus_plantarum_ST_III_uid53537	Bacteria	Firmicutes	Bacilli	Lactobacillales	Lactobacillaceae	Lactobacillus
gi|308182984|ref|YP_003927111.1|	311	Pyr_redox_2	PF07992.10	2-297			+	+	Helicobacter_pylori_PeCan4_uid53539	Bacteria	Proteobacteria	Epsilonproteobacteria	Campylobacterales	Helicobacteraceae	Helicobacter
gi|308184610|ref|YP_003928743.1|	311	Pyr_redox_2	PF07992.10	2-297			+	+	Helicobacter_pylori_SJM180_uid53541	Bacteria	Proteobacteria	Epsilonproteobacteria	Campylobacterales	Helicobacteraceae	Helicobacter
gi|308186242|ref|YP_003930373.1|	322	Pyr_redox_2	PF07992.10	7-303	+		+	+	Pantoea_vagans_C9_1_uid49871	Bacteria	Proteobacteria	Gammaproteobacteria	Enterobacteriales	Enterobacteriaceae	Pantoea
gi|310639645|ref|YP_003944403.1|	317	Pyr_redox_2	PF07992.10	2-292	+		+	+	Paenibacillus_polymyxa_SC2_uid59583	Bacteria	Firmicutes	Bacilli	Bacillales	Paenibacillaceae	Paenibacillus
gi|310644007|ref|YP_003948765.1|	313	Pyr_redox_2	PF07992.10	2-292			+	+	Paenibacillus_polymyxa_SC2_uid59583	Bacteria	Firmicutes	Bacilli	Bacillales	Paenibacillaceae	Paenibacillus
gi|310658414|ref|YP_003936135.1|	314	Pyr_redox_2	PF07992.10	5-298	+		+	+	_Clostridium__sticklandii_uid59585	Bacteria	Firmicutes	Clostridia	Clostridiales	Peptostreptococcaceae	Peptoclostridium
gi|310815437|ref|YP_003963401.1|	313	Pyr_redox_2	PF07992.10	7-298	+		+	+	Ketogulonicigenium_vulgare_Y25_uid59581	Bacteria	Proteobacteria	Alphaproteobacteria	Rhodobacterales	Rhodobacteraceae	Ketogulonicigenium
gi|310820043|ref|YP_003952401.1|	320	Pyr_redox_2	PF07992.10	7-304	+		+	+	Stigmatella_aurantiaca_DW4_3_1_uid158509	Bacteria	Proteobacteria	Deltaproteobacteria	Myxococcales	Cystobacterineae	Cystobacteraceae
gi|310826264|ref|YP_003958621.1|	311	Pyr_redox_2	PF07992.10	6-293	+		+	+	Eubacterium_limosum_KIST612_uid59777	Bacteria	Firmicutes	Clostridia	Clostridiales	Eubacteriaceae	Eubacterium
gi|310829038|ref|YP_003961395.1|	310	Pyr_redox_2	PF07992.10	3-290	+		+	+	Eubacterium_limosum_KIST612_uid59777	Bacteria	Firmicutes	Clostridia	Clostridiales	Eubacteriaceae	Eubacterium
gi|311069987|ref|YP_003974910.1|	316	Pyr_redox_2	PF07992.10	7-294	+		+	+	Bacillus_atrophaeus_1942_uid59887	Bacteria	Firmicutes	Bacilli	Bacillales	Bacillaceae	Bacillus
gi|311103329|ref|YP_003976182.1|	321	Pyr_redox_2	PF07992.10	10-305			+	+	Achromobacter_xylosoxidans_A8_uid59899	Bacteria	Proteobacteria	Betaproteobacteria	Burkholderiales	Alcaligenaceae	Achromobacter
gi|311104406|ref|YP_003977259.1|	319	Pyr_redox_2	PF07992.10	7-303	+		+	+	Achromobacter_xylosoxidans_A8_uid59899	Bacteria	Proteobacteria	Betaproteobacteria	Burkholderiales	Alcaligenaceae	Achromobacter
gi|311112582|ref|YP_003983804.1|	347	Pyr_redox_2	PF07992.10	43-333	+		+	+	Rothia_dentocariosa_ATCC_17931_uid49331	Bacteria	Actinobacteria	Actinobacteridae	Actinomycetales	Micrococcineae	Micrococcaceae
gi|311114006|ref|YP_003985227.1|	313	Pyr_redox_2	PF07992.10	6-297	+		+	+	Gardnerella_vaginalis_ATCC_14019_uid55487	Bacteria	Actinobacteria	Actinobacteridae	Bifidobacteriales	Bifidobacteriaceae	Gardnerella
gi|311280202|ref|YP_003942433.1|	331	Pyr_redox_2	PF07992.10	16-312	+		+	+	Enterobacter_cloacae_SCF1_uid59969	Bacteria	Proteobacteria	Gammaproteobacteria	Enterobacteriales	Enterobacteriaceae	Enterobacter
gi|312109540|ref|YP_003987856.1|	315	Pyr_redox_2	PF07992.10	7-294	+		+	+	Geobacillus_Y4_1MC1_uid55779	Bacteria	Firmicutes	Bacilli	Bacillales	Bacillaceae	Geobacillus
gi|312114883|ref|YP_004012479.1|	320	Pyr_redox_2	PF07992.10	6-298	+		+	+	Rhodomicrobium_vannielii_ATCC_17100_uid43247	Bacteria	Proteobacteria	Alphaproteobacteria	Rhizobiales	Hyphomicrobiaceae	Rhodomicrobium
gi|312130014|ref|YP_003997354.1|	308	Pyr_redox_2	PF07992.10	4-294			+	+	Leadbetterella_byssophila_DSM_17132_uid60161	Bacteria	Bacteroidetes	Cytophagia	Cytophagales	Cytophagaceae	Leadbetterella
gi|312133640|ref|YP_004000979.1|	339	Pyr_redox_2	PF07992.10	6-326	+		+	+	Bifidobacterium_longum_BBMN68_uid60163	Bacteria	Actinobacteria	Actinobacteridae	Bifidobacteriales	Bifidobacteriaceae	Bifidobacterium
gi|312136734|ref|YP_004004071.1|	304	Pyr_redox_2	PF07992.10	3-288			+	+	Methanothermus_fervidus_DSM_2088_uid60167	Archaea	Euryarchaeota	Methanobacteria	Methanobacteriales	Methanothermaceae	Methanothermus
gi|312142016|ref|YP_004009352.1|	329	Pyr_redox_2	PF07992.10	8-296			+	+	Rhodococcus_equi_103S_uid60171	Bacteria	Actinobacteria	Actinobacteridae	Actinomycetales	Corynebacterineae	Nocardiaceae
gi|312142723|ref|YP_003994169.1|	316	Pyr_redox_2	PF07992.10	9-308			+	+	Halanaerobium_hydrogeniformans_uid60191	Bacteria	Firmicutes	Clostridia	Halanaerobiales	Halanaerobiaceae	Halanaerobium
gi|312200966|ref|YP_004021027.1|	316	Pyr_redox_2	PF07992.10	9-298	+		+	+	Frankia_EuI1c_uid42615	Bacteria	Actinobacteria	Actinobacteridae	Actinomycetales	Frankineae	Frankiaceae
gi|312795382|ref|YP_004028304.1|	401	Pyr_redox_2	PF07992.10	77-372	+		+	+	Burkholderia_rhizoxinica_HKI_454_uid60487	Bacteria	Proteobacteria	Betaproteobacteria	Burkholderiales	Burkholderiaceae	Burkholderia
gi|313123322|ref|YP_004033581.1|	310	Pyr_redox_2	PF07992.10	5-292	+		+	+	Lactobacillus_delbrueckii_bulgaricus_ND02_uid60621	Bacteria	Firmicutes	Bacilli	Lactobacillales	Lactobacillaceae	Lactobacillus
gi|313126860|ref|YP_004037130.1|	354	Pyr_redox_2	PF07992.10	12-322			+	+	Halogeometricum_borinquense_DSM_11551_uid54919	Archaea	Euryarchaeota	Halobacteria	Halobacteriales	Halobacteriaceae	Halogeometricum
gi|313200999|ref|YP_004039657.1|	316	Pyr_redox_2	PF07992.10	6-301			+	+	Methylovorus_MP688_uid60723	Bacteria	Proteobacteria	Betaproteobacteria	Methylophilales	Methylophilaceae	Methylovorus
gi|313202696|ref|YP_004041353.1|	313	Pyr_redox_2	PF07992.10	5-297			+	+	Paludibacter_propionicigenes_WB4_uid60725	Bacteria	Bacteroidetes	Bacteroidia	Bacteroidales	Porphyromonadaceae	Paludibacter
gi|313207389|ref|YP_004046566.1|	315	Pyr_redox_2	PF07992.10	7-299			+	+	Riemerella_anatipestifer_ATCC_11845___DSM_15868_uid60727	Bacteria	Bacteroidetes	Flavobacteriia	Flavobacteriales	Flavobacteriaceae	Riemerella
gi|313668461|ref|YP_004048745.1|	316	Pyr_redox_2	PF07992.10	5-300			+	+	Neisseria_lactamica_020_06_uid60851	Bacteria	Proteobacteria	Betaproteobacteria	Neisseriales	Neisseriaceae	Neisseria
gi|313673268|ref|YP_004051379.1|	321	Pyr_redox_2	PF07992.10	14-303	+		+	+	Calditerrivibrio_nitroreducens_DSM_19672_uid60821	Bacteria	Deferribacteres	Deferribacterales	Deferribacteraceae
gi|313674340|ref|YP_004052336.1|	323	Pyr_redox_2	PF07992.10	6-295			+	+	Marivirga_tractuosa_DSM_4126_uid60837	Bacteria	Bacteroidetes	Cytophagia	Cytophagales	Flammeovirgaceae	Marivirga
gi|313681015|ref|YP_004058754.1|	327	Pyr_redox_2	PF07992.10	18-305	+		+	+	Oceanithermus_profundus_DSM_14977_uid60855	Bacteria	Deinococcus-Thermus	Deinococci	Thermales	Thermaceae	Oceanithermus
gi|313681351|ref|YP_004059089.1|	312	Pyr_redox_2	PF07992.10	2-297			+	+	Sulfuricurvum_kujiense_DSM_16994_uid60789	Bacteria	Proteobacteria	Epsilonproteobacteria	Campylobacterales	Helicobacteraceae	Sulfuricurvum
gi|315037905|ref|YP_004031473.1|	309	Pyr_redox_2	PF07992.10	5-293	+		+	+	Lactobacillus_amylovorus_GRL_1112_uid61179	Bacteria	Firmicutes	Bacilli	Lactobacillales	Lactobacillaceae	Lactobacillus
gi|315126404|ref|YP_004068407.1|	316	Pyr_redox_2	PF07992.10	7-302			+	+	Pseudoalteromonas_SM9913_uid61247	Bacteria	Proteobacteria	Gammaproteobacteria	Alteromonadales	Pseudoalteromonadaceae	Pseudoalteromonas
gi|315231299|ref|YP_004071735.1|	329	Pyr_redox_2	PF07992.10	17-309	+		+	+	Thermococcus_barophilus_MP_uid54733	Archaea	Euryarchaeota	Thermococci	Thermococcales	Thermococcaceae	Thermococcus
gi|315446815|ref|YP_004079694.1|	336	Pyr_redox_2	PF07992.10	8-296	+		+	+	Mycobacterium_gilvum_Spyr1_uid61403	Bacteria	Actinobacteria	Actinobacteridae	Actinomycetales	Corynebacterineae	Mycobacteriaceae
gi|315453882|ref|YP_004074152.1|	312	Pyr_redox_2	PF07992.10	2-297			+	+	Helicobacter_felis_ATCC_49179_uid61409	Bacteria	Proteobacteria	Epsilonproteobacteria	Campylobacterales	Helicobacteraceae	Helicobacter
gi|315497711|ref|YP_004086515.1|	328	Pyr_redox_2	PF07992.10	7-302			+	+	Asticcacaulis_excentricus_CB_48_uid55641	Bacteria	Proteobacteria	Alphaproteobacteria	Caulobacterales	Caulobacteraceae	Asticcacaulis
gi|315506953|ref|YP_004085840.1|	350	Pyr_redox_2	PF07992.10	38-334	+		+	+	Micromonospora_L5_uid45895	Bacteria	Actinobacteria	Actinobacteridae	Actinomycetales	Micromonosporineae	Micromonosporaceae
gi|316935640|ref|YP_004110622.1|	321	Pyr_redox_2	PF07992.10	7-299	+		+	+	Rhodopseudomonas_palustris_DX_1_uid43327	Bacteria	Proteobacteria	Alphaproteobacteria	Rhizobiales	Bradyrhizobiaceae	Rhodopseudomonas
gi|317047544|ref|YP_004115192.1|	321	Pyr_redox_2	PF07992.10	7-302	+		+	+	Pantoea_At_9b_uid55845	Bacteria	Proteobacteria	Gammaproteobacteria	Enterobacteriales	Enterobacteriaceae	Pantoea
gi|317120960|ref|YP_004100963.1|	319	Pyr_redox_2	PF07992.10	4-290	+		+	+	Thermaerobacter_marianensis_DSM_12885_uid61727	Bacteria	Firmicutes	Clostridia	Clostridiales	ClostridialesFamilyXVII	IncertaeSedis
gi|317126725|ref|YP_004100837.1|	342	Pyr_redox_2	PF07992.10	5-295	+		+	+	Intrasporangium_calvum_DSM_43043_uid61729	Bacteria	Actinobacteria	Actinobacteridae	Actinomycetales	Micrococcineae	Intrasporangiaceae
gi|317130221|ref|YP_004096503.1|	317	Pyr_redox_2	PF07992.10	7-294	+		+	+	Bacillus_cellulosilyticus_DSM_2522_uid43329	Bacteria	Firmicutes	Bacilli	Bacillales	Bacillaceae	Bacillus
gi|317131357|ref|YP_004090671.1|	300	Pyr_redox_2	PF07992.10	2-288	+		+	+	Ethanoligenens_harbinense_YUAN_3_uid46255	Bacteria	Firmicutes	Clostridia	Clostridiales	Ruminococcaceae	Ethanoligenens
gi|317153533|ref|YP_004121581.1|	306	Pyr_redox_2	PF07992.10	4-290			+	+	Desulfovibrio_aespoeensis_Aspo_2_uid42613	Bacteria	Proteobacteria	Deltaproteobacteria	Desulfovibrionales	Desulfovibrionaceae	Desulfovibrio
gi|31795086|ref|NP_857579.1|	335	Pyr_redox_2	PF07992.10	15-304	+		+	+	Mycobacterium_bovis_AF2122_97_uid57695	Bacteria	Actinobacteria	Actinobacteridae	Actinomycetales	Corynebacterineae	Mycobacteriaceae
gi|319760519|ref|YP_004124457.1|	323	Pyr_redox_2	PF07992.10	8-306			+	+	Candidatus_Blochmannia_vafer_BVAF_uid62083	Bacteria	Proteobacteria	Gammaproteobacteria	Enterobacteriales	Enterobacteriaceae	antendosymbionts
gi|319761899|ref|YP_004125836.1|	316	Pyr_redox_2	PF07992.10	7-302	+		+	+	Alicycliphilus_denitrificans_BC_uid49953	Bacteria	Proteobacteria	Betaproteobacteria	Burkholderiales	Comamonadaceae	Alicycliphilus
gi|319768175|ref|YP_004133676.1|	318	Pyr_redox_2	PF07992.10	7-294	+		+	+	Geobacillus_Y412MC52_uid55381	Bacteria	Firmicutes	Bacilli	Bacillales	Bacillaceae	Geobacillus
gi|319776596|ref|YP_004139084.1|	318	Pyr_redox_2	PF07992.10	7-302	+		+	+	Haemophilus_influenzae_F3047_uid62097	Bacteria	Proteobacteria	Gammaproteobacteria	Pasteurellales	Pasteurellaceae	Haemophilus
gi|319778385|ref|YP_004129298.1|	320	Pyr_redox_2	PF07992.10	7-304			+	+	Taylorella_equigenitalis_MCE9_uid62103	Bacteria	Proteobacteria	Betaproteobacteria	Burkholderiales	Alcaligenaceae	Taylorella
gi|319781966|ref|YP_004141442.1|	324	Pyr_redox_2	PF07992.10	6-302			+	+	Mesorhizobium_ciceri_biovar_biserrulae_WSM1271_uid62101	Bacteria	Proteobacteria	Alphaproteobacteria	Rhizobiales	Phyllobacteriaceae	Mesorhizobium
gi|319787144|ref|YP_004146619.1|	317	Pyr_redox_2	PF07992.10	7-302	+		+	+	Pseudoxanthomonas_suwonensis_11_1_uid62105	Bacteria	Proteobacteria	Gammaproteobacteria	Xanthomonadales	Xanthomonadaceae	Pseudoxanthomonas
gi|319790443|ref|YP_004152076.1|	308	Pyr_redox_2	PF07992.10	4-292	+		+	+	Thermovibrio_ammonificans_HB_1_uid62095	Bacteria	Aquificae	Desulfurobacteriales	Desulfurobacteriaceae	Thermovibrio
gi|319792071|ref|YP_004153711.1|	319	Pyr_redox_2	PF07992.10	7-302	+		+	+	Variovorax_paradoxus_EPS_uid62107	Bacteria	Proteobacteria	Betaproteobacteria	Burkholderiales	Comamonadaceae	Variovorax
gi|319891766|ref|YP_004148641.1|	310	Pyr_redox_2	PF07992.10	7-294	+		+	+	Staphylococcus_pseudintermedius_HKU10_03_uid62125	Bacteria	Firmicutes	Bacilli	Bacillales	Staphylococcus
gi|319897372|ref|YP_004135568.1|	318	Pyr_redox_2	PF07992.10	7-302	+		+	+	Haemophilus_influenzae_F3031_uid62123	Bacteria	Proteobacteria	Gammaproteobacteria	Pasteurellales	Pasteurellaceae	Haemophilus
gi|319898515|ref|YP_004158608.1|	315	Pyr_redox_2	PF07992.10	6-302	+		+	+	Bartonella_clarridgeiae_73_uid62131	Bacteria	Proteobacteria	Alphaproteobacteria	Rhizobiales	Bartonellaceae	Bartonella
gi|319901374|ref|YP_004161102.1|	315	Pyr_redox_2	PF07992.10	6-298			+	+	Bacteroides_helcogenes_P_36_108_uid62135	Bacteria	Bacteroidetes	Bacteroidia	Bacteroidales	Bacteroidaceae	Bacteroides
gi|319954218|ref|YP_004165485.1|	321	Pyr_redox_2	PF07992.10	8-300			+	+	Cellulophaga_algicola_DSM_14237_uid62159	Bacteria	Bacteroidetes	Flavobacteriia	Flavobacteriales	Flavobacteriaceae	Cellulophaga
gi|319956419|ref|YP_004167682.1|	316	Pyr_redox_2	PF07992.10	2-300	+		+	+	Nitratifractor_salsuginis_DSM_16511_uid62183	Bacteria	Proteobacteria	Epsilonproteobacteria	Campylobacterales	Nitratifractor
gi|320101444|ref|YP_004177036.1|	335	Pyr_redox_2	PF07992.10	21-314	+		+	+	Desulfurococcus_mucosus_DSM_2162_uid62227	Archaea	Crenarchaeota	Thermoprotei	Desulfurococcales	Desulfurococcaceae	Desulfurococcus
gi|320101575|ref|YP_004177166.1|	345	Pyr_redox_2	PF07992.10	4-327			+	+	Isosphaera_pallida_ATCC_43644_uid62207	Bacteria	Planctomycetes	Planctomycetia	Planctomycetales	Planctomycetaceae	Isosphaera
gi|320107536|ref|YP_004183126.1|	322	Pyr_redox_2	PF07992.10	12-306			+	+	Terriglobus_saanensis_SP1PR4_uid53251	Bacteria	Acidobacteria	Acidobacteriales	Acidobacteriaceae	Terriglobus
gi|320108339|ref|YP_004183929.1|	318	Pyr_redox_2	PF07992.10	8-302			+	+	Terriglobus_saanensis_SP1PR4_uid53251	Bacteria	Acidobacteria	Acidobacteriales	Acidobacteriaceae	Terriglobus
gi|320115292|ref|YP_004185451.1|	304	Pyr_redox_2	PF07992.10	2-288			+	+	Thermoanaerobacter_brockii_finnii_Ako_1_uid55639	Bacteria	Firmicutes	Clostridia	Thermoanaerobacterales	Thermoanaerobacteraceae	Thermoanaerobacter
gi|320156607|ref|YP_004188986.1|	319	Pyr_redox_2	PF07992.10	7-302	+		+	+	Vibrio_vulnificus_MO6_24_O_uid62243	Bacteria	Proteobacteria	Gammaproteobacteria	Vibrionales	Vibrionaceae	Vibrio
gi|320161127|ref|YP_004174351.1|	324	Pyr_redox_2	PF07992.10	21-309	+		+	+	Anaerolinea_thermophila_UNI_1_uid62245	Bacteria	Chloroflexi	Anaerolineae	Anaerolineales	Anaerolineaceae	Anaerolinea
gi|320334057|ref|YP_004170768.1|	320	Pyr_redox_2	PF07992.10	4-298	+		+	+	Deinococcus_maricopensis_DSM_21211_uid62225	Bacteria	Deinococcus-Thermus	Deinococci	Deinococcales	Deinococcaceae	Deinococcus
gi|320355041|ref|YP_004196380.1|	320	Pyr_redox_2	PF07992.10	6-296			+	+	Desulfobulbus_propionicus_DSM_2032_uid62265	Bacteria	Proteobacteria	Deltaproteobacteria	Desulfobacterales	Desulfobulbaceae	Desulfobulbus
gi|320451479|ref|YP_004203575.1|	345	Pyr_redox_2	PF07992.10	38-325	+		+	+	Thermus_scotoductus_SA_01_uid62273	Bacteria	Deinococcus-Thermus	Deinococci	Thermales	Thermaceae	Thermus
gi|321309569|ref|YP_004191898.1|	319	Pyr_redox_2	PF07992.10	12-301			+	+	Mycoplasma_haemofelis_Langford_1_uid62461	Bacteria	Tenericutes	Mollicutes	Mycoplasmataceae	Mycoplasma
gi|321313030|ref|YP_004205317.1|	316	Pyr_redox_2	PF07992.10	7-294	+		+	+	Bacillus_subtilis_BSn5_uid62463	Bacteria	Firmicutes	Bacilli	Bacillales	Bacillaceae	Bacillus
gi|322421603|ref|YP_004200826.1|	316	Pyr_redox_2	PF07992.10	6-300	+		+	+	Geobacter_M18_uid55771	Bacteria	Proteobacteria	Deltaproteobacteria	Desulfuromonadales	Geobacteraceae	Geobacter
gi|322436838|ref|YP_004219050.1|	325	Pyr_redox_2	PF07992.10	14-309			+	+	Acidobacterium_MP5ACTX9_uid50551	Bacteria	Acidobacteria	Acidobacteriales	Acidobacteriaceae	Granulicella
gi|32265985|ref|NP_860017.1|	311	Pyr_redox_2	PF07992.10	2-297			+	+	Helicobacter_hepaticus_ATCC_51449_uid57737	Bacteria	Proteobacteria	Epsilonproteobacteria	Campylobacterales	Helicobacteraceae	Helicobacter
gi|322690160|ref|YP_004209894.1|	339	Pyr_redox_2	PF07992.10	6-326	+		+	+	Bifidobacterium_longum_infantis_157F_uid62693	Bacteria	Actinobacteria	Actinobacteridae	Bifidobacteriales	Bifidobacteriaceae	Bifidobacterium
gi|322692110|ref|YP_004221680.1|	339	Pyr_redox_2	PF07992.10	6-326	+		+	+	Bifidobacterium_longum_JCM_1217_uid62695	Bacteria	Actinobacteria	Actinobacteridae	Bifidobacteriales	Bifidobacteriaceae	Bifidobacterium
gi|322832171|ref|YP_004212198.1|	322	Pyr_redox_2	PF07992.10	7-302	+		+	+	Rahnella_Y9602_uid62715	Bacteria	Proteobacteria	Gammaproteobacteria	Enterobacteriales	Enterobacteriaceae	Rahnella
gi|323357968|ref|YP_004224364.1|	328	Pyr_redox_2	PF07992.10	2-292			+	+	Microbacterium_testaceum_StLB037_uid62789	Bacteria	Actinobacteria	Actinobacteridae	Actinomycetales	Micrococcineae	Microbacteriaceae
gi|323525155|ref|YP_004227308.1|	333	Pyr_redox_2	PF07992.10	9-304	+		+	+	Burkholderia_CCGE1001_uid42975	Bacteria	Proteobacteria	Betaproteobacteria	Burkholderiales	Burkholderiaceae	Burkholderia
gi|32474711|ref|NP_867705.1|	377	Pyr_redox_2	PF07992.10	15-349			+	+	Rhodopirellula_baltica_SH_1_uid61589	Bacteria	Planctomycetes	Planctomycetia	Planctomycetales	Planctomycetaceae	Rhodopirellula
gi|32491241|ref|NP_871495.1|	314	Pyr_redox_2	PF07992.10	5-300			+	+	Wigglesworthia_glossinidia_endosymbiont_of_Glossina_brevipalpis_uid57853	Bacteria	Proteobacteria	Gammaproteobacteria	Enterobacteriales	Enterobacteriaceae	Wigglesworthia
gi|325104217|ref|YP_004273871.1|	331	Pyr_redox_2	PF07992.10	24-314			+	+	Pedobacter_saltans_DSM_12145_uid61349	Bacteria	Bacteroidetes	Sphingobacteriia	Sphingobacteriales	Sphingobacteriaceae	Pedobacter
gi|325106930|ref|YP_004267998.1|	353	Pyr_redox_2	PF07992.10	7-338	+		+	+	Planctomyces_brasiliensis_DSM_5305_uid60583	Bacteria	Planctomycetes	Planctomycetia	Planctomycetales	Planctomycetaceae	Planctomyces
gi|325279123|ref|YP_004251665.1|	320	Pyr_redox_2	PF07992.10	10-303			+	+	Odoribacter_splanchnicus_DSM_20712_uid63397	Bacteria	Bacteroidetes	Bacteroidia	Bacteroidales	Porphyromonadaceae	Odoribacter
gi|325283105|ref|YP_004255646.1|	348	Pyr_redox_2	PF07992.10	24-327	+		+	+	Deinococcus_proteolyticus_MRP_uid63399	Bacteria	Deinococcus-Thermus	Deinococci	Deinococcales	Deinococcaceae	Deinococcus
gi|325287394|ref|YP_004263184.1|	319	Pyr_redox_2	PF07992.10	8-300			+	+	Cellulophaga_lytica_DSM_7489_uid63401	Bacteria	Bacteroidetes	Flavobacteriia	Flavobacteriales	Flavobacteriaceae	Cellulophaga
gi|325289904|ref|YP_004266085.1|	305	Pyr_redox_2	PF07992.10	2-289			+	+	Syntrophobotulus_glycolicus_DSM_8271_uid63343	Bacteria	Firmicutes	Clostridia	Clostridiales	Peptococcaceae	Syntrophobotulus
gi|325293545|ref|YP_004279409.1|	324	Pyr_redox_2	PF07992.10	6-302			+	+	Agrobacterium_H13_3_uid63403	Bacteria	Proteobacteria	Alphaproteobacteria	Rhizobiales	Rhizobiaceae	Rhizobium
gi|325295389|ref|YP_004281903.1|	308	Pyr_redox_2	PF07992.10	4-292	+		+	+	Desulfurobacterium_thermolithotrophum_DSM_11699_uid63405	Bacteria	Aquificae	Desulfurobacteriales	Desulfurobacteriaceae	Desulfurobacterium
gi|325297830|ref|YP_004257747.1|	315	Pyr_redox_2	PF07992.10	6-298			+	+	Bacteroides_salanitronis_DSM_18170_uid63269	Bacteria	Bacteroidetes	Bacteroidia	Bacteroidales	Bacteroidaceae	Bacteroides
gi|325955584|ref|YP_004239244.1|	316	Pyr_redox_2	PF07992.10	8-300			+	+	Weeksella_virosa_DSM_16922_uid63627	Bacteria	Bacteroidetes	Flavobacteriia	Flavobacteriales	Flavobacteriaceae	Weeksella
gi|325956378|ref|YP_004291790.1|	309	Pyr_redox_2	PF07992.10	5-293	+		+	+	Lactobacillus_acidophilus_30SC_uid63605	Bacteria	Firmicutes	Bacilli	Lactobacillales	Lactobacillaceae	Lactobacillus
gi|325960165|ref|YP_004291631.1|	304	Pyr_redox_2	PF07992.10	4-289			+	+	Methanobacterium_AL_21_uid63623	Archaea	Euryarchaeota	Methanobacteria	Methanobacteriales	Methanobacteriaceae	Methanobacterium
gi|325964432|ref|YP_004242338.1|	325	Pyr_redox_2	PF07992.10	4-294			+	+	Arthrobacter_phenanthrenivorans_Sphe3_uid63629	Bacteria	Actinobacteria	Actinobacteridae	Actinomycetales	Micrococcineae	Micrococcaceae
gi|325965286|ref|YP_004243192.1|	318	Pyr_redox_2	PF07992.10	12-302			+	+	Arthrobacter_phenanthrenivorans_Sphe3_uid63629	Bacteria	Actinobacteria	Actinobacteridae	Actinomycetales	Micrococcineae	Micrococcaceae
gi|325968041|ref|YP_004244233.1|	335	Pyr_redox_2	PF07992.10	25-315			+	+	Vulcanisaeta_moutnovskia_768_28_uid63631	Archaea	Crenarchaeota	Thermoprotei	Thermoproteales	Thermoproteaceae	Vulcanisaeta
gi|325971725|ref|YP_004247916.1|	312	Pyr_redox_2	PF07992.10	4-292			+	+	Spirochaeta_Buddy_uid63633	Bacteria	Spirochaetes	Spirochaetales	Spirochaetaceae	Sphaerochaeta
gi|325973332|ref|YP_004250396.1|	310	Pyr_redox_2	PF07992.10	6-294			+	+	Mycoplasma_suis_Illinois_uid61897	Bacteria	Tenericutes	Mollicutes	Mycoplasmataceae	Mycoplasma
gi|325977611|ref|YP_004287327.1|	304	Pyr_redox_2	PF07992.10	2-289	+		+	+	Streptococcus_gallolyticus_ATCC_BAA_2069_uid63617	Bacteria	Firmicutes	Bacilli	Lactobacillales	Streptococcaceae	Streptococcus
gi|325983523|ref|YP_004295925.1|	327	Pyr_redox_2	PF07992.10	17-312			+	+	Nitrosomonas_AL212_uid55727	Bacteria	Proteobacteria	Betaproteobacteria	Nitrosomonadales	Nitrosomonadaceae	Nitrosomonas
gi|325989767|ref|YP_004249466.1|	310	Pyr_redox_2	PF07992.10	6-294			+	+	Mycoplasma_suis_KI3806_uid63665	Bacteria	Tenericutes	Mollicutes	Mycoplasmataceae	Mycoplasma
gi|326318089|ref|YP_004235761.1|	319	Pyr_redox_2	PF07992.10	7-302			+	+	Acidovorax_avenae_ATCC_19860_uid42497	Bacteria	Proteobacteria	Betaproteobacteria	Burkholderiales	Comamonadaceae	Acidovorax
gi|326404906|ref|YP_004284988.1|	345	Pyr_redox_2	PF07992.10	31-323	+		+	+	Acidiphilium_multivorum_AIU301_uid63345	Bacteria	Proteobacteria	Alphaproteobacteria	Rhodospirillales	Acetobacteraceae	Acidiphilium
gi|326789393|ref|YP_004307214.1|	303	Pyr_redox_2	PF07992.10	2-287			+	+	Clostridium_lentocellum_DSM_5427_uid49117	Bacteria	Firmicutes	Clostridia	Clostridiales	Lachnospiraceae	Cellulosilyticum
gi|326796013|ref|YP_004313833.1|	317	Pyr_redox_2	PF07992.10	7-302			+	+	Marinomonas_mediterranea_MMB_1_uid64753	Bacteria	Proteobacteria	Gammaproteobacteria	Oceanospirillales	Marinomonas
gi|326800678|ref|YP_004318497.1|	321	Pyr_redox_2	PF07992.10	8-298			+	+	Sphingobacterium_21_uid64755	Bacteria	Bacteroidetes	Sphingobacteriia	Sphingobacteriales	Sphingobacteriaceae	Sphingobacterium
gi|326802890|ref|YP_004320708.1|	311	Pyr_redox_2	PF07992.10	8-295	+		+	+	Aerococcus_urinae_ACS_120_V_Col10a_uid64757	Bacteria	Firmicutes	Bacilli	Lactobacillales	Aerococcaceae	Aerococcus
gi|327313473|ref|YP_004328910.1|	310	Pyr_redox_2	PF07992.10	4-296			+	+	Prevotella_denticola_F0289_uid65091	Bacteria	Bacteroidetes	Bacteroidia	Bacteroidales	Prevotellaceae	Prevotella
gi|327399193|ref|YP_004340062.1|	305	Pyr_redox_2	PF07992.10	2-290	+		+	+	Hippea_maritima_DSM_10411_uid65267	Bacteria	Proteobacteria	Deltaproteobacteria	Desulfurellales	Desulfurellaceae	Hippea
gi|327401856|ref|YP_004342695.1|	300	Pyr_redox_2	PF07992.10	3-285	+		+	+	Archaeoglobus_veneficus_SNP6_uid65269	Archaea	Euryarchaeota	Archaeoglobi	Archaeoglobales	Archaeoglobaceae	Archaeoglobus
gi|327405425|ref|YP_004346263.1|	315	Pyr_redox_2	PF07992.10	6-299			+	+	Fluviicola_taffensis_DSM_16823_uid65271	Bacteria	Bacteroidetes	Flavobacteriia	Flavobacteriales	Cryomorphaceae	Fluviicola
gi|328542875|ref|YP_004302984.1|	321	Pyr_redox_2	PF07992.10	6-298			+	+	Polymorphum_gilvum_SL003B_26A1_uid65447	Bacteria	Proteobacteria	Alphaproteobacteria	Polymorphum
gi|328949584|ref|YP_004366919.1|	327	Pyr_redox_2	PF07992.10	18-305	+		+	+	Marinithermus_hydrothermalis_DSM_14884_uid65783	Bacteria	Deinococcus-Thermus	Deinococci	Thermales	Thermaceae	Marinithermus
gi|328951913|ref|YP_004369247.1|	310	Pyr_redox_2	PF07992.10	6-295			+	+	Desulfobacca_acetoxidans_DSM_11109_uid65785	Bacteria	Proteobacteria	Deltaproteobacteria	Syntrophobacterales	Syntrophaceae	Desulfobacca
gi|328955556|ref|YP_004372889.1|	314	Pyr_redox_2	PF07992.10	7-298			+	+	Coriobacterium_glomerans_PW2_uid65787	Bacteria	Actinobacteria	Coriobacteridae	Coriobacteriales	Coriobacterineae	Coriobacteriaceae
gi|328956741|ref|YP_004374127.1|	321	Pyr_redox_2	PF07992.10	8-295	+		+	+	Carnobacterium_17_4_uid65789	Bacteria	Firmicutes	Bacilli	Lactobacillales	Carnobacteriaceae	Carnobacterium
gi|330444482|ref|YP_004377468.1|	311	Pyr_redox_2	PF07992.10	4-299	+		+	+	Chlamydophila_pecorum_E58_uid66295	Bacteria	Chlamydiae	Chlamydiales	Chlamydiaceae	Chlamydia	Chlamydophilagroup
gi|330470818|ref|YP_004408561.1|	316	Pyr_redox_2	PF07992.10	5-299	+		+	+	Verrucosispora_maris_AB_18_032_uid66297	Bacteria	Actinobacteria	Actinobacteridae	Actinomycetales	Micromonosporineae	Micromonosporaceae
gi|330501980|ref|YP_004378849.1|	315	Pyr_redox_2	PF07992.10	7-301			+	+	Pseudomonas_mendocina_NK_01_uid66299	Bacteria	Proteobacteria	Gammaproteobacteria	Pseudomonadales	Pseudomonadaceae	Pseudomonas
gi|330503295|ref|YP_004380164.1|	316	Pyr_redox_2	PF07992.10	7-302			+	+	Pseudomonas_mendocina_NK_01_uid66299	Bacteria	Proteobacteria	Gammaproteobacteria	Pseudomonadales	Pseudomonadaceae	Pseudomonas
gi|330810445|ref|YP_004354907.1|	319	Pyr_redox_2	PF07992.10	7-302			+	+	Pseudomonas_brassicacearum_NFM421_uid66303	Bacteria	Proteobacteria	Gammaproteobacteria	Pseudomonadales	Pseudomonadaceae	Pseudomonas
gi|330811676|ref|YP_004356138.1|	320	Pyr_redox_2	PF07992.10	7-301			+	+	Pseudomonas_brassicacearum_NFM421_uid66303	Bacteria	Proteobacteria	Gammaproteobacteria	Pseudomonadales	Pseudomonadaceae	Pseudomonas
gi|330813711|ref|YP_004357950.1|	316	Pyr_redox_2	PF07992.10	9-301	+		+	+	Candidatus_Pelagibacter_IMCC9063_uid66305	Bacteria	Proteobacteria	Alphaproteobacteria	SAR11cluster	CandidatusPelagibacter
gi|330815816|ref|YP_004359521.1|	320	Pyr_redox_2	PF07992.10	7-302	+		+	+	Burkholderia_gladioli_BSR3_uid66301	Bacteria	Proteobacteria	Betaproteobacteria	Burkholderiales	Burkholderiaceae	Burkholderia
gi|330826249|ref|YP_004389552.1|	316	Pyr_redox_2	PF07992.10	7-302	+		+	+	Alicycliphilus_denitrificans_K601_uid66307	Bacteria	Proteobacteria	Betaproteobacteria	Burkholderiales	Comamonadaceae	Alicycliphilus
gi|330829980|ref|YP_004392932.1|	316	Pyr_redox_2	PF07992.10	7-302	+		+	+	Aeromonas_veronii_B565_uid66323	Bacteria	Proteobacteria	Gammaproteobacteria	Aeromonadales	Aeromonadaceae	Aeromonas
gi|330833355|ref|YP_004402180.1|	305	Pyr_redox_2	PF07992.10	2-289	+		+	+	Streptococcus_suis_ST3_uid66327	Bacteria	Firmicutes	Bacilli	Lactobacillales	Streptococcaceae	Streptococcus
gi|330835370|ref|YP_004410098.1|	327	Pyr_redox_2	PF07992.10	20-309			+	+	Metallosphaera_cuprina_Ar_4_uid66329	Archaea	Crenarchaeota	Thermoprotei	Sulfolobales	Sulfolobaceae	Metallosphaera
gi|330836899|ref|YP_004411540.1|	313	Pyr_redox_2	PF07992.10	7-293			+	+	Spirochaeta_coccoides_DSM_17374_uid66331	Bacteria	Spirochaetes	Spirochaetales	Spirochaetaceae	Sphaerochaeta
gi|331266685|ref|YP_004326315.1|	303	Pyr_redox_2	PF07992.10	2-288	+		+	+	Streptococcus_oralis_Uo5_uid65449	Bacteria	Firmicutes	Bacilli	Lactobacillales	Streptococcaceae	Streptococcus
gi|33151568|ref|NP_872921.1|	317	Pyr_redox_2	PF07992.10	6-301			+	+	Haemophilus_ducreyi_35000HP_uid57625	Bacteria	Proteobacteria	Gammaproteobacteria	Pasteurellales	Pasteurellaceae	Haemophilus
gi|331700380|ref|YP_004336619.1|	332	Pyr_redox_2	PF07992.10	7-295			+	+	Pseudonocardia_dioxanivorans_CB1190_uid65087	Bacteria	Actinobacteria	Actinobacteridae	Actinomycetales	Pseudonocardineae	Pseudonocardiaceae
gi|331701689|ref|YP_004398648.1|	317	Pyr_redox_2	PF07992.10	5-292	+		+	+	Lactobacillus_buchneri_NRRL_B_30929_uid66205	Bacteria	Firmicutes	Bacilli	Lactobacillales	Lactobacillaceae	Lactobacillus
gi|332157657|ref|YP_004422936.1|	330	Pyr_redox_2	PF07992.10	18-310	+		+	+	Pyrococcus_NA2_uid66551	Archaea	Euryarchaeota	Thermococci	Thermococcales	Thermococcaceae	Pyrococcus
gi|332162222|ref|YP_004298799.1|	320	Pyr_redox_2	PF07992.10	7-302			+	+	Yersinia_enterocolitica_palearctica_105_5R_r__uid63663	Bacteria	Proteobacteria	Gammaproteobacteria	Enterobacteriales	Enterobacteriaceae	Yersinia
gi|332285172|ref|YP_004417083.1|	319	Pyr_redox_2	PF07992.10	7-303			+	+	Pusillimonas_T7_7_uid66391	Bacteria	Proteobacteria	Betaproteobacteria	Burkholderiales	Alcaligenaceae	Pusillimonas
gi|332287412|ref|YP_004422313.1|	311	Pyr_redox_2	PF07992.10	4-299	+		+	+	Chlamydophila_psittaci_6BC_uid63621	Bacteria	Chlamydiae	Chlamydiales	Chlamydiaceae	Chlamydia	Chlamydophilagroup
gi|332290389|ref|YP_004421241.1|	320	Pyr_redox_2	PF07992.10	6-301			+	+	Gallibacterium_anatis_UMN179_uid66567	Bacteria	Proteobacteria	Gammaproteobacteria	Pasteurellales	Pasteurellaceae	Gallibacterium
gi|332291100|ref|YP_004429709.1|	335	Pyr_redox_2	PF07992.10	6-298			+	+	Krokinobacter_4H_3_7_5_uid66593	Bacteria	Bacteroidetes	Flavobacteriia	Flavobacteriales	Flavobacteriaceae	Dokdonia
gi|332298827|ref|YP_004440749.1|	312	Pyr_redox_2	PF07992.10	6-292			+	+	Treponema_brennaborense_DSM_12168_uid66607	Bacteria	Spirochaetes	Spirochaetales	Spirochaetaceae	Treponema
gi|332299850|ref|YP_004441771.1|	315	Pyr_redox_2	PF07992.10	7-299			+	+	Porphyromonas_asaccharolytica_DSM_20707_uid66603	Bacteria	Bacteroidetes	Bacteroidia	Bacteroidales	Porphyromonadaceae	Porphyromonas
gi|332306358|ref|YP_004434209.1|	316	Pyr_redox_2	PF07992.10	7-302			+	+	Glaciecola_4H_3_7_YE_5_uid66595	Bacteria	Proteobacteria	Gammaproteobacteria	Alteromonadales	Alteromonadaceae	Glaciecola
gi|33241658|ref|NP_876599.1|	311	Pyr_redox_2	PF07992.10	4-299	+		+	+	Chlamydophila_pneumoniae_TW_183_uid57997	Bacteria	Chlamydiae	Chlamydiales	Chlamydiaceae	Chlamydia	Chlamydophilagroup
gi|332667790|ref|YP_004450578.1|	314	Pyr_redox_2	PF07992.10	8-297			+	+	Haliscomenobacter_hydrossis_DSM_1100_uid66777	Bacteria	Bacteroidetes	Sphingobacteriia	Sphingobacteriales	Saprospiraceae	Haliscomenobacter
gi|332669011|ref|YP_004452019.1|	328	Pyr_redox_2	PF07992.10	5-294			+	+	Cellulomonas_fimi_ATCC_484_uid66779	Bacteria	Actinobacteria	Actinobacteridae	Actinomycetales	Micrococcineae	Cellulomonadaceae
gi|332672282|ref|YP_004455290.1|	336	Pyr_redox_2	PF07992.10	9-299	+		+	+	Cellulomonas_fimi_ATCC_484_uid66779	Bacteria	Actinobacteria	Actinobacteridae	Actinomycetales	Micrococcineae	Cellulomonadaceae
gi|332686436|ref|YP_004456210.1|	309	Pyr_redox_2	PF07992.10	2-289	+		+	+	Melissococcus_plutonius_ATCC_35311_uid66803	Bacteria	Firmicutes	Bacilli	Lactobacillales	Enterococcaceae	Melissococcus
gi|332797879|ref|YP_004459379.1|	323	Pyr_redox_2	PF07992.10	16-305			+	+	Acidianus_hospitalis_W1_uid66875	Archaea	Crenarchaeota	Thermoprotei	Sulfolobales	Sulfolobaceae	Acidianus
gi|332798247|ref|YP_004459746.1|	303	Pyr_redox_2	PF07992.10	2-289			+	+	Tepidanaerobacter_Re1_uid66873	Bacteria	Firmicutes	Clostridia	Thermoanaerobacterales	Thermoanaerobacteraceae	Tepidanaerobacter
gi|333893379|ref|YP_004467254.1|	321	Pyr_redox_2	PF07992.10	7-302			+	+	Alteromonas_SN2_uid67349	Bacteria	Proteobacteria	Gammaproteobacteria	Alteromonadales	Alteromonadaceae	Alteromonas
gi|333896231|ref|YP_004470105.1|	302	Pyr_redox_2	PF07992.10	2-288	+		+	+	Thermoanaerobacterium_xylanolyticum_LX_11_uid63163	Bacteria	Firmicutes	Clostridia	Thermoanaerobacterales	ThermoanaerobacteralesFamilyIII	IncertaeSedis
gi|333900520|ref|YP_004474393.1|	316	Pyr_redox_2	PF07992.10	7-302			+	+	Pseudomonas_fulva_12_X_uid67351	Bacteria	Proteobacteria	Gammaproteobacteria	Pseudomonadales	Pseudomonadaceae	Pseudomonas
gi|333901553|ref|YP_004475426.1|	315	Pyr_redox_2	PF07992.10	7-301			+	+	Pseudomonas_fulva_12_X_uid67351	Bacteria	Proteobacteria	Gammaproteobacteria	Pseudomonadales	Pseudomonadaceae	Pseudomonas
gi|333904529|ref|YP_004478400.1|	307	Pyr_redox_2	PF07992.10	2-289	+		+	+	Streptococcus_parauberis_KCTC_11537_uid67355	Bacteria	Firmicutes	Bacilli	Lactobacillales	Streptococcaceae	Streptococcus
gi|333908915|ref|YP_004482501.1|	317	Pyr_redox_2	PF07992.10	7-302			+	+	Marinomonas_posidonica_IVIA_Po_181_uid67323	Bacteria	Proteobacteria	Gammaproteobacteria	Oceanospirillales	Marinomonas
gi|333912902|ref|YP_004486634.1|	317	Pyr_redox_2	PF07992.10	7-303			+	+	Delftia_Cs1_4_uid67319	Bacteria	Proteobacteria	Betaproteobacteria	Burkholderiales	Comamonadaceae	Delftia
gi|333922226|ref|YP_004495807.1|	332	Pyr_redox_2	PF07992.10	16-304			+	+	Amycolicicoccus_subflavus_DQS3_9A1_uid67253	Bacteria	Actinobacteria	Actinobacteridae	Actinomycetales	Corynebacterineae	Mycobacteriaceae
gi|333923203|ref|YP_004496783.1|	306	Pyr_redox_2	PF07992.10	4-291			+	+	Desulfotomaculum_carboxydivorans_CO_1_SRB_uid67317	Bacteria	Firmicutes	Clostridia	Clostridiales	Peptococcaceae	Desulfotomaculum
gi|333923521|ref|YP_004497101.1|	307	Pyr_redox_2	PF07992.10	4-291			+	+	Desulfotomaculum_carboxydivorans_CO_1_SRB_uid67317	Bacteria	Firmicutes	Clostridia	Clostridiales	Peptococcaceae	Desulfotomaculum
gi|333926522|ref|YP_004500101.1|	323	Pyr_redox_2	PF07992.10	7-303			+	+	Serratia_AS12_uid67315	Bacteria	Proteobacteria	Gammaproteobacteria	Enterobacteriales	Enterobacteriaceae	Serratia
gi|333931475|ref|YP_004505053.1|	323	Pyr_redox_2	PF07992.10	7-303			+	+	Serratia_plymuthica_AS9_uid67313	Bacteria	Proteobacteria	Gammaproteobacteria	Enterobacteriales	Enterobacteriaceae	Serratia
gi|333978884|ref|YP_004516829.1|	304	Pyr_redox_2	PF07992.10	2-289			+	+	Desulfotomaculum_kuznetsovii_DSM_6115_uid67357	Bacteria	Firmicutes	Clostridia	Clostridiales	Peptococcaceae	Desulfotomaculum
gi|333984694|ref|YP_004513904.1|	318	Pyr_redox_2	PF07992.10	7-302			+	+	Methylomonas_methanica_MC09_uid67363	Bacteria	Proteobacteria	Gammaproteobacteria	Methylococcales	Methylococcaceae	Methylomonas
gi|333986436|ref|YP_004519043.1|	304	Pyr_redox_2	PF07992.10	4-289	+		+	+	Methanobacterium_SWAN_1_uid67359	Archaea	Euryarchaeota	Methanobacteria	Methanobacteriales	Methanobacteriaceae	Methanobacterium
gi|333992977|ref|YP_004525591.1|	331	Pyr_redox_2	PF07992.10	8-297			+	+	Mycobacterium_JDM601_uid67369	Bacteria	Actinobacteria	Actinobacteridae	Actinomycetales	Corynebacterineae	Mycobacteriaceae
gi|333996422|ref|YP_004529035.1|	317	Pyr_redox_2	PF07992.10	6-298	+		+	+	Treponema_azotonutricium_ZAS_9_uid67365	Bacteria	Spirochaetes	Spirochaetales	Spirochaetaceae	Treponema
gi|333996739|ref|YP_004529351.1|	308	Pyr_redox_2	PF07992.10	6-293	+		+	+	Treponema_primitia_ZAS_2_uid67367	Bacteria	Spirochaetes	Spirochaetales	Spirochaetaceae	Treponema
gi|334141630|ref|YP_004534836.1|	323	Pyr_redox_2	PF07992.10	7-299	+		+	+	Novosphingobium_PP1Y_uid67383	Bacteria	Proteobacteria	Alphaproteobacteria	Sphingomonadales	Sphingomonadaceae	Novosphingobium
gi|334144074|ref|YP_004537230.1|	317	Pyr_redox_2	PF07992.10	6-301			+	+	Thioalkalimicrobium_cyclicum_ALM1_uid67391	Bacteria	Proteobacteria	Gammaproteobacteria	Thiotrichales	Piscirickettsiaceae	Thioalkalimicrobium
gi|334146874|ref|YP_004509802.1|	313	Pyr_redox_2	PF07992.10	5-297			+	+	Porphyromonas_gingivalis_TDC60_uid67407	Bacteria	Bacteroidetes	Bacteroidia	Bacteroidales	Porphyromonadaceae	Porphyromonas
gi|334316202|ref|YP_004548821.1|	324	Pyr_redox_2	PF07992.10	6-302	+		+	+	Sinorhizobium_meliloti_AK83_uid52607	Bacteria	Proteobacteria	Alphaproteobacteria	Rhizobiales	Rhizobiaceae	Sinorhizobium
gi|334319310|ref|YP_004551869.1|	332	Pyr_redox_2	PF07992.10	6-299	+		+	+	Sinorhizobium_meliloti_AK83_uid52607	Bacteria	Proteobacteria	Alphaproteobacteria	Rhizobiales	Rhizobiaceae	Sinorhizobium
gi|334338430|ref|YP_004543582.1|	351	Pyr_redox_2	PF07992.10	18-308	+		+	+	Isoptericola_variabilis_225_uid67501	Bacteria	Actinobacteria	Actinobacteridae	Actinomycetales	Micrococcineae	Promicromonosporaceae
gi|334340820|ref|YP_004545800.1|	305	Pyr_redox_2	PF07992.10	4-291			+	+	Desulfotomaculum_ruminis_DSM_2154_uid67507	Bacteria	Firmicutes	Clostridia	Clostridiales	Peptococcaceae	Desulfotomaculum
gi|334344907|ref|YP_004553459.1|	320	Pyr_redox_2	PF07992.10	7-298	+		+	+	Sphingobium_chlorophenolicum_L_1_uid52597	Bacteria	Proteobacteria	Alphaproteobacteria	Sphingomonadales	Sphingomonadaceae	Sphingobium
gi|33519846|ref|NP_878678.1|	323	Pyr_redox_2	PF07992.10	10-307			+	+	Candidatus_Blochmannia_floridanus_uid57999	Bacteria	Proteobacteria	Gammaproteobacteria	Enterobacteriales	Enterobacteriaceae	antendosymbionts
gi|33593457|ref|NP_881101.1|	319	Pyr_redox_2	PF07992.10	7-303	+		+	+	Bordetella_pertussis_Tohama_I_uid57617	Bacteria	Proteobacteria	Betaproteobacteria	Burkholderiales	Alcaligenaceae	Bordetella
gi|33597980|ref|NP_885623.1|	328	Pyr_redox_2	PF07992.10	16-312	+		+	+	Bordetella_parapertussis_12822_uid57615	Bacteria	Proteobacteria	Betaproteobacteria	Burkholderiales	Alcaligenaceae	Bordetella
gi|33598779|ref|NP_886422.1|	317	Pyr_redox_2	PF07992.10	7-302	+		+	+	Bordetella_parapertussis_12822_uid57615	Bacteria	Proteobacteria	Betaproteobacteria	Burkholderiales	Alcaligenaceae	Bordetella
gi|33602886|ref|NP_890446.1|	319	Pyr_redox_2	PF07992.10	7-303	+		+	+	Bordetella_bronchiseptica_RB50_uid57613	Bacteria	Proteobacteria	Betaproteobacteria	Burkholderiales	Alcaligenaceae	Bordetella
gi|33603853|ref|NP_891413.1|	346	Pyr_redox_2	PF07992.10	36-331	+		+	+	Bordetella_bronchiseptica_RB50_uid57613	Bacteria	Proteobacteria	Betaproteobacteria	Burkholderiales	Alcaligenaceae	Bordetella
gi|336054481|ref|YP_004562768.1|	311	Pyr_redox_2	PF07992.10	5-293	+		+	+	Lactobacillus_kefiranofaciens_ZW3_uid67985	Bacteria	Firmicutes	Bacilli	Lactobacillales	Lactobacillaceae	Lactobacillus
gi|336063731|ref|YP_004558590.1|	304	Pyr_redox_2	PF07992.10	2-289	+		+	+	Streptococcus_pasteurianus_ATCC_43144_uid68019	Bacteria	Firmicutes	Bacilli	Lactobacillales	Streptococcaceae	Streptococcus
gi|336113407|ref|YP_004568174.1|	315	Pyr_redox_2	PF07992.10	7-294	+		+	+	Bacillus_coagulans_2_6_uid68053	Bacteria	Firmicutes	Bacilli	Bacillales	Bacillaceae	Bacillus
gi|336119372|ref|YP_004574149.1|	324	Pyr_redox_2	PF07992.10	6-296	+		+	+	Microlunatus_phosphovorus_NM_1_uid68055	Bacteria	Actinobacteria	Actinobacteridae	Actinomycetales	Propionibacterineae	Propionibacteriaceae
gi|336120954|ref|YP_004575741.1|	331	Pyr_redox_2	PF07992.10	10-300	+		+	+	Microlunatus_phosphovorus_NM_1_uid68055	Bacteria	Actinobacteria	Actinobacteridae	Actinomycetales	Propionibacterineae	Propionibacteriaceae
gi|336124489|ref|YP_004566537.1|	340	Pyr_redox_2	PF07992.10	28-323	+		+	+	Vibrio_anguillarum_775_uid68057	Bacteria	Proteobacteria	Gammaproteobacteria	Vibrionales	Vibrionaceae	Vibrio
gi|336173038|ref|YP_004580176.1|	327	Pyr_redox_2	PF07992.10	8-301			+	+	Lacinutrix_5H_3_7_4_uid68067	Bacteria	Bacteroidetes	Flavobacteriia	Flavobacteriales	Flavobacteriaceae	Lacinutrix
gi|336180334|ref|YP_004585709.1|	345	Pyr_redox_2	PF07992.10	21-310	+		+	+	Frankia_symbiont_of_Datisca_glomerata_uid46257	Bacteria	Actinobacteria	Actinobacteridae	Actinomycetales	Frankineae	Frankiaceae
gi|336233934|ref|YP_004586550.1|	315	Pyr_redox_2	PF07992.10	7-294	+		+	+	Geobacillus_thermoglucosidasius_C56_YS93_uid48129	Bacteria	Firmicutes	Bacilli	Bacillales	Bacillaceae	Geobacillus
gi|336249495|ref|YP_004593205.1|	322	Pyr_redox_2	PF07992.10	7-303	+		+	+	Enterobacter_aerogenes_KCTC_2190_uid68103	Bacteria	Proteobacteria	Gammaproteobacteria	Enterobacteriales	Enterobacteriaceae	Enterobacter
gi|336251639|ref|YP_004598870.1|	347	Pyr_redox_2	PF07992.10	12-321			+	+	Halopiger_xanaduensis_SH_6_uid68105	Archaea	Euryarchaeota	Halobacteria	Halobacteriales	Halobacteriaceae	Halopiger
gi|336321796|ref|YP_004601764.1|	326	Pyr_redox_2	PF07992.10	5-295	+		+	+	_Cellvibrio__gilvus_ATCC_13127_uid68143	Bacteria	Actinobacteria	Actinobacteridae	Actinomycetales	Micrococcineae	Cellulomonadaceae
gi|336322285|ref|YP_004602253.1|	335	Pyr_redox_2	PF07992.10	11-301	+		+	+	_Cellvibrio__gilvus_ATCC_13127_uid68143	Bacteria	Actinobacteria	Actinobacteridae	Actinomycetales	Micrococcineae	Cellulomonadaceae
gi|336323264|ref|YP_004603231.1|	318	Pyr_redox_2	PF07992.10	14-303	+		+	+	Flexistipes_sinusarabici_DSM_4947_uid68147	Bacteria	Deferribacteres	Deferribacterales	Deferribacteraceae	Flexistipes
gi|336326724|ref|YP_004606690.1|	347	Pyr_redox_2	PF07992.10	44-332	+		+	+	Corynebacterium_resistens_DSM_45100_uid50555	Bacteria	Actinobacteria	Actinobacteridae	Actinomycetales	Corynebacterineae	Corynebacteriaceae
gi|336453863|ref|YP_004608329.1|	312	Pyr_redox_2	PF07992.10	2-297	+		+	+	Helicobacter_bizzozeronii_CIII_1_uid68141	Bacteria	Proteobacteria	Epsilonproteobacteria	Campylobacterales	Helicobacteraceae	Helicobacter
gi|336476655|ref|YP_004615796.1|	300	Pyr_redox_2	PF07992.10	2-286			+	+	Methanosalsum_zhilinae_DSM_4017_uid68249	Archaea	Euryarchaeota	Methanomicrobia	Methanosarcinales	Methanosarcinaceae	Methanosalsum
gi|337266897|ref|YP_004610952.1|	324	Pyr_redox_2	PF07992.10	6-302			+	+	Mesorhizobium_opportunistum_WSM2075_uid40861	Bacteria	Proteobacteria	Alphaproteobacteria	Rhizobiales	Phyllobacteriaceae	Mesorhizobium
gi|337280825|ref|YP_004620297.1|	331	Pyr_redox_2	PF07992.10	21-316	+		+	+	Ramlibacter_tataouinensis_TTB310_uid68279	Bacteria	Proteobacteria	Betaproteobacteria	Burkholderiales	Comamonadaceae	Ramlibacter
gi|337283484|ref|YP_004622955.1|	303	Pyr_redox_2	PF07992.10	2-288	+		+	+	Streptococcus_parasanguinis_ATCC_15912_uid49313	Bacteria	Firmicutes	Bacilli	Lactobacillales	Streptococcaceae	Streptococcus
gi|337284574|ref|YP_004624048.1|	330	Pyr_redox_2	PF07992.10	18-310			+	+	Pyrococcus_yayanosii_CH1_uid68281	Archaea	Euryarchaeota	Thermococci	Thermococcales	Thermococcaceae	Pyrococcus
gi|337286512|ref|YP_004625985.1|	307	Pyr_redox_2	PF07992.10	5-293	+		+	+	Thermodesulfatator_indicus_DSM_15286_uid68285	Bacteria	Thermodesulfobacteria	Thermodesulfobacteriales	Thermodesulfobacteriaceae	Thermodesulfatator
gi|337289144|ref|YP_004628616.1|	306	Pyr_redox_2	PF07992.10	2-290			+	+	Thermodesulfobacterium_OPB45_uid68283	Bacteria	Thermodesulfobacteria	Thermodesulfobacteriales	Thermodesulfobacteriaceae	Thermodesulfobacterium
gi|337291944|ref|YP_004630965.1|	318	Pyr_redox_2	PF07992.10	14-302			+	+	Corynebacterium_ulcerans_BR_AD22_uid68291	Bacteria	Actinobacteria	Actinobacteridae	Actinomycetales	Corynebacterineae	Corynebacteriaceae
gi|337742046|ref|YP_004633774.1|	321	Pyr_redox_2	PF07992.10	7-299	+		+	+	Oligotropha_carboxidovorans_OM5_uid72795	Bacteria	Proteobacteria	Alphaproteobacteria	Rhizobiales	Bradyrhizobiaceae	Oligotropha
gi|337744554|ref|YP_004638716.1|	317	Pyr_redox_2	PF07992.10	2-292			+	+	Paenibacillus_mucilaginosus_KNP414_uid68311	Bacteria	Firmicutes	Bacilli	Bacillales	Paenibacillaceae	Paenibacillus
gi|337751255|ref|YP_004645417.1|	317	Pyr_redox_2	PF07992.10	2-292			+	+	Paenibacillus_mucilaginosus_KNP414_uid68311	Bacteria	Firmicutes	Bacilli	Bacillales	Paenibacillaceae	Paenibacillus
gi|337755772|ref|YP_004648283.1|	316	Pyr_redox_2	PF07992.10	5-300			+	+	Francisella_TX077308_uid68321	Bacteria	Proteobacteria	Gammaproteobacteria	Thiotrichales	Francisellaceae	Francisella
gi|338176017|ref|YP_004652827.1|	316	Pyr_redox_2	PF07992.10	4-299	+		+	+	Parachlamydia_acanthamoebae_UV7_uid68335	Bacteria	Chlamydiae	Chlamydiales	Parachlamydiaceae	Parachlamydia
gi|338203941|ref|YP_004650086.1|	310	Pyr_redox_2	PF07992.10	7-295			+	+	Lactobacillus_reuteri_SD2112_uid55357	Bacteria	Firmicutes	Bacilli	Lactobacillales	Lactobacillaceae	Lactobacillus
gi|338209741|ref|YP_004653788.1|	313	Pyr_redox_2	PF07992.10	6-296			+	+	Runella_slithyformis_DSM_19594_uid68317	Bacteria	Bacteroidetes	Cytophagia	Cytophagales	Cytophagaceae	Runella
gi|338533162|ref|YP_004666496.1|	320	Pyr_redox_2	PF07992.10	7-304	+		+	+	Myxococcus_fulvus_HW_1_uid68443	Bacteria	Proteobacteria	Deltaproteobacteria	Myxococcales	Cystobacterineae	Myxococcaceae
gi|338706764|ref|YP_004673532.1|	307	Pyr_redox_2	PF07992.10	5-291	+		+	+	Treponema_paraluiscuniculi_Cuniculi_A_uid68447	Bacteria	Spirochaetes	Spirochaetales	Spirochaetaceae	Treponema
gi|338707147|ref|YP_004661348.1|	316	Pyr_redox_2	PF07992.10	8-299	+		+	+	Zymomonas_mobilis_pomaceae_ATCC_29192_uid68445	Bacteria	Proteobacteria	Alphaproteobacteria	Sphingomonadales	Sphingomonadaceae	Zymomonas
gi|338730975|ref|YP_004660367.1|	314	Pyr_redox_2	PF07992.10	15-302	+		+	+	Thermotoga_thermarum_DSM_5069_uid68449	Bacteria	Thermotogae	Thermotogales	Thermotogaceae	Thermotoga
gi|338732729|ref|YP_004671202.1|	317	Pyr_redox_2	PF07992.10	4-299	+		+	+	Simkania_negevensis_Z_uid68451	Bacteria	Chlamydiae	Chlamydiales	Simkaniaceae	Simkania
gi|338741495|ref|YP_004678457.1|	322	Pyr_redox_2	PF07992.10	8-300	+		+	+	Hyphomicrobium_MC1_uid68453	Bacteria	Proteobacteria	Alphaproteobacteria	Rhizobiales	Hyphomicrobiaceae	Hyphomicrobium
gi|339320131|ref|YP_004679826.1|	308	Pyr_redox_2	PF07992.10	3-295	+		+	+	Candidatus_Midichloria_mitochondrii_IricVA_uid68687	Bacteria	Proteobacteria	Alphaproteobacteria	Rickettsiales	CandidatusMidichloriaceae	CandidatusMidichloria
gi|339324915|ref|YP_004684608.1|	321	Pyr_redox_2	PF07992.10	5-306	+		+	+	Cupriavidus_necator_N_1_uid68689	Bacteria	Proteobacteria	Betaproteobacteria	Burkholderiales	Burkholderiaceae	Cupriavidus
gi|339326077|ref|YP_004685770.1|	337	Pyr_redox_2	PF07992.10	11-306	+		+	+	Cupriavidus_necator_N_1_uid68689	Bacteria	Proteobacteria	Betaproteobacteria	Burkholderiales	Burkholderiaceae	Cupriavidus
gi|339442263|ref|YP_004708268.1|	300	Pyr_redox_2	PF07992.10	2-289			+	+	Clostridium_SY8519_uid68705	Bacteria	Firmicutes	Clostridia	Clostridiales	Clostridiaceae	Clostridium
gi|339442587|ref|YP_004708592.1|	308	Pyr_redox_2	PF07992.10	2-289			+	+	Clostridium_SY8519_uid68705	Bacteria	Firmicutes	Clostridia	Clostridiales	Clostridiaceae	Clostridium
gi|339445380|ref|YP_004711384.1|	308	Pyr_redox_2	PF07992.10	7-295	+		+	+	Eggerthella_YY7918_uid68707	Bacteria	Actinobacteria	Coriobacteridae	Coriobacteriales	Coriobacterineae	Coriobacteriaceae
gi|339478117|ref|YP_004706937.1|	317	Pyr_redox_2	PF07992.10	7-302			+	+	Candidatus_Moranella_endobia_PCIT_uid68739	Bacteria	Proteobacteria	Gammaproteobacteria	Enterobacteriales	Enterobacteriaceae	CandidatusMoranella
gi|339484682|ref|YP_004696468.1|	316	Pyr_redox_2	PF07992.10	6-301			+	+	Nitrosomonas_Is79A3_uid68745	Bacteria	Proteobacteria	Betaproteobacteria	Nitrosomonadales	Nitrosomonadaceae	Nitrosomonas
gi|339485770|ref|YP_004700298.1|	332	Pyr_redox_2	PF07992.10	19-313	+		+	+	Pseudomonas_putida_S16_uid68747	Bacteria	Proteobacteria	Gammaproteobacteria	Pseudomonadales	Pseudomonadaceae	Pseudomonas
gi|339490931|ref|YP_004705436.1|	315	Pyr_redox_2	PF07992.10	7-294	+		+	+	Leuconostoc_C2_uid68743	Bacteria	Firmicutes	Bacilli	Lactobacillales	Leuconostocaceae	Leuconostoc
gi|339494255|ref|YP_004714548.1|	315	Pyr_redox_2	PF07992.10	7-302			+	+	Pseudomonas_stutzeri_ATCC_17588___LMG_11199_uid68749	Bacteria	Proteobacteria	Gammaproteobacteria	Pseudomonadales	Pseudomonadaceae	Pseudomonas
gi|339499472|ref|YP_004697507.1|	312	Pyr_redox_2	PF07992.10	5-292			+	+	Spirochaeta_caldaria_DSM_7334_uid68753	Bacteria	Spirochaetes	Spirochaetales	Spirochaetaceae	Treponema
gi|339504213|ref|YP_004691633.1|	326	Pyr_redox_2	PF07992.10	7-298	+		+	+	Roseobacter_litoralis_Och_149_uid54719	Bacteria	Proteobacteria	Alphaproteobacteria	Rhodobacterales	Rhodobacteraceae	Roseobacter
gi|339625751|ref|YP_004717230.1|	312	Pyr_redox_2	PF07992.10	4-299	+		+	+	Chlamydia_trachomatis_L2c_uid68843	Bacteria	Chlamydiae	Chlamydiales	Chlamydiaceae	Chlamydia	Chlamydophilagroup
gi|339627394|ref|YP_004719037.1|	318	Pyr_redox_2	PF07992.10	4-294	+		+	+	Sulfobacillus_acidophilus_TPY_uid68841	Bacteria	Firmicutes	Clostridia	Clostridiales	ClostridialesFamilyXVII	IncertaeSedis
gi|339633902|ref|YP_004725544.1|	335	Pyr_redox_2	PF07992.10	15-304	+		+	+	Mycobacterium_africanum_GM041182_uid68839	Bacteria	Actinobacteria	Actinobacteridae	Actinomycetales	Corynebacterineae	Mycobacteriaceae
gi|339634639|ref|YP_004726280.1|	314	Pyr_redox_2	PF07992.10	4-292			+	+	Weissella_koreensis_KACC_15510_uid68837	Bacteria	Firmicutes	Bacilli	Lactobacillales	Leuconostocaceae	Weissella
gi|339634947|ref|YP_004726588.1|	309	Pyr_redox_2	PF07992.10	5-293			+	+	Weissella_koreensis_KACC_15510_uid68837	Bacteria	Firmicutes	Bacilli	Lactobacillales	Leuconostocaceae	Weissella
gi|339635264|ref|YP_004717963.1|	314	Pyr_redox_2	PF07992.10	4-292	+		+	+	Weissella_koreensis_KACC_15510_uid68837	Bacteria	Firmicutes	Bacilli	Lactobacillales	Leuconostocaceae	Weissella
gi|339998817|ref|YP_004729700.1|	351	Pyr_redox_2	PF07992.10	36-332	+		+	+	Salmonella_bongori_NCTC_12419_uid70155	Bacteria	Proteobacteria	Gammaproteobacteria	Enterobacteriales	Enterobacteriaceae	Salmonella
gi|340399525|ref|YP_004728550.1|	306	Pyr_redox_2	PF07992.10	2-289	+		+	+	Streptococcus_salivarius_CCHSS3_uid70481	Bacteria	Firmicutes	Bacilli	Lactobacillales	Streptococcaceae	Streptococcus
gi|340616163|ref|YP_004734616.1|	321	Pyr_redox_2	PF07992.10	8-300			+	+	Zobellia_galactanivorans_uid70621	Bacteria	Bacteroidetes	Flavobacteriia	Flavobacteriales	Flavobacteriaceae	Zobellia
gi|340621197|ref|YP_004739648.1|	316	Pyr_redox_2	PF07992.10	7-299			+	+	Capnocytophaga_canimorsus_Cc5_uid70727	Bacteria	Bacteroidetes	Flavobacteriia	Flavobacteriales	Flavobacteriaceae	Capnocytophaga
gi|340628883|ref|YP_004747335.1|	335	Pyr_redox_2	PF07992.10	15-304	+		+	+	Mycobacterium_canettii_CIPT_140010059_uid70731	Bacteria	Actinobacteria	Actinobacteridae	Actinomycetales	Corynebacterineae	Mycobacteriaceae
gi|340783222|ref|YP_004749829.1|	322	Pyr_redox_2	PF07992.10	13-306	+		+	+	Acidithiobacillus_caldus_SM_1_uid70791	Bacteria	Proteobacteria	Gammaproteobacteria	Acidithiobacillales	Acidithiobacillaceae	Acidithiobacillus
gi|340787903|ref|YP_004753368.1|	318	Pyr_redox_2	PF07992.10	10-305	+		+	+	Collimonas_fungivorans_Ter331_uid70793	Bacteria	Proteobacteria	Betaproteobacteria	Burkholderiales	Oxalobacteraceae	Collimonas
gi|340791107|ref|YP_004756572.1|	324	Pyr_redox_2	PF07992.10	6-302	+		+	+	Brucella_pinnipedialis_B2_94_uid71131	Bacteria	Proteobacteria	Alphaproteobacteria	Rhizobiales	Brucellaceae	Brucella
gi|340795979|ref|YP_004761442.1|	311	Pyr_redox_2	PF07992.10	9-297			+	+	Corynebacterium_variabile_DSM_44702_uid62003	Bacteria	Actinobacteria	Actinobacteridae	Actinomycetales	Corynebacterineae	Corynebacteriaceae
gi|341582564|ref|YP_004763056.1|	330	Pyr_redox_2	PF07992.10	18-310			+	+	Thermococcus_4557_uid70841	Archaea	Euryarchaeota	Thermococci	Thermococcales	Thermococcaceae	Thermococcus
gi|341583845|ref|YP_004764336.1|	310	Pyr_redox_2	PF07992.10	5-297	+		+	+	Rickettsia_heilongjiangensis_054_uid70839	Bacteria	Proteobacteria	Alphaproteobacteria	Rickettsiales	Rickettsiaceae	Rickettsieae
gi|342163633|ref|YP_004768272.1|	303	Pyr_redox_2	PF07992.10	2-288	+		+	+	Streptococcus_pseudopneumoniae_IS7493_uid71153	Bacteria	Firmicutes	Bacilli	Lactobacillales	Streptococcaceae	Streptococcus
gi|342732965|ref|YP_004771804.1|	304	Pyr_redox_2	PF07992.10	3-289			+	+	Candidatus_Arthromitus_SFB_mouse_Japan_uid71379	Bacteria	Firmicutes	Clostridia	Clostridiales	Clostridiaceae	CandidatusArthromitus
gi|343085797|ref|YP_004775092.1|	312	Pyr_redox_2	PF07992.10	8-297			+	+	Cyclobacterium_marinum_DSM_745_uid71485	Bacteria	Bacteroidetes	Cytophagia	Cytophagales	Cyclobacteriaceae	Cyclobacterium
gi|344200738|ref|YP_004785064.1|	322	Pyr_redox_2	PF07992.10	13-306			+	+	Acidithiobacillus_ferrivorans_SS3_uid67387	Bacteria	Proteobacteria	Gammaproteobacteria	Acidithiobacillales	Acidithiobacillaceae	Acidithiobacillus
gi|344201494|ref|YP_004786637.1|	322	Pyr_redox_2	PF07992.10	8-300			+	+	Muricauda_ruestringensis_DSM_13258_uid72479	Bacteria	Bacteroidetes	Flavobacteriia	Flavobacteriales	Flavobacteriaceae	Muricauda
gi|344207401|ref|YP_004792542.1|	323	Pyr_redox_2	PF07992.10	10-305			+	+	Stenotrophomonas_maltophilia_JV3_uid72473	Bacteria	Proteobacteria	Gammaproteobacteria	Xanthomonadales	Xanthomonadaceae	Stenotrophomonas
gi|344212006|ref|YP_004796326.1|	349	Pyr_redox_2	PF07992.10	8-318			+	+	Haloarcula_hispanica_ATCC_33960_uid72475	Archaea	Euryarchaeota	Halobacteria	Halobacteriales	Halobacteriaceae	Haloarcula
gi|34498268|ref|NP_902483.1|	329	Pyr_redox_2	PF07992.10	19-314	+		+	+	Chromobacterium_violaceum_ATCC_12472_uid58001	Bacteria	Proteobacteria	Betaproteobacteria	Neisseriales	Chromobacteriaceae	Chromobacterium
gi|345000871|ref|YP_004803725.1|	323	Pyr_redox_2	PF07992.10	5-295	+		+	+	Streptomyces_SirexAA_E_uid72627	Bacteria	Actinobacteria	Actinobacteridae	Actinomycetales	Streptomycineae	Streptomycetaceae
gi|345004058|ref|YP_004806911.1|	366	Pyr_redox_2	PF07992.10	12-332	+		+	+	halophilic_archaeon_DL31_uid72619	Archaea	Euryarchaeota	Halobacteria	Halobacteriales	unclassifiedHalobacteriales
gi|345016438|ref|YP_004818792.1|	316	Pyr_redox_2	PF07992.10	5-295	+		+	+	Streptomyces_violaceusniger_Tu_4113_uid52609	Bacteria	Actinobacteria	Actinobacteridae	Actinomycetales	Streptomycineae	Streptomycetaceae
gi|345018481|ref|YP_004820834.1|	304	Pyr_redox_2	PF07992.10	2-288			+	+	Thermoanaerobacter_wiegelii_Rt8_B1_uid52581	Bacteria	Firmicutes	Clostridia	Thermoanaerobacterales	Thermoanaerobacteraceae	Thermoanaerobacter
gi|345298569|ref|YP_004827927.1|	331	Pyr_redox_2	PF07992.10	16-312	+		+	+	Enterobacter_asburiae_LF7a_uid72793	Bacteria	Proteobacteria	Gammaproteobacteria	Enterobacteriales	Enterobacteriaceae	Enterobacter
gi|345302046|ref|YP_004823948.1|	334	Pyr_redox_2	PF07992.10	20-309	+		+	+	Rhodothermus_marinus_SG0_5JP17_172_uid72767	Bacteria	Bacteroidetes	BacteroidetesOrderII	Incertaesedis	Rhodothermaceae	Rhodothermus
gi|34540863|ref|NP_905342.1|	313	Pyr_redox_2	PF07992.10	5-297			+	+	Porphyromonas_gingivalis_W83_uid57641	Bacteria	Bacteroidetes	Bacteroidia	Bacteroidales	Porphyromonadaceae	Porphyromonas
gi|345429851|ref|YP_004822969.1|	317	Pyr_redox_2	PF07992.10	7-302	+		+	+	Haemophilus_parainfluenzae_T3T1_uid72801	Bacteria	Proteobacteria	Gammaproteobacteria	Pasteurellales	Pasteurellaceae	Haemophilus
gi|34556881|ref|NP_906696.1|	316	Pyr_redox_2	PF07992.10	3-299			+	+	Wolinella_succinogenes_DSM_1740_uid61591	Bacteria	Proteobacteria	Epsilonproteobacteria	Campylobacterales	Helicobacteraceae	Wolinella
gi|346724933|ref|YP_004851602.1|	322	Pyr_redox_2	PF07992.10	12-307	+		+	+	Xanthomonas_axonopodis_citrumelo_F1_uid73179	Bacteria	Proteobacteria	Gammaproteobacteria	Xanthomonadales	Xanthomonadaceae	Xanthomonas
gi|347521333|ref|YP_004778904.1|	306	Pyr_redox_2	PF07992.10	6-293	+		+	+	Lactococcus_garvieae_ATCC_49156_uid73413	Bacteria	Firmicutes	Bacilli	Lactobacillales	Streptococcaceae	Lactococcus
gi|347522577|ref|YP_004780147.1|	333	Pyr_redox_2	PF07992.10	23-314			+	+	Pyrolobus_fumarii_1A_uid73415	Archaea	Crenarchaeota	Thermoprotei	Desulfurococcales	Pyrodictiaceae	Pyrolobus
gi|347526368|ref|YP_004833116.1|	308	Pyr_redox_2	PF07992.10	5-293	+		+	+	Lactobacillus_ruminis_ATCC_27782_uid73417	Bacteria	Firmicutes	Bacilli	Lactobacillales	Lactobacillaceae	Lactobacillus
gi|347528936|ref|YP_004835683.1|	320	Pyr_redox_2	PF07992.10	7-298	+		+	+	Sphingobium_SYK_6_uid73353	Bacteria	Proteobacteria	Alphaproteobacteria	Sphingomonadales	Sphingomonadaceae	Sphingobium
gi|347534220|ref|YP_004840890.1|	310	Pyr_redox_2	PF07992.10	5-292	+		+	+	Lactobacillus_sanfranciscensis_TMW_1_1304_uid72937	Bacteria	Firmicutes	Bacilli	Lactobacillales	Lactobacillaceae	Lactobacillus
gi|347536518|ref|YP_004843943.1|	313	Pyr_redox_2	PF07992.10	7-299			+	+	Flavobacterium_branchiophilum_FL_15_uid73421	Bacteria	Bacteroidetes	Flavobacteriia	Flavobacteriales	Flavobacteriaceae	Flavobacterium
gi|347539540|ref|YP_004846965.1|	317	Pyr_redox_2	PF07992.10	7-303	+		+	+	Pseudogulbenkiania_NH8B_uid73423	Bacteria	Proteobacteria	Betaproteobacteria	Neisseriales	Chromobacteriaceae	Pseudogulbenkiania
gi|347542981|ref|YP_004857618.1|	303	Pyr_redox_2	PF07992.10	3-289			+	+	Candidatus_Arthromitus_SFB_rat_Yit_uid73425	Bacteria	Firmicutes	Clostridia	Clostridiales	Clostridiaceae	CandidatusArthromitus
gi|347549780|ref|YP_004856108.1|	319	Pyr_redox_2	PF07992.10	8-295	+		+	+	Listeria_ivanovii_PAM_55_uid73473	Bacteria	Firmicutes	Bacilli	Bacillales	Listeriaceae	Listeria
gi|347750885|ref|YP_004858450.1|	315	Pyr_redox_2	PF07992.10	7-294	+		+	+	Bacillus_coagulans_36D1_uid54335	Bacteria	Firmicutes	Bacilli	Bacillales	Bacillaceae	Bacillus
gi|347755717|ref|YP_004863281.1|	319	Pyr_redox_2	PF07992.10	6-300			+	+	Candidatus_Chloracidobacterium_thermophilum_B_uid73587	Bacteria	Acidobacteria	CandidatusChloracidobacterium
gi|347758354|ref|YP_004865916.1|	329	Pyr_redox_2	PF07992.10	11-305	+		+	+	Micavibrio_aeruginosavorus_ARL_13_uid73585	Bacteria	Proteobacteria	Alphaproteobacteria	Micavibrio
gi|347760017|ref|YP_004867578.1|	318	Pyr_redox_2	PF07992.10	7-303	+		+	+	Gluconacetobacter_xylinus_NBRC_3288_uid46523	Bacteria	Proteobacteria	Alphaproteobacteria	Rhodospirillales	Acetobacteraceae	Komagataeibacter
gi|348029535|ref|YP_004872221.1|	316	Pyr_redox_2	PF07992.10	7-302			+	+	Glaciecola_nitratireducens_FR1064_uid73759	Bacteria	Proteobacteria	Gammaproteobacteria	Alteromonadales	Alteromonadaceae	Glaciecola
gi|348590491|ref|YP_004874953.1|	320	Pyr_redox_2	PF07992.10	7-304			+	+	Taylorella_asinigenitalis_MCE3_uid73771	Bacteria	Proteobacteria	Betaproteobacteria	Burkholderiales	Alcaligenaceae	Taylorella
gi|350267712|ref|YP_004879019.1|	316	Pyr_redox_2	PF07992.10	7-294	+		+	+	Bacillus_subtilis_spizizenii_TU_B_10_uid73967	Bacteria	Firmicutes	Bacilli	Bacillales	Bacillaceae	Bacillus
gi|350273521|ref|YP_004884834.1|	310	Pyr_redox_2	PF07992.10	5-297	+		+	+	Rickettsia_japonica_YH_uid73963	Bacteria	Proteobacteria	Alphaproteobacteria	Rickettsiales	Rickettsiaceae	Rickettsieae
gi|352516438|ref|YP_004885755.1|	315	Pyr_redox_2	PF07992.10	5-292	+		+	+	Tetragenococcus_halophilus_uid74441	Bacteria	Firmicutes	Bacilli	Lactobacillales	Enterococcaceae	Tetragenococcus
gi|357385161|ref|YP_004899885.1|	322	Pyr_redox_2	PF07992.10	9-301			+	+	Pelagibacterium_halotolerans_B2_uid74393	Bacteria	Proteobacteria	Alphaproteobacteria	Rhizobiales	Hyphomicrobiaceae	Pelagibacterium
gi|357390819|ref|YP_004905660.1|	322	Pyr_redox_2	PF07992.10	5-295			+	+	Kitasatospora_setae_KM_6054_uid77027	Bacteria	Actinobacteria	Actinobacteridae	Actinomycetales	Streptomycineae	Streptomycetaceae
gi|357400427|ref|YP_004912352.1|	328	Pyr_redox_2	PF07992.10	6-297			+	+	Streptomyces_cattleya_NRRL_8057___DSM_46488_uid77117	Bacteria	Actinobacteria	Actinobacteridae	Actinomycetales	Streptomycineae	Streptomycetaceae
gi|357400714|ref|YP_004912639.1|	326	Pyr_redox_2	PF07992.10	5-295	+		+	+	Streptomyces_cattleya_NRRL_8057___DSM_46488_uid77117	Bacteria	Actinobacteria	Actinobacteridae	Actinomycetales	Streptomycineae	Streptomycetaceae
gi|357404199|ref|YP_004916123.1|	317	Pyr_redox_2	PF07992.10	7-302			+	+	Methylomicrobium_alcaliphilum_uid77119	Bacteria	Proteobacteria	Gammaproteobacteria	Methylococcales	Methylococcaceae	Methylomicrobium
gi|357412370|ref|YP_004924106.1|	323	Pyr_redox_2	PF07992.10	5-295	+		+	+	Streptomyces_flavogriseus_ATCC_33331_uid40839	Bacteria	Actinobacteria	Actinobacteridae	Actinomycetales	Streptomycineae	Streptomycetaceae
gi|357417553|ref|YP_004930573.1|	317	Pyr_redox_2	PF07992.10	7-302	+		+	+	Pseudoxanthomonas_spadix_BD_a59_uid75113	Bacteria	Proteobacteria	Gammaproteobacteria	Xanthomonadales	Xanthomonadaceae	Pseudoxanthomonas
gi|357419586|ref|YP_004932578.1|	396	Pyr_redox_2	PF07992.10	4-290	+		+	+	Thermovirga_lienii_DSM_17291_uid77129	Bacteria	Synergistetes	Synergistia	Synergistales	Synergistaceae	Thermovirga
gi|357421219|ref|YP_004928668.1|	314	Pyr_redox_2	PF07992.10	7-300			+	+	Blattabacterium__Mastotermes_darwiniensis__MADAR_uid77127	Bacteria	Bacteroidetes	Flavobacteriia	Flavobacteriales	Blattabacteriaceae	Blattabacterium
gi|360035085|ref|YP_004936848.1|	318	Pyr_redox_2	PF07992.10	7-302			+	+	Vibrio_cholerae_O1_2010EL_1786_uid78933	Bacteria	Proteobacteria	Gammaproteobacteria	Vibrionales	Vibrionaceae	Vibrio
gi|365961438|ref|YP_004943005.1|	316	Pyr_redox_2	PF07992.10	8-300			+	+	Flavobacterium_columnare_ATCC_49512_uid80731	Bacteria	Bacteroidetes	Flavobacteriia	Flavobacteriales	Flavobacteriaceae	Flavobacterium
gi|365963932|ref|YP_004945498.1|	350	Pyr_redox_2	PF07992.10	44-334	+		+	+	Propionibacterium_acnes_TypeIA2_P_acn31_uid80733	Bacteria	Actinobacteria	Actinobacteridae	Actinomycetales	Propionibacterineae	Propionibacteriaceae
gi|365966196|ref|YP_004947761.1|	350	Pyr_redox_2	PF07992.10	44-334	+		+	+	Propionibacterium_acnes_TypeIA2_P_acn17_uid80735	Bacteria	Actinobacteria	Actinobacteridae	Actinomycetales	Propionibacterineae	Propionibacteriaceae
gi|365968130|ref|YP_004949692.1|	317	Pyr_redox_2	PF07992.10	7-302	+		+	+	Aggregatibacter_actinomycetemcomitans_ANH9381_uid80743	Bacteria	Proteobacteria	Gammaproteobacteria	Pasteurellales	Pasteurellaceae	Aggregatibacter
gi|365969771|ref|YP_004951332.1|	354	Pyr_redox_2	PF07992.10	39-335	+		+	+	Enterobacter_cloacae_EcWSU1_uid80739	Bacteria	Proteobacteria	Gammaproteobacteria	Enterobacteriales	Enterobacteriaceae	Enterobacter
gi|365975112|ref|YP_004956671.1|	350	Pyr_redox_2	PF07992.10	44-334	+		+	+	Propionibacterium_acnes_TypeIA2_P_acn33_uid80745	Bacteria	Actinobacteria	Actinobacteridae	Actinomycetales	Propionibacterineae	Propionibacteriaceae
gi|372488352|ref|YP_005027917.1|	319	Pyr_redox_2	PF07992.10	7-302			+	+	Dechlorosoma_suillum_PS_uid81439	Bacteria	Proteobacteria	Betaproteobacteria	Rhodocyclales	Rhodocyclaceae	Azospira
gi|374288226|ref|YP_005035311.1|	308	Pyr_redox_2	PF07992.10	4-294	+		+	+	Bacteriovorax_marinus_SJ_uid82341	Bacteria	Proteobacteria	Deltaproteobacteria	Bdellovibrionales	Bacteriovoracaceae	Bacteriovorax
gi|374290133|ref|YP_005037186.1|	312	Pyr_redox_2	PF07992.10	6-298			+	+	Blattabacterium__Cryptocercus_punctulatus__Cpu_uid81083	Bacteria	Bacteroidetes	Flavobacteriia	Flavobacteriales	Blattabacteriaceae	Blattabacterium
gi|374293040|ref|YP_005040075.1|	334	Pyr_redox_2	PF07992.10	7-304			+	+	Azospirillum_lipoferum_4B_uid82343	Bacteria	Proteobacteria	Alphaproteobacteria	Rhodospirillales	Rhodospirillaceae	Azospirillum
gi|374301430|ref|YP_005053069.1|	311	Pyr_redox_2	PF07992.10	4-294			+	+	Desulfovibrio_africanus_Walvis_Bay_uid66847	Bacteria	Proteobacteria	Deltaproteobacteria	Desulfovibrionales	Desulfovibrionaceae	Desulfovibrio
gi|374308317|ref|YP_005054748.1|	314	Pyr_redox_2	PF07992.10	5-298			+	+	Filifactor_alocis_ATCC_35896_uid46625	Bacteria	Firmicutes	Clostridia	Clostridiales	Peptostreptococcaceae	Filifactor
gi|374312809|ref|YP_005059239.1|	318	Pyr_redox_2	PF07992.10	8-302			+	+	Granulicella_mallensis_MP5ACTX8_uid49957	Bacteria	Acidobacteria	Acidobacteriales	Acidobacteriaceae	Granulicella
gi|374314242|ref|YP_005060671.1|	325	Pyr_redox_2	PF07992.10	7-303			+	+	Serratia_symbiotica__Cinara_cedri__uid82363	Bacteria	Proteobacteria	Gammaproteobacteria	Enterobacteriales	Enterobacteriaceae	Serratia
gi|374317399|ref|YP_005063827.1|	311	Pyr_redox_2	PF07992.10	4-291			+	+	Sphaerochaeta_pleomorpha_Grapes_uid82365	Bacteria	Spirochaetes	Spirochaetales	Spirochaetaceae	Sphaerochaeta
gi|374317661|ref|YP_005064160.1|	319	Pyr_redox_2	PF07992.10	12-301			+	+	Mycoplasma_haemocanis_Illinois_uid82367	Bacteria	Tenericutes	Mollicutes	Mycoplasmataceae	Mycoplasma
gi|374319303|ref|YP_005065802.1|	310	Pyr_redox_2	PF07992.10	5-297	+		+	+	Rickettsia_slovaca_13_B_uid82369	Bacteria	Proteobacteria	Alphaproteobacteria	Rickettsiales	Rickettsiaceae	Rickettsieae
gi|374320448|ref|YP_005073577.1|	313	Pyr_redox_2	PF07992.10	2-292			+	+	Paenibacillus_terrae_HPL_003_uid82371	Bacteria	Firmicutes	Bacilli	Bacillales	Paenibacillaceae	Paenibacillus
gi|374321523|ref|YP_005074652.1|	317	Pyr_redox_2	PF07992.10	2-292	+		+	+	Paenibacillus_terrae_HPL_003_uid82371	Bacteria	Firmicutes	Bacilli	Bacillales	Paenibacillaceae	Paenibacillus
gi|374332710|ref|YP_005082894.1|	320	Pyr_redox_2	PF07992.10	6-298			+	+	Pseudovibrio_FO_BEG1_uid82373	Bacteria	Proteobacteria	Alphaproteobacteria	Rhodobacterales	Rhodobacteraceae	Pseudovibrio
gi|374335237|ref|YP_005091924.1|	319	Pyr_redox_2	PF07992.10	7-302			+	+	Oceanimonas_GK1_uid81627	Bacteria	Proteobacteria	Gammaproteobacteria	Aeromonadales	Aeromonadaceae	Oceanimonas
gi|374337441|ref|YP_005094143.1|	304	Pyr_redox_2	PF07992.10	2-289	+		+	+	Streptococcus_macedonicus_ACA_DC_198_uid81631	Bacteria	Firmicutes	Bacilli	Lactobacillales	Streptococcaceae	Streptococcus
gi|374340637|ref|YP_005097373.1|	317	Pyr_redox_2	PF07992.10	17-304	+		+	+	Marinitoga_piezophila_KA3_uid81629	Bacteria	Thermotogae	Thermotogales	Thermotogaceae	Marinitoga
gi|374988128|ref|YP_004963623.1|	317	Pyr_redox_2	PF07992.10	5-295	+		+	+	Streptomyces_bingchenggensis_BCW_1_uid82931	Bacteria	Actinobacteria	Actinobacteridae	Actinomycetales	Streptomycineae	Streptomycetaceae
gi|374994755|ref|YP_004970254.1|	309	Pyr_redox_2	PF07992.10	4-296	+		+	+	Desulfosporosinus_orientis_DSM_765_uid82939	Bacteria	Firmicutes	Clostridia	Clostridiales	Peptococcaceae	Desulfosporosinus
gi|374995771|ref|YP_004971270.1|	303	Pyr_redox_2	PF07992.10	2-289			+	+	Desulfosporosinus_orientis_DSM_765_uid82939	Bacteria	Firmicutes	Clostridia	Clostridiales	Peptococcaceae	Desulfosporosinus
gi|375010204|ref|YP_004983837.1|	318	Pyr_redox_2	PF07992.10	7-294	+		+	+	Geobacillus_thermoleovorans_CCB_US3_UF5_uid82949	Bacteria	Firmicutes	Bacilli	Bacillales	Bacillaceae	Geobacillus
gi|375131252|ref|YP_004993352.1|	319	Pyr_redox_2	PF07992.10	7-302	+		+	+	Vibrio_furnissii_NCTC_11218_uid82347	Bacteria	Proteobacteria	Gammaproteobacteria	Vibrionales	Vibrionaceae	Vibrio
gi|375133022|ref|YP_005049430.1|	323	Pyr_redox_2	PF07992.10	5-299			+	+	Vibrio_furnissii_NCTC_11218_uid82347	Bacteria	Proteobacteria	Gammaproteobacteria	Vibrionales	Vibrionaceae	Vibrio
gi|375133756|ref|YP_004994406.1|	315	Pyr_redox_2	PF07992.10	6-301			+	+	Acinetobacter_calcoaceticus_PHEA_2_uid83123	Bacteria	Proteobacteria	Gammaproteobacteria	Pseudomonadales	Moraxellaceae	Acinetobacter
gi|375138984|ref|YP_004999633.1|	324	Pyr_redox_2	PF07992.10	8-296			+	+	Mycobacterium_rhodesiae_NBB3_uid75107	Bacteria	Actinobacteria	Actinobacteridae	Actinomycetales	Corynebacterineae	Mycobacteriaceae
gi|375144252|ref|YP_005006693.1|	312	Pyr_redox_2	PF07992.10	6-295			+	+	Niastella_koreensis_GR20_10_uid83125	Bacteria	Bacteroidetes	Sphingobacteriia	Sphingobacteriales	Chitinophagaceae	Niastella
gi|37525546|ref|NP_928890.1|	319	Pyr_redox_2	PF07992.10	7-302			+	+	Photorhabdus_luminescens_laumondii_TTO1_uid61593	Bacteria	Proteobacteria	Gammaproteobacteria	Enterobacteriales	Enterobacteriaceae	Photorhabdus
gi|375256194|ref|YP_005015361.1|	312	Pyr_redox_2	PF07992.10	6-298			+	+	Tannerella_forsythia_ATCC_43037_uid83157	Bacteria	Bacteroidetes	Bacteroidia	Bacteroidales	Porphyromonadaceae	Tannerella
gi|375259970|ref|YP_005019140.1|	322	Pyr_redox_2	PF07992.10	7-303	+		+	+	Klebsiella_oxytoca_KCTC_1686_uid83159	Bacteria	Proteobacteria	Gammaproteobacteria	Enterobacteriales	Enterobacteriaceae	Klebsiella
gi|375265237|ref|YP_005022680.1|	319	Pyr_redox_2	PF07992.10	7-302	+		+	+	Vibrio_EJY3_uid83161	Bacteria	Proteobacteria	Gammaproteobacteria	Vibrionales	Vibrionaceae	Vibrio
gi|375287164|ref|YP_005107603.1|	318	Pyr_redox_2	PF07992.10	7-294	+		+	+	Bacillus_cereus_NC7401_uid82815	Bacteria	Firmicutes	Bacilli	Bacillales	Bacillaceae	Bacillus
gi|375289718|ref|YP_005124259.1|	315	Pyr_redox_2	PF07992.10	11-299			+	+	Corynebacterium_pseudotuberculosis_3_99_5_uid83609	Bacteria	Actinobacteria	Actinobacteridae	Actinomycetales	Corynebacterineae	Corynebacteriaceae
gi|375291966|ref|YP_005126506.1|	314	Pyr_redox_2	PF07992.10	10-298	+		+	+	Corynebacterium_diphtheriae_241_uid83607	Bacteria	Actinobacteria	Actinobacteridae	Actinomycetales	Corynebacterineae	Corynebacteriaceae
gi|375294181|ref|YP_005128721.1|	314	Pyr_redox_2	PF07992.10	10-298	+		+	+	Corynebacterium_diphtheriae_INCA_402_uid83605	Bacteria	Actinobacteria	Actinobacteridae	Actinomycetales	Corynebacterineae	Corynebacteriaceae
gi|375298185|ref|YP_005102453.1|	335	Pyr_redox_2	PF07992.10	15-304	+		+	+	Mycobacterium_tuberculosis_KZN_4207_uid83619	Bacteria	Actinobacteria	Actinobacteridae	Actinomycetales	Corynebacterineae	Mycobacteriaceae
gi|375357356|ref|YP_005110128.1|	315	Pyr_redox_2	PF07992.10	6-298			+	+	Bacteroides_fragilis_638R_uid84217	Bacteria	Bacteroidetes	Bacteroidia	Bacteroidales	Bacteroidaceae	Bacteroides
gi|375363919|ref|YP_005131958.1|	317	Pyr_redox_2	PF07992.10	8-295	+		+	+	Bacillus_amyloliquefaciens_plantarum_CAU_B946_uid84215	Bacteria	Firmicutes	Bacilli	Bacillales	Bacillaceae	Bacillus
gi|376243941|ref|YP_005134793.1|	314	Pyr_redox_2	PF07992.10	10-298	+		+	+	Corynebacterium_diphtheriae_CDCE_8392_uid84295	Bacteria	Actinobacteria	Actinobacteridae	Actinomycetales	Corynebacterineae	Corynebacteriaceae
gi|376246802|ref|YP_005137041.1|	314	Pyr_redox_2	PF07992.10	10-298	+		+	+	Corynebacterium_diphtheriae_HC01_uid84297	Bacteria	Actinobacteria	Actinobacteridae	Actinomycetales	Corynebacterineae	Corynebacteriaceae
gi|376249634|ref|YP_005141578.1|	314	Pyr_redox_2	PF07992.10	10-298	+		+	+	Corynebacterium_diphtheriae_HC04_uid84301	Bacteria	Actinobacteria	Actinobacteridae	Actinomycetales	Corynebacterineae	Corynebacteriaceae
gi|376252422|ref|YP_005139303.1|	314	Pyr_redox_2	PF07992.10	10-298	+		+	+	Corynebacterium_diphtheriae_HC03_uid84299	Bacteria	Actinobacteria	Actinobacteridae	Actinomycetales	Corynebacterineae	Corynebacteriaceae
gi|376255441|ref|YP_005143900.1|	314	Pyr_redox_2	PF07992.10	10-298	+		+	+	Corynebacterium_diphtheriae_PW8_uid84303	Bacteria	Actinobacteria	Actinobacteridae	Actinomycetales	Corynebacterineae	Corynebacteriaceae
gi|376258201|ref|YP_005146092.1|	314	Pyr_redox_2	PF07992.10	10-298	+		+	+	Corynebacterium_diphtheriae_VA01_uid84305	Bacteria	Actinobacteria	Actinobacteridae	Actinomycetales	Corynebacterineae	Corynebacteriaceae
gi|376261375|ref|YP_005148095.1|	308	Pyr_redox_2	PF07992.10	2-289			+	+	Clostridium_BNL1100_uid84307	Bacteria	Firmicutes	Clostridia	Clostridiales	Clostridiaceae	Clostridium
gi|376269045|ref|YP_005121757.1|	318	Pyr_redox_2	PF07992.10	7-294	+		+	+	Bacillus_cereus_F837_76_uid83611	Bacteria	Firmicutes	Bacilli	Bacillales	Bacillaceae	Bacillus
gi|376272770|ref|YP_005151348.1|	324	Pyr_redox_2	PF07992.10	6-302	+		+	+	Brucella_abortus_A13334_uid83615	Bacteria	Proteobacteria	Alphaproteobacteria	Rhizobiales	Brucellaceae	Brucella
gi|376275891|ref|YP_005116330.1|	324	Pyr_redox_2	PF07992.10	6-302	+		+	+	Brucella_canis_HSK_A52141_uid83613	Bacteria	Proteobacteria	Alphaproteobacteria	Rhizobiales	Brucellaceae	Brucella
gi|376281160|ref|YP_005155166.1|	324	Pyr_redox_2	PF07992.10	6-302	+		+	+	Brucella_suis_VBI22_uid83617	Bacteria	Proteobacteria	Alphaproteobacteria	Rhizobiales	Brucellaceae	Brucella
gi|376282108|ref|YP_005155934.1|	351	Pyr_redox_2	PF07992.10	43-338	+		+	+	Chlamydia_trachomatis_A2497_uid159863	Bacteria	Chlamydiae	Chlamydiales	Chlamydiaceae	Chlamydia	Chlamydophilagroup
gi|376285876|ref|YP_005159086.1|	314	Pyr_redox_2	PF07992.10	10-298	+		+	+	Corynebacterium_diphtheriae_31A_uid84309	Bacteria	Actinobacteria	Actinobacteridae	Actinomycetales	Corynebacterineae	Corynebacteriaceae
gi|376288881|ref|YP_005161447.1|	314	Pyr_redox_2	PF07992.10	10-298	+		+	+	Corynebacterium_diphtheriae_BH8_uid84311	Bacteria	Actinobacteria	Actinobacteridae	Actinomycetales	Corynebacterineae	Corynebacteriaceae
gi|376291536|ref|YP_005163783.1|	314	Pyr_redox_2	PF07992.10	10-298	+		+	+	Corynebacterium_diphtheriae_C7__beta__uid84313	Bacteria	Actinobacteria	Actinobacteridae	Actinomycetales	Corynebacterineae	Corynebacteriaceae
gi|376294340|ref|YP_005166014.1|	314	Pyr_redox_2	PF07992.10	10-298	+		+	+	Corynebacterium_diphtheriae_HC02_uid84317	Bacteria	Actinobacteria	Actinobacteridae	Actinomycetales	Corynebacterineae	Corynebacteriaceae
gi|376295056|ref|YP_005166286.1|	305	Pyr_redox_2	PF07992.10	4-290			+	+	Desulfovibrio_desulfuricans_ND132_uid63159	Bacteria	Proteobacteria	Deltaproteobacteria	Desulfovibrionales	Desulfovibrionaceae	Desulfovibrio
gi|37679639|ref|NP_934248.1|	321	Pyr_redox_2	PF07992.10	9-304	+		+	+	Vibrio_vulnificus_YJ016_uid58007	Bacteria	Proteobacteria	Gammaproteobacteria	Vibrionales	Vibrionaceae	Vibrio
gi|377809292|ref|YP_005004513.1|	312	Pyr_redox_2	PF07992.10	5-292	+		+	+	Pediococcus_claussenii_ATCC_BAA_344_uid81103	Bacteria	Firmicutes	Bacilli	Lactobacillales	Lactobacillaceae	Pediococcus
gi|377820081|ref|YP_004976452.1|	331	Pyr_redox_2	PF07992.10	7-302	+		+	+	Burkholderia_YI23_uid81081	Bacteria	Proteobacteria	Betaproteobacteria	Burkholderiales	Burkholderiaceae	Burkholderia
gi|377822552|ref|YP_005175478.1|	315	Pyr_redox_2	PF07992.10	16-304			+	+	Mycoplasma_pneumoniae_309_uid85495	Bacteria	Tenericutes	Mollicutes	Mycoplasmataceae	Mycoplasma
gi|378444396|ref|YP_005232028.1|	322	Pyr_redox_2	PF07992.10	7-303	+		+	+	Salmonella_enterica_serovar_Typhimurium_D23580_uid86061	Bacteria	Proteobacteria	Gammaproteobacteria	Enterobacteriales	Enterobacteriaceae	Salmonella
gi|378449311|ref|YP_005236670.1|	322	Pyr_redox_2	PF07992.10	7-303	+		+	+	Salmonella_enterica_serovar_Typhimurium_14028S_uid86059	Bacteria	Proteobacteria	Gammaproteobacteria	Enterobacteriales	Enterobacteriaceae	Salmonella
gi|378697383|ref|YP_005179341.1|	318	Pyr_redox_2	PF07992.10	7-302	+		+	+	Haemophilus_influenzae_10810_uid86647	Bacteria	Proteobacteria	Gammaproteobacteria	Pasteurellales	Pasteurellaceae	Haemophilus
gi|378698854|ref|YP_005180811.1|	322	Pyr_redox_2	PF07992.10	7-303	+		+	+	Salmonella_enterica_serovar_Typhimurium_SL1344_uid86645	Bacteria	Proteobacteria	Gammaproteobacteria	Enterobacteriales	Enterobacteriaceae	Salmonella
gi|378708639|ref|YP_005273533.1|	317	Pyr_redox_2	PF07992.10	7-302			+	+	Shewanella_baltica_OS678_uid50553	Bacteria	Proteobacteria	Gammaproteobacteria	Alteromonadales	Shewanellaceae	Shewanella
gi|378713709|ref|YP_005278602.1|	321	Pyr_redox_2	PF07992.10	7-303	+		+	+	Escherichia_coli_KO11FL_uid52593	Bacteria	Proteobacteria	Gammaproteobacteria	Enterobacteriales	Enterobacteriaceae	Escherichia
gi|378720490|ref|YP_005285379.1|	331	Pyr_redox_2	PF07992.10	10-298			+	+	Gordonia_polyisoprenivorans_VH2_uid86651	Bacteria	Actinobacteria	Actinobacteridae	Actinomycetales	Corynebacterineae	Gordoniaceae
gi|378721310|ref|YP_005286197.1|	310	Pyr_redox_2	PF07992.10	5-297	+		+	+	Rickettsia_rickettsii_Colombia_uid86653	Bacteria	Proteobacteria	Alphaproteobacteria	Rickettsiales	Rickettsiaceae	Rickettsieae
gi|378722661|ref|YP_005287547.1|	310	Pyr_redox_2	PF07992.10	5-297	+		+	+	Rickettsia_rickettsii_Arizona_uid86655	Bacteria	Proteobacteria	Alphaproteobacteria	Rickettsiales	Rickettsiaceae	Rickettsieae
gi|378724016|ref|YP_005288900.1|	310	Pyr_redox_2	PF07992.10	5-297	+		+	+	Rickettsia_rickettsii_Hauke_uid86659	Bacteria	Proteobacteria	Alphaproteobacteria	Rickettsiales	Rickettsiaceae	Rickettsieae
gi|378767901|ref|YP_005196371.1|	321	Pyr_redox_2	PF07992.10	7-302	+		+	+	Pantoea_ananatis_uid86861	Bacteria	Proteobacteria	Gammaproteobacteria	Enterobacteriales	Enterobacteriaceae	Pantoea
gi|378773684|ref|YP_005173417.1|	335	Pyr_redox_2	PF07992.10	15-304	+		+	+	Mycobacterium_bovis_BCG_Mexico_uid86889	Bacteria	Actinobacteria	Actinobacteridae	Actinomycetales	Corynebacterineae	Mycobacteriaceae
gi|378774281|ref|YP_005176524.1|	317	Pyr_redox_2	PF07992.10	7-302			+	+	Pasteurella_multocida_36950_uid86887	Bacteria	Proteobacteria	Gammaproteobacteria	Pasteurellales	Pasteurellaceae	Pasteurella
gi|378777628|ref|YP_005186066.1|	349	Pyr_redox_2	PF07992.10	40-335	+		+	+	Legionella_pneumophila_ATCC_43290_uid86885	Bacteria	Proteobacteria	Gammaproteobacteria	Legionellales	Legionellaceae	Legionella
gi|378826048|ref|YP_005188780.1|	324	Pyr_redox_2	PF07992.10	6-302			+	+	Sinorhizobium_fredii_HH103_uid86865	Bacteria	Proteobacteria	Alphaproteobacteria	Rhizobiales	Rhizobiaceae	Sinorhizobium
gi|378950094|ref|YP_005207582.1|	319	Pyr_redox_2	PF07992.10	7-302			+	+	Pseudomonas_fluorescens_F113_uid87037	Bacteria	Proteobacteria	Gammaproteobacteria	Pseudomonadales	Pseudomonadaceae	Pseudomonas
gi|378952779|ref|YP_005210267.1|	320	Pyr_redox_2	PF07992.10	7-301			+	+	Pseudomonas_fluorescens_F113_uid87037	Bacteria	Proteobacteria	Gammaproteobacteria	Pseudomonadales	Pseudomonadaceae	Pseudomonas
gi|378955718|ref|YP_005213205.1|	322	Pyr_redox_2	PF07992.10	7-303	+		+	+	Salmonella_enterica_serovar_Gallinarum_pullorum_RKS5078_uid87035	Bacteria	Proteobacteria	Gammaproteobacteria	Enterobacteriales	Enterobacteriaceae	Salmonella
gi|378960141|ref|YP_005217627.1|	322	Pyr_redox_2	PF07992.10	7-303	+		+	+	Salmonella_enterica_serovar_Typhi_P_stx_12_uid87001	Bacteria	Proteobacteria	Gammaproteobacteria	Enterobacteriales	Enterobacteriaceae	Salmonella
gi|378973325|ref|YP_005221931.1|	307	Pyr_redox_2	PF07992.10	5-291	+		+	+	Treponema_pallidum_pertenue_SamoaD_uid87069	Bacteria	Spirochaetes	Spirochaetales	Spirochaetaceae	Treponema
gi|378974392|ref|YP_005223000.1|	307	Pyr_redox_2	PF07992.10	5-291	+		+	+	Treponema_pallidum_pertenue_Gauthier_uid87067	Bacteria	Spirochaetes	Spirochaetales	Spirochaetaceae	Treponema
gi|378975450|ref|YP_005224060.1|	307	Pyr_redox_2	PF07992.10	5-291	+		+	+	Treponema_pallidum_DAL_1_uid87065	Bacteria	Spirochaetes	Spirochaetales	Spirochaetaceae	Treponema
gi|378977957|ref|YP_005226098.1|	322	Pyr_redox_2	PF07992.10	7-303	+		+	+	Klebsiella_pneumoniae_HS11286_uid84387	Bacteria	Proteobacteria	Gammaproteobacteria	Enterobacteriales	Enterobacteriaceae	Klebsiella
gi|378982301|ref|YP_005230608.1|	307	Pyr_redox_2	PF07992.10	5-291	+		+	+	Treponema_pallidum_pertenue_CDC2_uid87051	Bacteria	Spirochaetes	Spirochaetales	Spirochaetaceae	Treponema
gi|378983518|ref|YP_005246673.1|	322	Pyr_redox_2	PF07992.10	7-303	+		+	+	Salmonella_enterica_serovar_Typhimurium_T000240_uid84397	Bacteria	Proteobacteria	Gammaproteobacteria	Enterobacteriales	Enterobacteriaceae	Salmonella
gi|378988304|ref|YP_005251468.1|	322	Pyr_redox_2	PF07992.10	7-303	+		+	+	Salmonella_enterica_serovar_Typhimurium_UK_1_uid87049	Bacteria	Proteobacteria	Gammaproteobacteria	Enterobacteriales	Enterobacteriaceae	Salmonella
gi|379004794|ref|YP_005260466.1|	328	Pyr_redox_2	PF07992.10	22-312			+	+	Pyrobaculum_oguniense_TE7_uid84411	Archaea	Crenarchaeota	Thermoprotei	Thermoproteales	Thermoproteaceae	Pyrobaculum
gi|379008230|ref|YP_005257681.1|	318	Pyr_redox_2	PF07992.10	4-294	+		+	+	Sulfobacillus_acidophilus_DSM_10332_uid88061	Bacteria	Firmicutes	Clostridia	Clostridiales	ClostridialesFamilyXVII	IncertaeSedis
gi|379009517|ref|YP_005267330.1|	319	Pyr_redox_2	PF07992.10	5-300			+	+	Wigglesworthia_glossinidia_endosymbiont_of_Glossina_morsitans__Yale_colony__uid88075	Bacteria	Proteobacteria	Gammaproteobacteria	Enterobacteriales	Enterobacteriaceae	Wigglesworthia
gi|379012290|ref|YP_005270102.1|	304	Pyr_redox_2	PF07992.10	2-289			+	+	Acetobacterium_woodii_DSM_1030_uid88073	Bacteria	Firmicutes	Clostridia	Clostridiales	Eubacteriaceae	Acetobacterium
gi|379014053|ref|YP_005290289.1|	311	Pyr_redox_2	PF07992.10	6-293	+		+	+	Staphylococcus_aureus_VC40_uid88071	Bacteria	Firmicutes	Bacilli	Bacillales	Staphylococcus
gi|379016429|ref|YP_005292664.1|	310	Pyr_redox_2	PF07992.10	5-297	+		+	+	Rickettsia_rickettsii_Brazil_uid88069	Bacteria	Proteobacteria	Alphaproteobacteria	Rickettsiales	Rickettsiaceae	Rickettsieae
gi|379017805|ref|YP_005294040.1|	310	Pyr_redox_2	PF07992.10	5-297	+		+	+	Rickettsia_rickettsii_Hino_uid86657	Bacteria	Proteobacteria	Alphaproteobacteria	Rickettsiales	Rickettsiaceae	Rickettsieae
gi|379020535|ref|YP_005297197.1|	311	Pyr_redox_2	PF07992.10	6-293	+		+	+	Staphylococcus_aureus_M013_uid88065	Bacteria	Firmicutes	Bacilli	Bacillales	Staphylococcus
gi|379022949|ref|YP_005299610.1|	310	Pyr_redox_2	PF07992.10	5-297	+		+	+	Rickettsia_canadensis_CA410_uid88063	Bacteria	Proteobacteria	Alphaproteobacteria	Rickettsiales	Rickettsiaceae	Rickettsieae
gi|379700125|ref|YP_005241853.1|	322	Pyr_redox_2	PF07992.10	7-303	+		+	+	Salmonella_enterica_serovar_Typhimurium_ST4_74_uid84393	Bacteria	Proteobacteria	Gammaproteobacteria	Enterobacteriales	Enterobacteriaceae	Salmonella
gi|379704755|ref|YP_005203214.1|	304	Pyr_redox_2	PF07992.10	2-289	+		+	+	Streptococcus_infantarius_CJ18_uid87033	Bacteria	Firmicutes	Bacilli	Lactobacillales	Streptococcaceae	Streptococcus
gi|379711730|ref|YP_005266935.1|	328	Pyr_redox_2	PF07992.10	6-294	+		+	+	Nocardia_cyriacigeorgica_GUH_2_uid89395	Bacteria	Actinobacteria	Actinobacteridae	Actinomycetales	Corynebacterineae	Nocardiaceae
gi|379712373|ref|YP_005300712.1|	310	Pyr_redox_2	PF07992.10	5-297	+		+	+	Rickettsia_philipii_364D_uid89383	Bacteria	Proteobacteria	Alphaproteobacteria	Rickettsiales	Rickettsiaceae	Rickettsieae
gi|379713875|ref|YP_005302213.1|	310	Pyr_redox_2	PF07992.10	5-297	+		+	+	Rickettsia_massiliae_AZT80_uid86751	Bacteria	Proteobacteria	Alphaproteobacteria	Rickettsiales	Rickettsiaceae	Rickettsieae
gi|379716379|ref|YP_005304716.1|	315	Pyr_redox_2	PF07992.10	11-299			+	+	Corynebacterium_pseudotuberculosis_316_uid89381	Bacteria	Actinobacteria	Actinobacteridae	Actinomycetales	Corynebacterineae	Corynebacteriaceae
gi|379716891|ref|YP_005305227.1|	316	Pyr_redox_2	PF07992.10	5-300			+	+	Francisella_tularensis_TIGB03_uid89379	Bacteria	Proteobacteria	Gammaproteobacteria	Thiotrichales	Francisellaceae	Francisella
gi|379718185|ref|YP_005310316.1|	317	Pyr_redox_2	PF07992.10	2-292			+	+	Paenibacillus_mucilaginosus_3016_uid89377	Bacteria	Firmicutes	Bacilli	Bacillales	Paenibacillaceae	Paenibacillus
gi|379724259|ref|YP_005316390.1|	317	Pyr_redox_2	PF07992.10	2-292			+	+	Paenibacillus_mucilaginosus_3016_uid89377	Bacteria	Firmicutes	Bacilli	Bacillales	Paenibacillaceae	Paenibacillus
gi|379725495|ref|YP_005317681.1|	316	Pyr_redox_2	PF07992.10	5-300			+	+	Francisella_tularensis_TI0902_uid89373	Bacteria	Proteobacteria	Gammaproteobacteria	Thiotrichales	Francisellaceae	Francisella
gi|379727540|ref|YP_005319725.1|	309	Pyr_redox_2	PF07992.10	2-289	+		+	+	Melissococcus_plutonius_DAT561_uid89371	Bacteria	Firmicutes	Bacilli	Lactobacillales	Enterococcaceae	Melissococcus
gi|379731056|ref|YP_005323252.1|	313	Pyr_redox_2	PF07992.10	5-296			+	+	Saprospira_grandis_Lewin_uid89375	Bacteria	Bacteroidetes	Sphingobacteriia	Sphingobacteriales	Saprospiraceae	Saprospira
gi|379738357|ref|YP_005331863.1|	326	Pyr_redox_2	PF07992.10	20-308			+	+	Blastococcus_saxobsidens_DD2_uid89391	Bacteria	Actinobacteria	Actinobacteridae	Actinomycetales	Frankineae	Geodermatophilaceae
gi|379741002|ref|YP_005332971.1|	318	Pyr_redox_2	PF07992.10	7-302			+	+	Vibrio_cholerae_IEC224_uid89389	Bacteria	Proteobacteria	Gammaproteobacteria	Vibrionales	Vibrionaceae	Vibrio
gi|379746870|ref|YP_005337691.1|	330	Pyr_redox_2	PF07992.10	7-296			+	+	Mycobacterium_intracellulare_ATCC_13950_uid167994	Bacteria	Actinobacteria	Actinobacteridae	Actinomycetales	Corynebacterineae	Mycobacteriaceae
gi|379749854|ref|YP_005340675.1|	336	Pyr_redox_2	PF07992.10	7-296			+	+	Mycobacterium_intracellulare_ATCC_13950_uid167994	Bacteria	Actinobacteria	Actinobacteridae	Actinomycetales	Corynebacterineae	Mycobacteriaceae
gi|379754139|ref|YP_005342811.1|	330	Pyr_redox_2	PF07992.10	7-296			+	+	Mycobacterium_intracellulare_MOTT_02_uid89387	Bacteria	Actinobacteria	Actinobacteridae	Actinomycetales	Corynebacterineae	Mycobacteriaceae
gi|379757152|ref|YP_005345824.1|	336	Pyr_redox_2	PF07992.10	7-296			+	+	Mycobacterium_intracellulare_MOTT_02_uid89387	Bacteria	Actinobacteria	Actinobacteridae	Actinomycetales	Corynebacterineae	Mycobacteriaceae
gi|379764675|ref|YP_005351072.1|	336	Pyr_redox_2	PF07992.10	7-296			+	+	Mycobacterium_intracellulare_MOTT_64_uid89385	Bacteria	Actinobacteria	Actinobacteridae	Actinomycetales	Corynebacterineae	Mycobacteriaceae
gi|379795235|ref|YP_005325233.1|	311	Pyr_redox_2	PF07992.10	6-293	+		+	+	Staphylococcus_aureus_MSHR1132_uid89393	Bacteria	Firmicutes	Bacilli	Bacillales	Staphylococcus
gi|379987605|ref|YP_005204765.1|	314	Pyr_redox_2	PF07992.10	4-292	+		+	+	Leuconostoc_mesenteroides_J18_uid84337	Bacteria	Firmicutes	Bacilli	Lactobacillales	Leuconostocaceae	Leuconostoc
gi|380031749|ref|YP_004888740.1|	312	Pyr_redox_2	PF07992.10	5-292	+		+	+	Lactobacillus_plantarum_WCFS1_uid62911	Bacteria	Firmicutes	Bacilli	Lactobacillales	Lactobacillaceae	Lactobacillus
gi|381336192|ref|YP_005173967.1|	317	Pyr_redox_2	PF07992.10	8-295	+		+	+	Leuconostoc_mesenteroides_J18_uid84337	Bacteria	Firmicutes	Bacilli	Lactobacillales	Leuconostocaceae	Leuconostoc
gi|38234906|ref|NP_940673.1|	314	Pyr_redox_2	PF07992.10	10-298	+		+	+	Corynebacterium_diphtheriae_NCTC_13129_uid57691	Bacteria	Actinobacteria	Actinobacteridae	Actinomycetales	Corynebacterineae	Corynebacteriaceae
gi|383177526|ref|YP_005455531.1|	321	Pyr_redox_2	PF07992.10	7-303	+		+	+	Shigella_sonnei_53G_uid84383	Bacteria	Proteobacteria	Gammaproteobacteria	Enterobacteriales	Enterobacteriaceae	Shigella
gi|383189396|ref|YP_005199524.1|	322	Pyr_redox_2	PF07992.10	7-302	+		+	+	Rahnella_aquatilis_CIP_78_65___ATCC_33071_uid86855	Bacteria	Proteobacteria	Gammaproteobacteria	Enterobacteriales	Enterobacteriaceae	Rahnella
gi|383310216|ref|YP_005363026.1|	317	Pyr_redox_2	PF07992.10	7-302			+	+	Pasteurella_multocida_HN06_uid156881	Bacteria	Proteobacteria	Gammaproteobacteria	Pasteurellales	Pasteurellaceae	Pasteurella
gi|383312548|ref|YP_005365349.1|	310	Pyr_redox_2	PF07992.10	5-297	+		+	+	Candidatus_Rickettsia_amblyommii_GAT_30V_uid156845	Bacteria	Proteobacteria	Alphaproteobacteria	Rickettsiales	Rickettsiaceae	Rickettsieae
gi|383315265|ref|YP_005376120.1|	315	Pyr_redox_2	PF07992.10	11-299			+	+	Corynebacterium_pseudotuberculosis_P54B96_uid157909	Bacteria	Actinobacteria	Actinobacteridae	Actinomycetales	Corynebacterineae	Corynebacteriaceae
gi|383316164|ref|YP_005377006.1|	320	Pyr_redox_2	PF07992.10	7-302	+		+	+	Frateuria_aurantia_DSM_6220_uid81775	Bacteria	Proteobacteria	Gammaproteobacteria	Xanthomonadales	Xanthomonadaceae	Frateuria
gi|383329321|ref|YP_005355205.1|	308	Pyr_redox_2	PF07992.10	2-289	+		+	+	Enterococcus_faecium_Aus0004_uid87025	Bacteria	Firmicutes	Bacilli	Lactobacillales	Enterococcaceae	Enterococcus
gi|383451176|ref|YP_005357897.1|	315	Pyr_redox_2	PF07992.10	8-300			+	+	Flavobacterium_indicum_GPTSA100_9_uid157999	Bacteria	Bacteroidetes	Flavobacteriia	Flavobacteriales	Flavobacteriaceae	Flavobacterium
gi|383453990|ref|YP_005367979.1|	321	Pyr_redox_2	PF07992.10	7-305	+		+	+	Corallococcus_coralloides_DSM_2259_uid157997	Bacteria	Proteobacteria	Deltaproteobacteria	Myxococcales	Cystobacterineae	Myxococcaceae
gi|383480385|ref|YP_005389279.1|	305	Pyr_redox_2	PF07992.10	2-289	+		+	+	Streptococcus_pyogenes_MGAS15252_uid158037	Bacteria	Firmicutes	Bacilli	Lactobacillales	Streptococcaceae	Streptococcus
gi|383481540|ref|YP_005390455.1|	310	Pyr_redox_2	PF07992.10	5-297	+		+	+	Rickettsia_rhipicephali_3_7_female6_CWPP_uid156977	Bacteria	Proteobacteria	Alphaproteobacteria	Rickettsiales	Rickettsiaceae	Rickettsieae
gi|383482165|ref|YP_005391079.1|	310	Pyr_redox_2	PF07992.10	5-297	+		+	+	Rickettsia_montanensis_OSU_85_930_uid158043	Bacteria	Proteobacteria	Alphaproteobacteria	Rickettsiales	Rickettsiaceae	Rickettsieae
gi|383483961|ref|YP_005392874.1|	310	Pyr_redox_2	PF07992.10	5-297	+		+	+	Rickettsia_parkeri_Portsmouth_uid158045	Bacteria	Proteobacteria	Alphaproteobacteria	Rickettsiales	Rickettsiaceae	Rickettsieae
gi|383484755|ref|YP_005393667.1|	315	Pyr_redox_2	PF07992.10	7-299			+	+	Riemerella_anatipestifer_ATCC_11845___DSM_15868_uid159857	Bacteria	Bacteroidetes	Flavobacteriia	Flavobacteriales	Flavobacteriaceae	Riemerella
gi|383487279|ref|YP_005404959.1|	310	Pyr_redox_2	PF07992.10	5-297			+	+	Rickettsia_prowazekii_GvV257_uid158051	Bacteria	Proteobacteria	Alphaproteobacteria	Rickettsiales	Rickettsiaceae	Rickettsieae
gi|383487857|ref|YP_005405536.1|	310	Pyr_redox_2	PF07992.10	5-297			+	+	Rickettsia_prowazekii_Chernikova_uid158053	Bacteria	Proteobacteria	Alphaproteobacteria	Rickettsiales	Rickettsiaceae	Rickettsieae
gi|383488704|ref|YP_005406382.1|	310	Pyr_redox_2	PF07992.10	5-297			+	+	Rickettsia_prowazekii_Katsinyian_uid158055	Bacteria	Proteobacteria	Alphaproteobacteria	Rickettsiales	Rickettsiaceae	Rickettsieae
gi|383489543|ref|YP_005407220.1|	310	Pyr_redox_2	PF07992.10	5-297			+	+	Rickettsia_prowazekii_Dachau_uid158057	Bacteria	Proteobacteria	Alphaproteobacteria	Rickettsiales	Rickettsiaceae	Rickettsieae
gi|383494367|ref|YP_005412043.1|	305	Pyr_redox_2	PF07992.10	2-289	+		+	+	Streptococcus_pyogenes_MGAS1882_uid158061	Bacteria	Firmicutes	Bacilli	Lactobacillales	Streptococcaceae	Streptococcus
gi|383495699|ref|YP_005396388.1|	322	Pyr_redox_2	PF07992.10	7-303	+		+	+	Salmonella_enterica_serovar_Typhimurium_798_uid158047	Bacteria	Proteobacteria	Gammaproteobacteria	Enterobacteriales	Enterobacteriaceae	Salmonella
gi|383499683|ref|YP_005413044.1|	310	Pyr_redox_2	PF07992.10	5-297			+	+	Rickettsia_prowazekii_BuV67_CWPP_uid158063	Bacteria	Proteobacteria	Alphaproteobacteria	Rickettsiales	Rickettsiaceae	Rickettsieae
gi|383500519|ref|YP_005413879.1|	310	Pyr_redox_2	PF07992.10	5-297			+	+	Rickettsia_prowazekii_RpGvF24_uid158065	Bacteria	Proteobacteria	Alphaproteobacteria	Rickettsiales	Rickettsiaceae	Rickettsieae
gi|383501732|ref|YP_005415091.1|	310	Pyr_redox_2	PF07992.10	5-297	+		+	+	Rickettsia_australis_Cutlack_uid158039	Bacteria	Proteobacteria	Alphaproteobacteria	Rickettsiales	Rickettsiaceae	Rickettsieae
gi|383749511|ref|YP_005424614.1|	311	Pyr_redox_2	PF07992.10	2-297			+	+	Helicobacter_pylori_ELS37_uid158157	Bacteria	Proteobacteria	Epsilonproteobacteria	Campylobacterales	Helicobacteraceae	Helicobacter
gi|383751273|ref|YP_005426374.1|	310	Pyr_redox_2	PF07992.10	5-297	+		+	+	Rickettsia_slovaca_D_CWPP_uid158159	Bacteria	Proteobacteria	Alphaproteobacteria	Rickettsiales	Rickettsiaceae	Rickettsieae
gi|383752412|ref|YP_005427512.1|	310	Pyr_redox_2	PF07992.10	5-297			+	+	Rickettsia_typhi_TH1527_uid158161	Bacteria	Proteobacteria	Alphaproteobacteria	Rickettsiales	Rickettsiaceae	Rickettsieae
gi|383759268|ref|YP_005438253.1|	319	Pyr_redox_2	PF07992.10	8-303	+		+	+	Rubrivivax_gelatinosus_IL144_uid158163	Bacteria	Proteobacteria	Betaproteobacteria	Burkholderiales	Rubrivivax
gi|383762712|ref|YP_005441694.1|	341	Pyr_redox_2	PF07992.10	14-303	+		+	+	Caldilinea_aerophila_DSM_14535___NBRC_104270_uid158165	Bacteria	Chloroflexi	Caldilineae	Caldilineales	Caldilineaceae	Caldilinea
gi|383765190|ref|YP_005444171.1|	368	Pyr_redox_2	PF07992.10	8-326			+	+	Phycisphaera_mikurensis_NBRC_102666_uid157331	Bacteria	Planctomycetes	Phycisphaerae	Phycisphaerales	Phycisphaeraceae	Phycisphaera
gi|383774217|ref|YP_005453284.1|	321	Pyr_redox_2	PF07992.10	7-299	+		+	+	Bradyrhizobium_S23321_uid158167	Bacteria	Proteobacteria	Alphaproteobacteria	Rhizobiales	Bradyrhizobiaceae	Bradyrhizobium
gi|383783280|ref|YP_005467847.1|	319	Pyr_redox_2	PF07992.10	5-302	+		+	+	Actinoplanes_missouriensis_431_uid158169	Bacteria	Actinobacteria	Actinobacteridae	Actinomycetales	Micromonosporineae	Micromonosporaceae
gi|383785425|ref|YP_005469995.1|	308	Pyr_redox_2	PF07992.10	2-291	+		+	+	Leptospirillum_ferrooxidans_C2_3_uid158171	Bacteria	Nitrospirae	Nitrospirales	Nitrospiraceae	Leptospirillum
gi|383788625|ref|YP_005473194.1|	322	Pyr_redox_2	PF07992.10	21-308			+	+	Caldisericum_exile_AZM16c01_uid158173	Bacteria	Caldiserica	Caldisericia	Caldisericales	Caldisericaceae	Caldisericum
gi|383789942|ref|YP_005474516.1|	314	Pyr_redox_2	PF07992.10	5-300			+	+	Spirochaeta_africana_DSM_8902_uid81779	Bacteria	Spirochaetes	Spirochaetales	Spirochaetaceae	Spirochaeta
gi|383843249|ref|YP_005423752.1|	310	Pyr_redox_2	PF07992.10	5-297			+	+	Rickettsia_typhi_B9991CWPP_uid158357	Bacteria	Proteobacteria	Alphaproteobacteria	Rickettsiales	Rickettsiaceae	Rickettsieae
gi|384042687|ref|YP_005481431.1|	315	Pyr_redox_2	PF07992.10	7-300			+	+	Acetobacter_pasteurianus_IFO_3283_12_uid158379	Bacteria	Proteobacteria	Alphaproteobacteria	Rhodospirillales	Acetobacteraceae	Acetobacter
gi|384044389|ref|YP_005492406.1|	317	Pyr_redox_2	PF07992.10	7-294	+		+	+	Bacillus_megaterium_WSH_002_uid159841	Bacteria	Firmicutes	Bacilli	Bacillales	Bacillaceae	Bacillus
gi|384051204|ref|YP_005478267.1|	315	Pyr_redox_2	PF07992.10	7-300			+	+	Acetobacter_pasteurianus_IFO_3283_03_uid158373	Bacteria	Proteobacteria	Alphaproteobacteria	Rhodospirillales	Acetobacteraceae	Acetobacter
gi|384054312|ref|YP_005487406.1|	315	Pyr_redox_2	PF07992.10	7-300			+	+	Acetobacter_pasteurianus_IFO_3283_07_uid158381	Bacteria	Proteobacteria	Alphaproteobacteria	Rhodospirillales	Acetobacteraceae	Acetobacter
gi|384057546|ref|YP_005490213.1|	315	Pyr_redox_2	PF07992.10	7-300			+	+	Acetobacter_pasteurianus_IFO_3283_22_uid158383	Bacteria	Proteobacteria	Alphaproteobacteria	Rhodospirillales	Acetobacteraceae	Acetobacter
gi|384060187|ref|YP_005499315.1|	315	Pyr_redox_2	PF07992.10	7-300			+	+	Acetobacter_pasteurianus_IFO_3283_26_uid158531	Bacteria	Proteobacteria	Alphaproteobacteria	Rhodospirillales	Acetobacteraceae	Acetobacter
gi|384063479|ref|YP_005484121.1|	315	Pyr_redox_2	PF07992.10	7-300			+	+	Acetobacter_pasteurianus_IFO_3283_32_uid158375	Bacteria	Proteobacteria	Alphaproteobacteria	Rhodospirillales	Acetobacteraceae	Acetobacter
gi|384119489|ref|YP_005502113.1|	315	Pyr_redox_2	PF07992.10	7-300			+	+	Acetobacter_pasteurianus_IFO_3283_01_42C_uid158377	Bacteria	Proteobacteria	Alphaproteobacteria	Rhodospirillales	Acetobacteraceae	Acetobacter
gi|384121808|ref|YP_005504428.1|	320	Pyr_redox_2	PF07992.10	7-302			+	+	Yersinia_pestis_D106004_uid158071	Bacteria	Proteobacteria	Gammaproteobacteria	Enterobacteriales	Enterobacteriaceae	Yersinia
gi|384125395|ref|YP_005508009.1|	320	Pyr_redox_2	PF07992.10	7-302			+	+	Yersinia_pestis_D182038_uid158073	Bacteria	Proteobacteria	Gammaproteobacteria	Enterobacteriales	Enterobacteriaceae	Yersinia
gi|384128311|ref|YP_005510924.1|	313	Pyr_redox_2	PF07992.10	10-298	+		+	+	Hydrogenobacter_thermophilus_TK_6_uid159875	Bacteria	Aquificae	Aquificales	Aquificaceae	Hydrogenobacter
gi|384130822|ref|YP_005513434.1|	315	Pyr_redox_2	PF07992.10	6-301			+	+	Acinetobacter_baumannii_1656_2_uid158677	Bacteria	Proteobacteria	Gammaproteobacteria	Pseudomonadales	Moraxellaceae	Acinetobacter
gi|384134653|ref|YP_005517367.1|	319	Pyr_redox_2	PF07992.10	4-294			+	+	Alicyclobacillus_acidocaldarius_Tc_4_1_uid158681	Bacteria	Firmicutes	Bacilli	Bacillales	Alicyclobacillaceae	Alicyclobacillus
gi|384140731|ref|YP_005523433.1|	320	Pyr_redox_2	PF07992.10	7-302			+	+	Yersinia_pestis_A1122_uid158119	Bacteria	Proteobacteria	Gammaproteobacteria	Enterobacteriales	Enterobacteriaceae	Yersinia
gi|384142111|ref|YP_005524821.1|	315	Pyr_redox_2	PF07992.10	6-301			+	+	Acinetobacter_baumannii_MDR_ZJ06_uid158685	Bacteria	Proteobacteria	Gammaproteobacteria	Pseudomonadales	Moraxellaceae	Acinetobacter
gi|384156608|ref|YP_005539423.1|	309	Pyr_redox_2	PF07992.10	2-297	+		+	+	Arcobacter_butzleri_ED_1_uid158699	Bacteria	Proteobacteria	Epsilonproteobacteria	Campylobacterales	Campylobacteraceae	Arcobacter
gi|384161101|ref|YP_005543174.1|	315	Pyr_redox_2	PF07992.10	7-294	+		+	+	Bacillus_amyloliquefaciens_TA208_uid158701	Bacteria	Firmicutes	Bacilli	Bacillales	Bacillaceae	Bacillus
gi|384165993|ref|YP_005547372.1|	316	Pyr_redox_2	PF07992.10	8-295	+		+	+	Bacillus_amyloliquefaciens_LL3_uid158133	Bacteria	Firmicutes	Bacilli	Bacillales	Bacillaceae	Bacillus
gi|384170188|ref|YP_005551566.1|	316	Pyr_redox_2	PF07992.10	8-295	+		+	+	Bacillus_amyloliquefaciens_XH7_uid158881	Bacteria	Firmicutes	Bacilli	Bacillales	Bacillaceae	Bacillus
gi|384173401|ref|YP_005554778.1|	309	Pyr_redox_2	PF07992.10	2-297	+		+	+	Arcobacter_L_uid158135	Bacteria	Proteobacteria	Epsilonproteobacteria	Campylobacterales	Campylobacteraceae	Arcobacter
gi|384177103|ref|YP_005558488.1|	316	Pyr_redox_2	PF07992.10	7-294	+		+	+	Bacillus_subtilis_RO_NN_1_uid158879	Bacteria	Firmicutes	Bacilli	Bacillales	Bacillaceae	Bacillus
gi|384183016|ref|YP_005568778.1|	318	Pyr_redox_2	PF07992.10	7-294	+		+	+	Bacillus_thuringiensis_serovar_finitimus_YBT_020_uid158875	Bacteria	Firmicutes	Bacilli	Bacillales	Bacillaceae	Bacillus
gi|384189240|ref|YP_005575136.1|	318	Pyr_redox_2	PF07992.10	7-294	+		+	+	Bacillus_thuringiensis_serovar_chinensis_CT_43_uid158151	Bacteria	Firmicutes	Bacilli	Bacillales	Bacillaceae	Bacillus
gi|384190268|ref|YP_005576016.1|	323	Pyr_redox_2	PF07992.10	11-305	+		+	+	Bifidobacterium_animalis_lactis_BB_12_uid158871	Bacteria	Actinobacteria	Actinobacteridae	Bifidobacteriales	Bifidobacteriaceae	Bifidobacterium
gi|384194615|ref|YP_005580361.1|	320	Pyr_redox_2	PF07992.10	8-302	+		+	+	Bifidobacterium_animalis_lactis_BLC1_uid158867	Bacteria	Actinobacteria	Actinobacteridae	Bifidobacteriales	Bifidobacteriaceae	Bifidobacterium
gi|384196186|ref|YP_005581931.1|	320	Pyr_redox_2	PF07992.10	8-302	+		+	+	Bifidobacterium_animalis_lactis_V9_uid158865	Bacteria	Actinobacteria	Actinobacteridae	Bifidobacteriales	Bifidobacteriaceae	Bifidobacterium
gi|384198014|ref|YP_005583758.1|	339	Pyr_redox_2	PF07992.10	3-326	+		+	+	Bifidobacterium_breve_ACS_071_V_Sch8b_uid158863	Bacteria	Actinobacteria	Actinobacteridae	Bifidobacteriales	Bifidobacteriaceae	Bifidobacterium
gi|384200567|ref|YP_005586310.1|	339	Pyr_redox_2	PF07992.10	6-326	+		+	+	Bifidobacterium_longum_infantis_ATCC_15697_uid159865	Bacteria	Actinobacteria	Actinobacteridae	Bifidobacteriales	Bifidobacteriaceae	Bifidobacterium
gi|384202485|ref|YP_005588232.1|	339	Pyr_redox_2	PF07992.10	6-326	+		+	+	Bifidobacterium_longum_KACC_91563_uid158861	Bacteria	Actinobacteria	Actinobacteridae	Bifidobacteriales	Bifidobacteriaceae	Bifidobacterium
gi|384202913|ref|YP_005588652.1|	317	Pyr_redox_2	PF07992.10	7-302	+		+	+	Bordetella_pertussis_CS_uid158859	Bacteria	Proteobacteria	Betaproteobacteria	Burkholderiales	Alcaligenaceae	Bordetella
gi|384204752|ref|YP_005590491.1|	319	Pyr_redox_2	PF07992.10	7-303	+		+	+	Bordetella_pertussis_CS_uid158859	Bacteria	Proteobacteria	Betaproteobacteria	Burkholderiales	Alcaligenaceae	Bordetella
gi|384210071|ref|YP_005595791.1|	310	Pyr_redox_2	PF07992.10	4-296			+	+	Brachyspira_intermedia_PWS_A_uid158369	Bacteria	Spirochaetes	Spirochaetales	Brachyspiraceae	Brachyspira
gi|384211862|ref|YP_005600944.1|	324	Pyr_redox_2	PF07992.10	6-302	+		+	+	Brucella_melitensis_M5_90_uid158855	Bacteria	Proteobacteria	Alphaproteobacteria	Rhizobiales	Brucellaceae	Brucella
gi|384215634|ref|YP_005606800.1|	321	Pyr_redox_2	PF07992.10	7-299	+		+	+	Bradyrhizobium_japonicum_USDA_6_uid158851	Bacteria	Proteobacteria	Alphaproteobacteria	Rhizobiales	Bradyrhizobiaceae	Bradyrhizobium
gi|384225154|ref|YP_005616318.1|	324	Pyr_redox_2	PF07992.10	6-302	+		+	+	Brucella_suis_1330_uid159871	Bacteria	Proteobacteria	Alphaproteobacteria	Rhizobiales	Brucellaceae	Brucella
gi|384226118|ref|YP_005617281.1|	319	Pyr_redox_2	PF07992.10	7-304			+	+	Buchnera_aphidicola_TLW03__Acyrthosiphon_pisum__uid158849	Bacteria	Proteobacteria	Gammaproteobacteria	Enterobacteriales	Enterobacteriaceae	Buchnera
gi|384227176|ref|YP_005618926.1|	319	Pyr_redox_2	PF07992.10	7-304			+	+	Buchnera_aphidicola_LL01__Acyrthosiphon_pisum__uid158843	Bacteria	Proteobacteria	Gammaproteobacteria	Enterobacteriales	Enterobacteriaceae	Buchnera
gi|384228310|ref|YP_005620045.1|	319	Pyr_redox_2	PF07992.10	7-304			+	+	Buchnera_aphidicola_Ua__Uroleucon_ambrosiae__uid158535	Bacteria	Proteobacteria	Gammaproteobacteria	Enterobacteriales	Enterobacteriaceae	Buchnera
gi|384257275|ref|YP_005401209.1|	322	Pyr_redox_2	PF07992.10	7-302	+		+	+	Rahnella_aquatilis_HX2_uid158049	Bacteria	Proteobacteria	Gammaproteobacteria	Enterobacteriales	Enterobacteriaceae	Rahnella
gi|384262478|ref|YP_005417665.1|	328	Pyr_redox_2	PF07992.10	21-312	+		+	+	Rhodospirillum_photometricum_uid159003	Bacteria	Proteobacteria	Alphaproteobacteria	Rhodospirillales	Rhodospirillaceae	Rhodospirillum
gi|384267012|ref|YP_005422719.1|	317	Pyr_redox_2	PF07992.10	8-295	+		+	+	Bacillus_amyloliquefaciens_plantarum_YAU_B9601_Y2_uid159001	Bacteria	Firmicutes	Bacilli	Bacillales	Bacillaceae	Bacillus
gi|384361346|ref|YP_006199198.1|	302	Pyr_redox_2	PF07992.10	2-288			+	+	Clostridium_difficile_BI1_uid158363	Bacteria	Firmicutes	Clostridia	Clostridiales	Peptostreptococcaceae	Peptoclostridium
gi|384361569|ref|YP_006199421.1|	315	Pyr_redox_2	PF07992.10	5-298			+	+	Clostridium_difficile_BI1_uid158363	Bacteria	Firmicutes	Clostridia	Clostridiales	Peptostreptococcaceae	Peptoclostridium
gi|384408970|ref|YP_005597591.1|	324	Pyr_redox_2	PF07992.10	6-302	+		+	+	Brucella_melitensis_M28_uid158857	Bacteria	Proteobacteria	Alphaproteobacteria	Rhizobiales	Brucellaceae	Brucella
gi|384411123|ref|YP_005620488.1|	318	Pyr_redox_2	PF07992.10	8-299	+		+	+	Zymomonas_mobilis_ATCC_10988_uid55403	Bacteria	Proteobacteria	Alphaproteobacteria	Sphingomonadales	Sphingomonadaceae	Zymomonas
gi|384415266|ref|YP_005624628.1|	320	Pyr_redox_2	PF07992.10	7-302			+	+	Yersinia_pestis_biovar_Medievalis_Harbin_35_uid158537	Bacteria	Proteobacteria	Gammaproteobacteria	Enterobacteriales	Enterobacteriaceae	Yersinia
gi|384419352|ref|YP_005628712.1|	322	Pyr_redox_2	PF07992.10	12-307	+		+	+	Xanthomonas_oryzae_oryzicola_BLS256_uid54411	Bacteria	Proteobacteria	Gammaproteobacteria	Xanthomonadales	Xanthomonadaceae	Xanthomonas
gi|384422302|ref|YP_005631661.1|	307	Pyr_redox_2	PF07992.10	5-291	+		+	+	Treponema_pallidum_Chicago_uid159543	Bacteria	Spirochaetes	Spirochaetales	Spirochaetaceae	Treponema
gi|384424329|ref|YP_005633687.1|	318	Pyr_redox_2	PF07992.10	7-302			+	+	Vibrio_cholerae_LMA3984_4_uid159541	Bacteria	Proteobacteria	Gammaproteobacteria	Vibrionales	Vibrionaceae	Vibrio
gi|384427894|ref|YP_005637253.1|	322	Pyr_redox_2	PF07992.10	12-307	+		+	+	Xanthomonas_campestris_raphani_756C_uid159539	Bacteria	Proteobacteria	Gammaproteobacteria	Xanthomonadales	Xanthomonadaceae	Xanthomonas
gi|384432078|ref|YP_005641438.1|	325	Pyr_redox_2	PF07992.10	18-305	+		+	+	Thermus_thermophilus_SG0_5JP17_16_uid159537	Bacteria	Deinococcus-Thermus	Deinococci	Thermales	Thermaceae	Thermus
gi|384432762|ref|YP_005642120.1|	323	Pyr_redox_2	PF07992.10	16-305			+	+	Sulfolobus_solfataricus_98_2_uid167998	Archaea	Crenarchaeota	Thermoprotei	Sulfolobales	Sulfolobaceae	Sulfolobus
gi|384440568|ref|YP_005655292.1|	325	Pyr_redox_2	PF07992.10	18-305	+		+	+	Thermus_CCB_US3_UF1_uid81197	Bacteria	Deinococcus-Thermus	Deinococci	Thermales	Thermaceae	Thermus
gi|384440824|ref|YP_005657127.1|	312	Pyr_redox_2	PF07992.10	2-297	+		+	+	Campylobacter_jejuni_M1_uid159535	Bacteria	Proteobacteria	Epsilonproteobacteria	Campylobacterales	Campylobacteraceae	Campylobacter
gi|384442499|ref|YP_005658751.1|	312	Pyr_redox_2	PF07992.10	2-297	+		+	+	Campylobacter_jejuni_S3_uid159533	Bacteria	Proteobacteria	Epsilonproteobacteria	Campylobacterales	Campylobacteraceae	Campylobacter
gi|384445533|ref|YP_005604252.1|	324	Pyr_redox_2	PF07992.10	6-302	+		+	+	Brucella_melitensis_NI_uid158853	Bacteria	Proteobacteria	Alphaproteobacteria	Rhizobiales	Brucellaceae	Brucella
gi|384447456|ref|YP_005655507.1|	312	Pyr_redox_2	PF07992.10	2-297			+	+	Campylobacter_jejuni_IA3902_uid159531	Bacteria	Proteobacteria	Epsilonproteobacteria	Campylobacterales	Campylobacteraceae	Campylobacter
gi|384449427|ref|YP_005662029.1|	311	Pyr_redox_2	PF07992.10	4-299	+		+	+	Chlamydophila_pneumoniae_LPCoLN_uid159529	Bacteria	Chlamydiae	Chlamydiales	Chlamydiaceae	Chlamydia	Chlamydophilagroup
gi|384451566|ref|YP_005664164.1|	311	Pyr_redox_2	PF07992.10	4-299	+		+	+	Chlamydophila_psittaci_01DC11_uid159527	Bacteria	Chlamydiae	Chlamydiales	Chlamydiaceae	Chlamydia	Chlamydophilagroup
gi|384452539|ref|YP_005665136.1|	311	Pyr_redox_2	PF07992.10	4-299	+		+	+	Chlamydophila_psittaci_08DC60_uid159525	Bacteria	Chlamydiae	Chlamydiales	Chlamydiaceae	Chlamydia	Chlamydophilagroup
gi|384453515|ref|YP_005666111.1|	311	Pyr_redox_2	PF07992.10	4-299	+		+	+	Chlamydophila_psittaci_C19_98_uid159523	Bacteria	Chlamydiae	Chlamydiales	Chlamydiaceae	Chlamydia	Chlamydophilagroup
gi|384454494|ref|YP_005667089.1|	311	Pyr_redox_2	PF07992.10	4-299	+		+	+	Chlamydophila_psittaci_02DC15_uid159521	Bacteria	Chlamydiae	Chlamydiales	Chlamydiaceae	Chlamydia	Chlamydophilagroup
gi|384456332|ref|YP_005668929.1|	304	Pyr_redox_2	PF07992.10	3-289			+	+	Candidatus_Arthromitus_SFB_mouse_Yit_uid159517	Bacteria	Firmicutes	Clostridia	Clostridiales	Clostridiaceae	CandidatusArthromitus
gi|384461669|ref|YP_005674264.1|	313	Pyr_redox_2	PF07992.10	5-298			+	+	Clostridium_botulinum_F_230613_uid159513	Bacteria	Firmicutes	Clostridia	Clostridiales	Clostridiaceae	Clostridium
gi|384505685|ref|YP_005682355.1|	315	Pyr_redox_2	PF07992.10	11-299			+	+	Corynebacterium_pseudotuberculosis_1002_uid159677	Bacteria	Actinobacteria	Actinobacteridae	Actinomycetales	Corynebacterineae	Corynebacteriaceae
gi|384507777|ref|YP_005684446.1|	315	Pyr_redox_2	PF07992.10	11-299			+	+	Corynebacterium_pseudotuberculosis_C231_uid159675	Bacteria	Actinobacteria	Actinobacteridae	Actinomycetales	Corynebacterineae	Corynebacteriaceae
gi|384509873|ref|YP_005686541.1|	315	Pyr_redox_2	PF07992.10	11-299			+	+	Corynebacterium_pseudotuberculosis_I19_uid159673	Bacteria	Actinobacteria	Actinobacteridae	Actinomycetales	Corynebacterineae	Corynebacteriaceae
gi|384511953|ref|YP_005691531.1|	315	Pyr_redox_2	PF07992.10	11-299			+	+	Corynebacterium_pseudotuberculosis_PAT10_uid159671	Bacteria	Actinobacteria	Actinobacteridae	Actinomycetales	Corynebacterineae	Corynebacteriaceae
gi|384513092|ref|YP_005708185.1|	304	Pyr_redox_2	PF07992.10	2-289	+		+	+	Enterococcus_faecalis_OG1RF_uid54927	Bacteria	Firmicutes	Bacilli	Lactobacillales	Enterococcaceae	Enterococcus
gi|384516714|ref|YP_005711806.1|	318	Pyr_redox_2	PF07992.10	14-302			+	+	Corynebacterium_ulcerans_809_uid159659	Bacteria	Actinobacteria	Actinobacteridae	Actinomycetales	Corynebacterineae	Corynebacteriaceae
gi|384518441|ref|YP_005705746.1|	304	Pyr_redox_2	PF07992.10	2-289	+		+	+	Enterococcus_faecalis_62_uid159663	Bacteria	Firmicutes	Bacilli	Lactobacillales	Enterococcaceae	Enterococcus
gi|384529315|ref|YP_005713403.1|	324	Pyr_redox_2	PF07992.10	6-302	+		+	+	Sinorhizobium_meliloti_BL225C_uid52605	Bacteria	Proteobacteria	Alphaproteobacteria	Rhizobiales	Rhizobiaceae	Sinorhizobium
gi|384531569|ref|YP_005717173.1|	332	Pyr_redox_2	PF07992.10	6-299	+		+	+	Sinorhizobium_meliloti_BL225C_uid52605	Bacteria	Proteobacteria	Alphaproteobacteria	Rhizobiales	Rhizobiaceae	Sinorhizobium
gi|384536437|ref|YP_005720522.1|	324	Pyr_redox_2	PF07992.10	6-302	+		+	+	Sinorhizobium_meliloti_SM11_uid159685	Bacteria	Proteobacteria	Alphaproteobacteria	Rhizobiales	Rhizobiaceae	Sinorhizobium
gi|384540368|ref|YP_005724451.1|	332	Pyr_redox_2	PF07992.10	6-299	+		+	+	Sinorhizobium_meliloti_SM11_uid159685	Bacteria	Proteobacteria	Alphaproteobacteria	Rhizobiales	Rhizobiaceae	Sinorhizobium
gi|384542431|ref|YP_005726493.1|	321	Pyr_redox_2	PF07992.10	7-303	+		+	+	Shigella_flexneri_2002017_uid159233	Bacteria	Proteobacteria	Gammaproteobacteria	Enterobacteriales	Enterobacteriaceae	Shigella
gi|384547046|ref|YP_005736299.1|	311	Pyr_redox_2	PF07992.10	6-293	+		+	+	Staphylococcus_aureus_ED133_uid159689	Bacteria	Firmicutes	Bacilli	Bacillales	Staphylococcus
gi|384549626|ref|YP_005738878.1|	311	Pyr_redox_2	PF07992.10	6-293	+		+	+	Staphylococcus_aureus_JKD6159_uid159691	Bacteria	Firmicutes	Bacilli	Bacillales	Staphylococcus
gi|384861432|ref|YP_005744152.1|	311	Pyr_redox_2	PF07992.10	6-293	+		+	+	Staphylococcus_aureus_JKD6008_uid159855	Bacteria	Firmicutes	Bacilli	Bacillales	Staphylococcus
gi|384864089|ref|YP_005749448.1|	311	Pyr_redox_2	PF07992.10	6-293	+		+	+	Staphylococcus_aureus_ECT_R_2_uid159389	Bacteria	Firmicutes	Bacilli	Bacillales	Staphylococcus
gi|384868303|ref|YP_005748499.1|	311	Pyr_redox_2	PF07992.10	6-293	+		+	+	Staphylococcus_aureus_TCH60_uid159859	Bacteria	Firmicutes	Bacilli	Bacillales	Staphylococcus
gi|384869350|ref|YP_005752064.1|	311	Pyr_redox_2	PF07992.10	6-293	+		+	+	Staphylococcus_aureus_T0131_uid159861	Bacteria	Firmicutes	Bacilli	Bacillales	Staphylococcus
gi|384887526|ref|YP_005762037.1|	311	Pyr_redox_2	PF07992.10	2-297			+	+	Helicobacter_pylori_uid159983	Bacteria	Proteobacteria	Epsilonproteobacteria	Campylobacterales	Helicobacteraceae	Helicobacter
gi|384889462|ref|YP_005763764.1|	311	Pyr_redox_2	PF07992.10	2-297			+	+	Helicobacter_pylori_v225d_uid159639	Bacteria	Proteobacteria	Epsilonproteobacteria	Campylobacterales	Helicobacteraceae	Helicobacter
gi|384891208|ref|YP_005765341.1|	311	Pyr_redox_2	PF07992.10	2-297			+	+	Helicobacter_pylori_908_uid159985	Bacteria	Proteobacteria	Epsilonproteobacteria	Campylobacterales	Helicobacteraceae	Helicobacter
gi|384892848|ref|YP_005766941.1|	311	Pyr_redox_2	PF07992.10	2-297			+	+	Helicobacter_pylori_Cuz20_uid159987	Bacteria	Proteobacteria	Epsilonproteobacteria	Campylobacterales	Helicobacteraceae	Helicobacter
gi|384894132|ref|YP_005768181.1|	311	Pyr_redox_2	PF07992.10	2-297			+	+	Helicobacter_pylori_Sat464_uid159467	Bacteria	Proteobacteria	Epsilonproteobacteria	Campylobacterales	Helicobacteraceae	Helicobacter
gi|384895893|ref|YP_005769882.1|	311	Pyr_redox_2	PF07992.10	2-297			+	+	Helicobacter_pylori_35A_uid49903	Bacteria	Proteobacteria	Epsilonproteobacteria	Campylobacterales	Helicobacteraceae	Helicobacter
gi|384897530|ref|YP_005772958.1|	311	Pyr_redox_2	PF07992.10	2-297			+	+	Helicobacter_pylori_Lithuania75_uid159491	Bacteria	Proteobacteria	Epsilonproteobacteria	Campylobacterales	Helicobacteraceae	Helicobacter
gi|384898871|ref|YP_005774250.1|	311	Pyr_redox_2	PF07992.10	2-297			+	+	Helicobacter_pylori_F30_uid159991	Bacteria	Proteobacteria	Epsilonproteobacteria	Campylobacterales	Helicobacteraceae	Helicobacter
gi|385216060|ref|YP_005776017.1|	311	Pyr_redox_2	PF07992.10	2-297			+	+	Helicobacter_pylori_F32_uid161139	Bacteria	Proteobacteria	Epsilonproteobacteria	Campylobacterales	Helicobacteraceae	Helicobacter
gi|385217294|ref|YP_005778770.1|	311	Pyr_redox_2	PF07992.10	2-297			+	+	Helicobacter_pylori_F16_uid161145	Bacteria	Proteobacteria	Epsilonproteobacteria	Campylobacterales	Helicobacteraceae	Helicobacter
gi|385219076|ref|YP_005780551.1|	311	Pyr_redox_2	PF07992.10	2-297			+	+	Helicobacter_pylori_Gambia94_24_uid159493	Bacteria	Proteobacteria	Epsilonproteobacteria	Campylobacterales	Helicobacteraceae	Helicobacter
gi|385220357|ref|YP_005781829.1|	311	Pyr_redox_2	PF07992.10	2-297			+	+	Helicobacter_pylori_India7_uid161149	Bacteria	Proteobacteria	Epsilonproteobacteria	Campylobacterales	Helicobacteraceae	Helicobacter
gi|385222264|ref|YP_005771397.1|	311	Pyr_redox_2	PF07992.10	2-297			+	+	Helicobacter_pylori_SouthAfrica7_uid159989	Bacteria	Proteobacteria	Epsilonproteobacteria	Campylobacterales	Helicobacteraceae	Helicobacter
gi|385223880|ref|YP_005783806.1|	311	Pyr_redox_2	PF07992.10	2-297			+	+	Helicobacter_pylori_2017_uid161151	Bacteria	Proteobacteria	Epsilonproteobacteria	Campylobacterales	Helicobacteraceae	Helicobacter
gi|385225223|ref|YP_005785148.1|	311	Pyr_redox_2	PF07992.10	2-297			+	+	Helicobacter_pylori_83_uid161153	Bacteria	Proteobacteria	Epsilonproteobacteria	Campylobacterales	Helicobacteraceae	Helicobacter
gi|385227062|ref|YP_005786986.1|	311	Pyr_redox_2	PF07992.10	2-297			+	+	Helicobacter_pylori_SNT49_uid159615	Bacteria	Proteobacteria	Epsilonproteobacteria	Campylobacterales	Helicobacteraceae	Helicobacter
gi|385228548|ref|YP_005788481.1|	311	Pyr_redox_2	PF07992.10	2-297			+	+	Helicobacter_pylori_Puno120_uid159611	Bacteria	Proteobacteria	Epsilonproteobacteria	Campylobacterales	Helicobacteraceae	Helicobacter
gi|385230105|ref|YP_005790021.1|	311	Pyr_redox_2	PF07992.10	2-297			+	+	Helicobacter_pylori_Puno135_uid161157	Bacteria	Proteobacteria	Epsilonproteobacteria	Campylobacterales	Helicobacteraceae	Helicobacter
gi|385231729|ref|YP_005791648.1|	311	Pyr_redox_2	PF07992.10	2-297			+	+	Helicobacter_pylori_2018_uid161159	Bacteria	Proteobacteria	Epsilonproteobacteria	Campylobacterales	Helicobacteraceae	Helicobacter
gi|385232965|ref|YP_005794307.1|	313	Pyr_redox_2	PF07992.10	7-298	+		+	+	Ketogulonicigenium_vulgare_WSH_001_uid161161	Bacteria	Proteobacteria	Alphaproteobacteria	Rhodobacterales	Rhodobacteraceae	Ketogulonicigenium
gi|385236411|ref|YP_005797750.1|	315	Pyr_redox_2	PF07992.10	6-301			+	+	Acinetobacter_baumannii_TCDC_AB0715_uid158679	Bacteria	Proteobacteria	Gammaproteobacteria	Pseudomonadales	Moraxellaceae	Acinetobacter
gi|385239611|ref|YP_005807453.1|	351	Pyr_redox_2	PF07992.10	43-338	+		+	+	Chlamydia_trachomatis_G_9768_uid161353	Bacteria	Chlamydiae	Chlamydiales	Chlamydiaceae	Chlamydia	Chlamydophilagroup
gi|385240531|ref|YP_005808372.1|	351	Pyr_redox_2	PF07992.10	43-338	+		+	+	Chlamydia_trachomatis_G_11222_uid161361	Bacteria	Chlamydiae	Chlamydiales	Chlamydiaceae	Chlamydia	Chlamydophilagroup
gi|385241461|ref|YP_005809301.1|	351	Pyr_redox_2	PF07992.10	43-338	+		+	+	Chlamydia_trachomatis_E_11023_uid161369	Bacteria	Chlamydiae	Chlamydiales	Chlamydiaceae	Chlamydia	Chlamydophilagroup
gi|385242387|ref|YP_005810226.1|	351	Pyr_redox_2	PF07992.10	43-338	+		+	+	Chlamydia_trachomatis_G_9301_uid161377	Bacteria	Chlamydiae	Chlamydiales	Chlamydiaceae	Chlamydia	Chlamydophilagroup
gi|385243305|ref|YP_005811151.1|	351	Pyr_redox_2	PF07992.10	43-338	+		+	+	Chlamydia_trachomatis_D_EC_uid159881	Bacteria	Chlamydiae	Chlamydiales	Chlamydiaceae	Chlamydia	Chlamydophilagroup
gi|385244185|ref|YP_005812029.1|	351	Pyr_redox_2	PF07992.10	43-338	+		+	+	Chlamydia_trachomatis_D_LC_uid159879	Bacteria	Chlamydiae	Chlamydiales	Chlamydiaceae	Chlamydia	Chlamydophilagroup
gi|385245071|ref|YP_005813894.1|	351	Pyr_redox_2	PF07992.10	43-338	+		+	+	Chlamydia_trachomatis_E_150_uid161403	Bacteria	Chlamydiae	Chlamydiales	Chlamydiaceae	Chlamydia	Chlamydophilagroup
gi|385245997|ref|YP_005814819.1|	351	Pyr_redox_2	PF07992.10	43-338	+		+	+	Chlamydia_trachomatis_G_11074_uid161409	Bacteria	Chlamydiae	Chlamydiales	Chlamydiaceae	Chlamydia	Chlamydophilagroup
gi|385249343|ref|YP_005777562.1|	311	Pyr_redox_2	PF07992.10	2-297			+	+	Helicobacter_pylori_F57_uid161143	Bacteria	Proteobacteria	Epsilonproteobacteria	Campylobacterales	Helicobacteraceae	Helicobacter
gi|385269751|ref|YP_005812911.1|	351	Pyr_redox_2	PF07992.10	43-338	+		+	+	Chlamydia_trachomatis_A2497_uid159993	Bacteria	Chlamydiae	Chlamydiales	Chlamydiaceae	Chlamydia	Chlamydophilagroup
gi|385324009|ref|YP_005878448.1|	316	Pyr_redox_2	PF07992.10	5-300			+	+	Neisseria_meningitidis_8013_uid161967	Bacteria	Proteobacteria	Betaproteobacteria	Neisseriales	Neisseriaceae	Neisseria
gi|385325572|ref|YP_005880010.1|	313	Pyr_redox_2	PF07992.10	12-298	+		+	+	Mycoplasma_gallisepticum_R_high__uid161999	Bacteria	Tenericutes	Mollicutes	Mycoplasmataceae	Mycoplasma
gi|385326210|ref|YP_005880647.1|	313	Pyr_redox_2	PF07992.10	12-298	+		+	+	Mycoplasma_gallisepticum_F_uid162001	Bacteria	Tenericutes	Mollicutes	Mycoplasmataceae	Mycoplasma
gi|385326833|ref|YP_005881265.1|	315	Pyr_redox_2	PF07992.10	16-304			+	+	Mycoplasma_pneumoniae_FH_uid162027	Bacteria	Tenericutes	Mollicutes	Mycoplasmataceae	Mycoplasma
gi|385328590|ref|YP_005882893.1|	316	Pyr_redox_2	PF07992.10	5-300			+	+	Neisseria_meningitidis_alpha710_uid161971	Bacteria	Proteobacteria	Betaproteobacteria	Neisseriales	Neisseriaceae	Neisseria
gi|385331817|ref|YP_005885768.1|	317	Pyr_redox_2	PF07992.10	7-302	+		+	+	Marinobacter_adhaerens_HP15_uid162009	Bacteria	Proteobacteria	Gammaproteobacteria	Alteromonadales	Alteromonadaceae	Marinobacter
gi|385335930|ref|YP_005889877.1|	316	Pyr_redox_2	PF07992.10	5-300			+	+	Neisseria_gonorrhoeae_TCDC_NG08107_uid161097	Bacteria	Proteobacteria	Betaproteobacteria	Neisseriales	Neisseriaceae	Neisseria
gi|385338176|ref|YP_005892049.1|	316	Pyr_redox_2	PF07992.10	5-300			+	+	Neisseria_meningitidis_WUE_2594_uid162093	Bacteria	Proteobacteria	Betaproteobacteria	Neisseriales	Neisseriaceae	Neisseria
gi|385340231|ref|YP_005894103.1|	316	Pyr_redox_2	PF07992.10	5-300			+	+	Neisseria_meningitidis_G2136_uid162085	Bacteria	Proteobacteria	Betaproteobacteria	Neisseriales	Neisseriaceae	Neisseria
gi|385341760|ref|YP_005895631.1|	316	Pyr_redox_2	PF07992.10	5-300			+	+	Neisseria_meningitidis_M01_240149_uid162079	Bacteria	Proteobacteria	Betaproteobacteria	Neisseriales	Neisseriaceae	Neisseria
gi|385772235|ref|YP_005644801.1|	323	Pyr_redox_2	PF07992.10	16-309			+	+	Sulfolobus_islandicus_HVE10_4_uid162067	Archaea	Crenarchaeota	Thermoprotei	Sulfolobales	Sulfolobaceae	Sulfolobus
gi|385774949|ref|YP_005647517.1|	323	Pyr_redox_2	PF07992.10	16-309			+	+	Sulfolobus_islandicus_REY15A_uid162071	Archaea	Crenarchaeota	Thermoprotei	Sulfolobales	Sulfolobaceae	Sulfolobus
gi|385781090|ref|YP_005757261.1|	311	Pyr_redox_2	PF07992.10	6-293	+		+	+	Staphylococcus_aureus_11819_97_uid159981	Bacteria	Firmicutes	Bacilli	Bacillales	Staphylococcus
gi|385784977|ref|YP_005761150.1|	312	Pyr_redox_2	PF07992.10	6-293	+		+	+	Staphylococcus_lugdunensis_N920143_uid162143	Bacteria	Firmicutes	Bacilli	Bacillales	Staphylococcus
gi|385787894|ref|YP_005819003.1|	321	Pyr_redox_2	PF07992.10	7-302	+		+	+	Erwinia_Ejp617_uid159955	Bacteria	Proteobacteria	Gammaproteobacteria	Enterobacteriales	Enterobacteriaceae	Erwinia
gi|385792504|ref|YP_005825480.1|	316	Pyr_redox_2	PF07992.10	5-300			+	+	Francisella_cf__novicida_Fx1_uid162105	Bacteria	Proteobacteria	Gammaproteobacteria	Thiotrichales	Francisellaceae	Francisella
gi|385794252|ref|YP_005830658.1|	316	Pyr_redox_2	PF07992.10	5-300			+	+	Francisella_tularensis_NE061598_uid161973	Bacteria	Proteobacteria	Gammaproteobacteria	Thiotrichales	Francisellaceae	Francisella
gi|385800898|ref|YP_005837302.1|	347	Pyr_redox_2	PF07992.10	9-312			+	+	Halanaerobium_praevalens_DSM_2228_uid161959	Bacteria	Firmicutes	Clostridia	Halanaerobiales	Halanaerobiaceae	Halanaerobium
gi|385802296|ref|YP_005838699.1|	313	Pyr_redox_2	PF07992.10	6-297	+		+	+	Gardnerella_vaginalis_HMP9231_uid162045	Bacteria	Actinobacteria	Actinobacteridae	Bifidobacteriales	Bifidobacteriaceae	Gardnerella
gi|385803050|ref|YP_005839450.1|	355	Pyr_redox_2	PF07992.10	12-322			+	+	Haloquadratum_walsbyi_C23_uid162019	Archaea	Euryarchaeota	Halobacteria	Halobacteriales	Halobacteriaceae	Haloquadratum
gi|385806221|ref|YP_005842619.1|	325	Pyr_redox_2	PF07992.10	17-307			+	+	Fervidicoccus_fontis_Kam940_uid162201	Archaea	Crenarchaeota	Thermoprotei	Fervidicoccales	Fervidicoccaceae	Fervidicoccus
gi|385808575|ref|YP_005844972.1|	315	Pyr_redox_2	PF07992.10	11-299			+	+	Corynebacterium_pseudotuberculosis_267_uid162175	Bacteria	Actinobacteria	Actinobacteridae	Actinomycetales	Corynebacterineae	Corynebacteriaceae
gi|385810841|ref|YP_005847237.1|	317	Pyr_redox_2	PF07992.10	8-301	+		+	+	Ignavibacterium_album_JCM_16511_uid162097	Bacteria	Ignavibacteriae	Ignavibacteria	Ignavibacteriales	Ignavibacteriaceae	Ignavibacterium
gi|385813270|ref|YP_005849663.1|	307	Pyr_redox_2	PF07992.10	4-291	+		+	+	Lactobacillus_helveticus_H10_uid162017	Bacteria	Firmicutes	Bacilli	Lactobacillales	Lactobacillaceae	Lactobacillus
gi|385815334|ref|YP_005851725.1|	310	Pyr_redox_2	PF07992.10	5-292	+		+	+	Lactobacillus_delbrueckii_bulgaricus_2038_uid161929	Bacteria	Firmicutes	Bacilli	Lactobacillales	Lactobacillaceae	Lactobacillus
gi|385817259|ref|YP_005853649.1|	309	Pyr_redox_2	PF07992.10	5-293	+		+	+	Lactobacillus_amylovorus_GRL1118_uid160233	Bacteria	Firmicutes	Bacilli	Lactobacillales	Lactobacillaceae	Lactobacillus
gi|385819579|ref|YP_005855966.1|	317	Pyr_redox_2	PF07992.10	5-294	+		+	+	Lactobacillus_casei_LC2W_uid162121	Bacteria	Firmicutes	Bacilli	Lactobacillales	Lactobacillaceae	Lactobacillus
gi|385822740|ref|YP_005859082.1|	317	Pyr_redox_2	PF07992.10	5-294	+		+	+	Lactobacillus_casei_BD_II_uid162119	Bacteria	Firmicutes	Bacilli	Lactobacillales	Lactobacillaceae	Lactobacillus
gi|385826231|ref|YP_005862573.1|	311	Pyr_redox_2	PF07992.10	7-294	+		+	+	Lactobacillus_johnsonii_DPC_6026_uid162057	Bacteria	Firmicutes	Bacilli	Lactobacillales	Lactobacillaceae	Lactobacillus
gi|385827597|ref|YP_005865369.1|	315	Pyr_redox_2	PF07992.10	5-292	+		+	+	Lactobacillus_rhamnosus_GG_uid161983	Bacteria	Firmicutes	Bacilli	Lactobacillales	Lactobacillaceae	Lactobacillus
gi|385830476|ref|YP_005868289.1|	308	Pyr_redox_2	PF07992.10	6-293	+		+	+	Lactococcus_lactis_CV56_uid160253	Bacteria	Firmicutes	Bacilli	Lactobacillales	Streptococcaceae	Lactococcus
gi|385832716|ref|YP_005870491.1|	306	Pyr_redox_2	PF07992.10	6-293	+		+	+	Lactococcus_garvieae_Lg2_uid161935	Bacteria	Firmicutes	Bacilli	Lactobacillales	Streptococcaceae	Lactococcus
gi|385834818|ref|YP_005872592.1|	315	Pyr_redox_2	PF07992.10	5-292	+		+	+	Lactobacillus_rhamnosus_ATCC_8530_uid162169	Bacteria	Firmicutes	Bacilli	Lactobacillales	Lactobacillaceae	Lactobacillus
gi|385838554|ref|YP_005876184.1|	308	Pyr_redox_2	PF07992.10	6-293	+		+	+	Lactococcus_lactis_cremoris_A76_uid160937	Bacteria	Firmicutes	Bacilli	Lactobacillales	Streptococcaceae	Lactococcus
gi|385841156|ref|YP_005864480.1|	311	Pyr_redox_2	PF07992.10	5-293	+		+	+	Lactobacillus_salivarius_CECT_5713_uid162005	Bacteria	Firmicutes	Bacilli	Lactobacillales	Lactobacillaceae	Lactobacillus
gi|385851081|ref|YP_005897596.1|	316	Pyr_redox_2	PF07992.10	5-300			+	+	Neisseria_meningitidis_M04_240196_uid162081	Bacteria	Proteobacteria	Betaproteobacteria	Neisseriales	Neisseriaceae	Neisseria
gi|385853047|ref|YP_005899561.1|	316	Pyr_redox_2	PF07992.10	5-300			+	+	Neisseria_meningitidis_H44_76_uid162083	Bacteria	Proteobacteria	Betaproteobacteria	Neisseriales	Neisseriaceae	Neisseria
gi|385855382|ref|YP_005901895.1|	316	Pyr_redox_2	PF07992.10	5-300			+	+	Neisseria_meningitidis_M01_240355_uid162075	Bacteria	Proteobacteria	Betaproteobacteria	Neisseriales	Neisseriaceae	Neisseria
gi|385857394|ref|YP_005903906.1|	316	Pyr_redox_2	PF07992.10	5-300			+	+	Neisseria_meningitidis_NZ_05_33_uid162077	Bacteria	Proteobacteria	Betaproteobacteria	Neisseriales	Neisseriaceae	Neisseria
gi|385858944|ref|YP_005905454.1|	319	Pyr_redox_2	PF07992.10	12-301			+	+	Mycoplasma_haemofelis_Ohio2_uid162029	Bacteria	Tenericutes	Mollicutes	Mycoplasmataceae	Mycoplasma
gi|385993116|ref|YP_005911415.1|	335	Pyr_redox_2	PF07992.10	15-304	+		+	+	Mycobacterium_tuberculosis_CCDC5180_uid161941	Bacteria	Actinobacteria	Actinobacteridae	Actinomycetales	Corynebacterineae	Mycobacteriaceae
gi|385996763|ref|YP_005915062.1|	335	Pyr_redox_2	PF07992.10	15-304	+		+	+	Mycobacterium_tuberculosis_CCDC5079_uid161943	Bacteria	Actinobacteria	Actinobacteridae	Actinomycetales	Corynebacterineae	Mycobacteriaceae
gi|386000705|ref|YP_005919005.1|	335	Pyr_redox_2	PF07992.10	15-304	+		+	+	Mycobacterium_tuberculosis_CTRI_2_uid161997	Bacteria	Actinobacteria	Actinobacteridae	Actinomycetales	Corynebacterineae	Mycobacteriaceae
gi|386006703|ref|YP_005924982.1|	335	Pyr_redox_2	PF07992.10	15-304	+		+	+	Mycobacterium_tuberculosis_RGTB423_uid162179	Bacteria	Actinobacteria	Actinobacteridae	Actinomycetales	Corynebacterineae	Mycobacteriaceae
gi|386009195|ref|YP_005927473.1|	319	Pyr_redox_2	PF07992.10	8-295	+		+	+	Listeria_monocytogenes_serotype_4a_L99_uid161953	Bacteria	Firmicutes	Bacilli	Bacillales	Listeriaceae	Listeria
gi|386010443|ref|YP_005928720.1|	320	Pyr_redox_2	PF07992.10	7-301			+	+	Pseudomonas_putida_BIRD_1_uid162055	Bacteria	Proteobacteria	Gammaproteobacteria	Pseudomonadales	Pseudomonadaceae	Pseudomonas
gi|386015257|ref|YP_005933538.1|	341	Pyr_redox_2	PF07992.10	27-322	+		+	+	Pantoea_ananatis_AJ13355_uid162073	Bacteria	Proteobacteria	Gammaproteobacteria	Enterobacteriales	Enterobacteriaceae	Pantoea
gi|386020928|ref|YP_005938952.1|	315	Pyr_redox_2	PF07992.10	7-302			+	+	Pseudomonas_stutzeri_DSM_4166_uid162113	Bacteria	Proteobacteria	Gammaproteobacteria	Pseudomonadales	Pseudomonadaceae	Pseudomonas
gi|386025242|ref|YP_005943548.1|	350	Pyr_redox_2	PF07992.10	44-334	+		+	+	Propionibacterium_acnes_266_uid162059	Bacteria	Actinobacteria	Actinobacteridae	Actinomycetales	Propionibacterineae	Propionibacteriaceae
gi|386027807|ref|YP_005948583.1|	319	Pyr_redox_2	PF07992.10	8-295	+		+	+	Listeria_monocytogenes_M7_uid162131	Bacteria	Firmicutes	Bacilli	Bacillales	Listeriaceae	Listeria
gi|386031062|ref|YP_005951837.1|	321	Pyr_redox_2	PF07992.10	7-299	+		+	+	Oligotropha_carboxidovorans_OM4_uid162135	Bacteria	Proteobacteria	Alphaproteobacteria	Rhizobiales	Bradyrhizobiaceae	Oligotropha
gi|386034104|ref|YP_005954017.1|	322	Pyr_redox_2	PF07992.10	7-303	+		+	+	Klebsiella_pneumoniae_KCTC_2242_uid162147	Bacteria	Proteobacteria	Gammaproteobacteria	Enterobacteriales	Enterobacteriaceae	Klebsiella
gi|386038850|ref|YP_005957804.1|	317	Pyr_redox_2	PF07992.10	2-292	+		+	+	Paenibacillus_polymyxa_M1_uid162159	Bacteria	Firmicutes	Bacilli	Bacillales	Paenibacillaceae	Paenibacillus
gi|386044780|ref|YP_005963585.1|	319	Pyr_redox_2	PF07992.10	8-295	+		+	+	Listeria_monocytogenes_10403S_uid54461	Bacteria	Firmicutes	Bacilli	Bacillales	Listeriaceae	Listeria
gi|386048144|ref|YP_005966476.1|	319	Pyr_redox_2	PF07992.10	8-295	+		+	+	Listeria_monocytogenes_J0161_uid54459	Bacteria	Firmicutes	Bacilli	Bacillales	Listeriaceae	Listeria
gi|386051449|ref|YP_005969440.1|	319	Pyr_redox_2	PF07992.10	8-295	+		+	+	Listeria_monocytogenes_FSL_R2_561_uid54441	Bacteria	Firmicutes	Bacilli	Bacillales	Listeriaceae	Listeria
gi|386054667|ref|YP_005972225.1|	319	Pyr_redox_2	PF07992.10	8-295	+		+	+	Listeria_monocytogenes_Finland_1998_uid54443	Bacteria	Firmicutes	Bacilli	Bacillales	Listeriaceae	Listeria
gi|386058422|ref|YP_005974944.1|	316	Pyr_redox_2	PF07992.10	7-302			+	+	Pseudomonas_aeruginosa_M18_uid162089	Bacteria	Proteobacteria	Gammaproteobacteria	Pseudomonadales	Pseudomonadaceae	Pseudomonas
gi|386060252|ref|YP_005976774.1|	316	Pyr_redox_2	PF07992.10	8-302			+	+	Pseudomonas_aeruginosa_M18_uid162089	Bacteria	Proteobacteria	Gammaproteobacteria	Pseudomonadales	Pseudomonadaceae	Pseudomonas
gi|386064569|ref|YP_005979873.1|	316	Pyr_redox_2	PF07992.10	8-302			+	+	Pseudomonas_aeruginosa_NCGM2_S1_uid162173	Bacteria	Proteobacteria	Gammaproteobacteria	Pseudomonadales	Pseudomonadaceae	Pseudomonas
gi|386066557|ref|YP_005981861.1|	316	Pyr_redox_2	PF07992.10	7-302			+	+	Pseudomonas_aeruginosa_NCGM2_S1_uid162173	Bacteria	Proteobacteria	Gammaproteobacteria	Pseudomonadales	Pseudomonadaceae	Pseudomonas
gi|386070495|ref|YP_005985391.1|	350	Pyr_redox_2	PF07992.10	44-334	+		+	+	Propionibacterium_acnes_ATCC_11828_uid162177	Bacteria	Actinobacteria	Actinobacteridae	Actinomycetales	Propionibacterineae	Propionibacteriaceae
gi|386074502|ref|YP_005988819.1|	316	Pyr_redox_2	PF07992.10	3-299	+		+	+	Leptospira_interrogans_serovar_Lai_IPAV_uid161957	Bacteria	Spirochaetes	Spirochaetales	Leptospiraceae	Leptospira
gi|386080001|ref|YP_005993526.1|	321	Pyr_redox_2	PF07992.10	7-302	+		+	+	Pantoea_ananatis_PA13_uid162181	Bacteria	Proteobacteria	Gammaproteobacteria	Enterobacteriales	Enterobacteriaceae	Pantoea
gi|386082295|ref|YP_005998872.1|	310	Pyr_redox_2	PF07992.10	5-297			+	+	Rickettsia_prowazekii_Rp22_uid161945	Bacteria	Proteobacteria	Alphaproteobacteria	Rickettsiales	Rickettsiaceae	Rickettsieae
gi|386084761|ref|YP_006001043.1|	321	Pyr_redox_2	PF07992.10	11-306	+		+	+	Xylella_fastidiosa_GB514_uid162023	Bacteria	Proteobacteria	Gammaproteobacteria	Xanthomonadales	Xanthomonadaceae	Xylella
gi|386087252|ref|YP_006003126.1|	306	Pyr_redox_2	PF07992.10	2-289	+		+	+	Streptococcus_thermophilus_ND03_uid162015	Bacteria	Firmicutes	Bacilli	Lactobacillales	Streptococcaceae	Streptococcus
gi|386262455|ref|YP_005815734.1|	351	Pyr_redox_2	PF07992.10	43-338	+		+	+	Chlamydia_trachomatis_Sweden2_uid161995	Bacteria	Chlamydiae	Chlamydiales	Chlamydiaceae	Chlamydia	Chlamydophilagroup
gi|386264418|ref|YP_005827911.1|	318	Pyr_redox_2	PF07992.10	7-302	+		+	+	Haemophilus_influenzae_R2866_uid161923	Bacteria	Proteobacteria	Gammaproteobacteria	Pasteurellales	Pasteurellaceae	Haemophilus
gi|386266139|ref|YP_005829631.1|	318	Pyr_redox_2	PF07992.10	7-302	+		+	+	Haemophilus_influenzae_R2846_uid161921	Bacteria	Proteobacteria	Gammaproteobacteria	Pasteurellales	Pasteurellaceae	Haemophilus
gi|386307841|ref|YP_006003897.1|	320	Pyr_redox_2	PF07992.10	7-302			+	+	Yersinia_enterocolitica_palearctica_Y11_uid162069	Bacteria	Proteobacteria	Gammaproteobacteria	Enterobacteriales	Enterobacteriaceae	Yersinia
gi|386313752|ref|YP_006009917.1|	317	Pyr_redox_2	PF07992.10	7-302			+	+	Shewanella_putrefaciens_200_uid161927	Bacteria	Proteobacteria	Gammaproteobacteria	Alteromonadales	Shewanellaceae	Shewanella
gi|386317574|ref|YP_006013738.1|	305	Pyr_redox_2	PF07992.10	2-289	+		+	+	Streptococcus_dysgalactiae_equisimilis_ATCC_12394_uid161979	Bacteria	Firmicutes	Bacilli	Lactobacillales	Streptococcaceae	Streptococcus
gi|386319894|ref|YP_006016057.1|	310	Pyr_redox_2	PF07992.10	7-294	+		+	+	Staphylococcus_pseudintermedius_ED99_uid162109	Bacteria	Firmicutes	Bacilli	Bacillales	Staphylococcus
gi|386320612|ref|YP_006016774.1|	315	Pyr_redox_2	PF07992.10	7-299			+	+	Riemerella_anatipestifer_RA_GD_uid162013	Bacteria	Bacteroidetes	Flavobacteriia	Flavobacteriales	Flavobacteriaceae	Riemerella
gi|386324649|ref|YP_006020766.1|	317	Pyr_redox_2	PF07992.10	7-302			+	+	Shewanella_baltica_BA175_uid52601	Bacteria	Proteobacteria	Gammaproteobacteria	Alteromonadales	Shewanellaceae	Shewanella
gi|386328345|ref|YP_006024515.1|	323	Pyr_redox_2	PF07992.10	7-303			+	+	Serratia_AS13_uid162065	Bacteria	Proteobacteria	Gammaproteobacteria	Enterobacteriales	Enterobacteriaceae	Serratia
gi|386332782|ref|YP_006028951.1|	323	Pyr_redox_2	PF07992.10	5-308	+		+	+	Ralstonia_solanacearum_Po82_uid162133	Bacteria	Proteobacteria	Betaproteobacteria	Burkholderiales	Burkholderiaceae	Ralstonia
gi|386337132|ref|YP_006033301.1|	304	Pyr_redox_2	PF07992.10	2-289	+		+	+	Streptococcus_gallolyticus_ATCC_43143_uid162103	Bacteria	Firmicutes	Bacilli	Lactobacillales	Streptococcaceae	Streptococcus
gi|386341116|ref|YP_006037482.1|	317	Pyr_redox_2	PF07992.10	7-302			+	+	Shewanella_baltica_OS117_uid162025	Bacteria	Proteobacteria	Gammaproteobacteria	Alteromonadales	Shewanellaceae	Shewanella
gi|386345351|ref|YP_006041515.1|	306	Pyr_redox_2	PF07992.10	2-289	+		+	+	Streptococcus_thermophilus_JIM_8232_uid162157	Bacteria	Firmicutes	Bacilli	Lactobacillales	Streptococcaceae	Streptococcus
gi|386347138|ref|YP_006045387.1|	316	Pyr_redox_2	PF07992.10	5-305			+	+	Spirochaeta_thermophila_DSM_6578_uid162041	Bacteria	Spirochaetes	Spirochaetales	Spirochaetaceae	Spirochaeta
gi|386350982|ref|YP_006049230.1|	314	Pyr_redox_2	PF07992.10	6-298	+		+	+	Rhodospirillum_rubrum_F11_uid162149	Bacteria	Proteobacteria	Alphaproteobacteria	Rhodospirillales	Rhodospirillaceae	Rhodospirillum
gi|386356478|ref|YP_006054724.1|	328	Pyr_redox_2	PF07992.10	6-297			+	+	Streptomyces_cattleya_NRRL_8057___DSM_46488_uid162187	Bacteria	Actinobacteria	Actinobacteridae	Actinomycetales	Streptomycineae	Streptomycetaceae
gi|386356770|ref|YP_006055016.1|	326	Pyr_redox_2	PF07992.10	5-295	+		+	+	Streptomyces_cattleya_NRRL_8057___DSM_46488_uid162187	Bacteria	Actinobacteria	Actinobacteridae	Actinomycetales	Streptomycineae	Streptomycetaceae
gi|386361399|ref|YP_006059644.1|	325	Pyr_redox_2	PF07992.10	18-305	+		+	+	Thermus_thermophilus_JL_18_uid162129	Bacteria	Deinococcus-Thermus	Deinococci	Thermales	Thermaceae	Thermus
gi|386363204|ref|YP_006072535.1|	305	Pyr_redox_2	PF07992.10	2-289	+		+	+	Streptococcus_pyogenes_Alab49_uid162171	Bacteria	Firmicutes	Bacilli	Lactobacillales	Streptococcaceae	Streptococcus
gi|386578556|ref|YP_006074962.1|	305	Pyr_redox_2	PF07992.10	2-289	+		+	+	Streptococcus_suis_GZ1_uid161937	Bacteria	Firmicutes	Bacilli	Lactobacillales	Streptococcaceae	Streptococcus
gi|386580628|ref|YP_006077033.1|	305	Pyr_redox_2	PF07992.10	2-289	+		+	+	Streptococcus_suis_JS14_uid162095	Bacteria	Firmicutes	Bacilli	Lactobacillales	Streptococcaceae	Streptococcus
gi|386582701|ref|YP_006079105.1|	305	Pyr_redox_2	PF07992.10	2-289	+		+	+	Streptococcus_suis_SS12_uid162123	Bacteria	Firmicutes	Bacilli	Lactobacillales	Streptococcaceae	Streptococcus
gi|386584758|ref|YP_006081161.1|	305	Pyr_redox_2	PF07992.10	2-289	+		+	+	Streptococcus_suis_D9_uid162125	Bacteria	Firmicutes	Bacilli	Lactobacillales	Streptococcaceae	Streptococcus
gi|386586827|ref|YP_006083229.1|	305	Pyr_redox_2	PF07992.10	2-289	+		+	+	Streptococcus_suis_D12_uid162127	Bacteria	Firmicutes	Bacilli	Lactobacillales	Streptococcaceae	Streptococcus
gi|386588824|ref|YP_006085225.1|	305	Pyr_redox_2	PF07992.10	2-289	+		+	+	Streptococcus_suis_A7_uid162111	Bacteria	Firmicutes	Bacilli	Lactobacillales	Streptococcaceae	Streptococcus
gi|386590823|ref|YP_006087223.1|	322	Pyr_redox_2	PF07992.10	7-303	+		+	+	Salmonella_enterica_serovar_Heidelberg_B182_uid162195	Bacteria	Proteobacteria	Gammaproteobacteria	Enterobacteriales	Enterobacteriaceae	Salmonella
gi|386596277|ref|YP_006092677.1|	321	Pyr_redox_2	PF07992.10	7-303	+		+	+	Escherichia_coli_DH1_uid161951	Bacteria	Proteobacteria	Gammaproteobacteria	Enterobacteriales	Enterobacteriaceae	Escherichia
gi|386598625|ref|YP_006100131.1|	321	Pyr_redox_2	PF07992.10	7-303	+		+	+	Escherichia_coli_IHE3034_uid162007	Bacteria	Proteobacteria	Gammaproteobacteria	Enterobacteriales	Enterobacteriaceae	Escherichia
gi|386605198|ref|YP_006111498.1|	321	Pyr_redox_2	PF07992.10	7-303	+		+	+	Escherichia_coli_UM146_uid162043	Bacteria	Proteobacteria	Gammaproteobacteria	Enterobacteriales	Enterobacteriaceae	Escherichia
gi|386608256|ref|YP_006123742.1|	321	Pyr_redox_2	PF07992.10	7-303	+		+	+	Escherichia_coli_W_uid162011	Bacteria	Proteobacteria	Gammaproteobacteria	Enterobacteriales	Enterobacteriaceae	Escherichia
gi|386613106|ref|YP_006132772.1|	321	Pyr_redox_2	PF07992.10	7-303	+		+	+	Escherichia_coli_UMNK88_uid161991	Bacteria	Proteobacteria	Gammaproteobacteria	Enterobacteriales	Enterobacteriaceae	Escherichia
gi|386618354|ref|YP_006137934.1|	321	Pyr_redox_2	PF07992.10	7-303	+		+	+	Escherichia_coli_NA114_uid162139	Bacteria	Proteobacteria	Gammaproteobacteria	Enterobacteriales	Enterobacteriaceae	Escherichia
gi|386623291|ref|YP_006143019.1|	321	Pyr_redox_2	PF07992.10	7-303	+		+	+	Escherichia_coli_O7_K1_CE10_uid162115	Bacteria	Proteobacteria	Gammaproteobacteria	Enterobacteriales	Enterobacteriaceae	Escherichia
gi|386628429|ref|YP_006148149.1|	361	Pyr_redox_2	PF07992.10	47-343	+		+	+	Escherichia_coli__clone_D_i2__uid162047	Bacteria	Proteobacteria	Gammaproteobacteria	Enterobacteriales	Enterobacteriaceae	Escherichia
gi|386633349|ref|YP_006153068.1|	361	Pyr_redox_2	PF07992.10	47-343	+		+	+	Escherichia_coli__clone_D_i14__uid162049	Bacteria	Proteobacteria	Gammaproteobacteria	Enterobacteriales	Enterobacteriaceae	Escherichia
gi|386638238|ref|YP_006105036.1|	321	Pyr_redox_2	PF07992.10	7-303	+		+	+	Escherichia_coli_ABU_83972_uid161975	Bacteria	Proteobacteria	Gammaproteobacteria	Enterobacteriales	Enterobacteriaceae	Escherichia
gi|386702297|ref|YP_006166134.1|	321	Pyr_redox_2	PF07992.10	7-303	+		+	+	Escherichia_coli_KO11FL_uid162099	Bacteria	Proteobacteria	Gammaproteobacteria	Enterobacteriales	Enterobacteriaceae	Escherichia
gi|386704069|ref|YP_006167916.1|	321	Pyr_redox_2	PF07992.10	7-303	+		+	+	Escherichia_coli_P12b_uid162061	Bacteria	Proteobacteria	Gammaproteobacteria	Enterobacteriales	Enterobacteriaceae	Escherichia
gi|386708699|ref|YP_006172420.1|	321	Pyr_redox_2	PF07992.10	7-303	+		+	+	Escherichia_coli_W_uid162101	Bacteria	Proteobacteria	Gammaproteobacteria	Enterobacteriales	Enterobacteriaceae	Escherichia
gi|386712518|ref|YP_006178840.1|	317	Pyr_redox_2	PF07992.10	3-293				+	Halobacillus_halophilus_DSM_2266_uid162033	Bacteria	Firmicutes	Bacilli	Bacillales	Bacillaceae	Halobacillus
gi|386715309|ref|YP_006181632.1|	316	Pyr_redox_2	PF07992.10	7-294	+		+	+	Halobacillus_halophilus_DSM_2266_uid162033	Bacteria	Firmicutes	Bacilli	Bacillales	Bacillaceae	Halobacillus
gi|386718504|ref|YP_006184830.1|	323	Pyr_redox_2	PF07992.10	10-305			+	+	Stenotrophomonas_maltophilia_D457_uid162199	Bacteria	Proteobacteria	Gammaproteobacteria	Xanthomonadales	Xanthomonadaceae	Stenotrophomonas
gi|386720748|ref|YP_006187073.1|	317	Pyr_redox_2	PF07992.10	2-292			+	+	Paenibacillus_mucilaginosus_K02_uid162117	Bacteria	Firmicutes	Bacilli	Bacillales	Paenibacillaceae	Paenibacillus
gi|386726992|ref|YP_006193318.1|	317	Pyr_redox_2	PF07992.10	2-292			+	+	Paenibacillus_mucilaginosus_K02_uid162117	Bacteria	Firmicutes	Bacilli	Bacillales	Paenibacillaceae	Paenibacillus
gi|386728531|ref|YP_006194914.1|	311	Pyr_redox_2	PF07992.10	6-293	+		+	+	Staphylococcus_aureus_71193_uid162141	Bacteria	Firmicutes	Bacilli	Bacillales	Staphylococcus
gi|386733162|ref|YP_006206658.1|	319	Pyr_redox_2	PF07992.10	8-295	+		+	+	Listeria_monocytogenes_07PF0776_uid162185	Bacteria	Firmicutes	Bacilli	Bacillales	Listeriaceae	Listeria
gi|386739010|ref|YP_006212191.1|	318	Pyr_redox_2	PF07992.10	7-294	+		+	+	Bacillus_anthracis_H9401_uid162021	Bacteria	Firmicutes	Bacilli	Bacillales	Bacillaceae	Bacillus
gi|386741406|ref|YP_006214586.1|	315	Pyr_redox_2	PF07992.10	11-299			+	+	Corynebacterium_pseudotuberculosis_31_uid162167	Bacteria	Actinobacteria	Actinobacteridae	Actinomycetales	Corynebacterineae	Corynebacteriaceae
gi|386744634|ref|YP_006217813.1|	320	Pyr_redox_2	PF07992.10	7-302	+		+	+	Providencia_stuartii_MRSN_2154_uid162193	Bacteria	Proteobacteria	Gammaproteobacteria	Enterobacteriales	Enterobacteriaceae	Providencia
gi|386746019|ref|YP_006219236.1|	311	Pyr_redox_2	PF07992.10	2-297			+	+	Helicobacter_pylori_HUP_B14_uid162213	Bacteria	Proteobacteria	Epsilonproteobacteria	Campylobacterales	Helicobacteraceae	Helicobacter
gi|386748153|ref|YP_006221361.1|	311	Pyr_redox_2	PF07992.10	2-297			+	+	Helicobacter_cetorum_MIT_99_5656_uid162215	Bacteria	Proteobacteria	Epsilonproteobacteria	Campylobacterales	Helicobacteraceae	Helicobacter
gi|386749983|ref|YP_006223190.1|	311	Pyr_redox_2	PF07992.10	2-297			+	+	Helicobacter_cetorum_MIT_00_7128_uid162217	Bacteria	Proteobacteria	Epsilonproteobacteria	Campylobacterales	Helicobacteraceae	Helicobacter
gi|386751213|ref|YP_006224433.1|	311	Pyr_redox_2	PF07992.10	2-297			+	+	Helicobacter_pylori_Shi417_uid162205	Bacteria	Proteobacteria	Epsilonproteobacteria	Campylobacterales	Helicobacteraceae	Helicobacter
gi|386752808|ref|YP_006226027.1|	311	Pyr_redox_2	PF07992.10	2-297			+	+	Helicobacter_pylori_Shi169_uid162209	Bacteria	Proteobacteria	Epsilonproteobacteria	Campylobacterales	Helicobacteraceae	Helicobacter
gi|386754061|ref|YP_006227279.1|	311	Pyr_redox_2	PF07992.10	2-297			+	+	Helicobacter_pylori_Shi112_uid162207	Bacteria	Proteobacteria	Epsilonproteobacteria	Campylobacterales	Helicobacteraceae	Helicobacter
gi|386755838|ref|YP_006229055.1|	311	Pyr_redox_2	PF07992.10	2-297			+	+	Helicobacter_pylori_PeCan18_uid162211	Bacteria	Proteobacteria	Epsilonproteobacteria	Campylobacterales	Helicobacteraceae	Helicobacter
gi|386760093|ref|YP_006233310.1|	316	Pyr_redox_2	PF07992.10	7-294	+		+	+	Bacillus_JS_uid162189	Bacteria	Firmicutes	Bacilli	Bacillales	Bacillaceae	Bacillus
gi|386762170|ref|YP_006235806.1|	311	Pyr_redox_2	PF07992.10	2-297			+	+	Helicobacter_cinaedi_PAGU611_uid162219	Bacteria	Proteobacteria	Epsilonproteobacteria	Campylobacterales	Helicobacteraceae	Helicobacter
gi|386830406|ref|YP_006237060.1|	311	Pyr_redox_2	PF07992.10	6-293	+		+	+	Staphylococcus_aureus_HO_5096_0412_uid162163	Bacteria	Firmicutes	Bacilli	Bacillales	Staphylococcus
gi|386834306|ref|YP_006239621.1|	317	Pyr_redox_2	PF07992.10	7-302			+	+	Pasteurella_multocida_3480_uid161955	Bacteria	Proteobacteria	Gammaproteobacteria	Pasteurellales	Pasteurellaceae	Pasteurella
gi|386841264|ref|YP_006246322.1|	322	Pyr_redox_2	PF07992.10	5-295	+		+	+	Streptomyces_hygroscopicus_jinggangensis_5008_uid89409	Bacteria	Actinobacteria	Actinobacteridae	Actinomycetales	Streptomycineae	Streptomycetaceae
gi|386853302|ref|YP_006271315.1|	319	Pyr_redox_2	PF07992.10	5-302	+		+	+	Actinoplanes_SE50_110_uid162333	Bacteria	Actinobacteria	Actinobacteridae	Actinomycetales	Micromonosporineae	Micromonosporaceae
gi|386857547|ref|YP_006261724.1|	295	Pyr_redox_2	PF07992.10	1-266	+		+	+	Deinococcus_gobiensis_I_0_uid162509	Bacteria	Deinococcus-Thermus	Deinococci	Deinococcales	Deinococcaceae	Deinococcus
gi|386860828|ref|YP_006273777.1|	320	Pyr_redox_2	PF07992.10	7-302	+		+	+	Burkholderia_pseudomallei_1026b_uid162511	Bacteria	Proteobacteria	Betaproteobacteria	Burkholderiales	Burkholderiaceae	Burkholderia
gi|386867728|ref|YP_006280722.1|	320	Pyr_redox_2	PF07992.10	8-302	+		+	+	Bifidobacterium_animalis_ATCC_25527_uid162513	Bacteria	Actinobacteria	Actinobacteridae	Bifidobacteriales	Bifidobacteriaceae	Bifidobacterium
gi|387121874|ref|YP_006287757.1|	317	Pyr_redox_2	PF07992.10	7-302	+		+	+	Aggregatibacter_actinomycetemcomitans_D7S_1_uid46989	Bacteria	Proteobacteria	Gammaproteobacteria	Pasteurellales	Pasteurellaceae	Aggregatibacter
gi|387124942|ref|YP_006290824.1|	315	Pyr_redox_2	PF07992.10	6-301			+	+	Acinetobacter_baumannii_MDR_TJ_uid162739	Bacteria	Proteobacteria	Gammaproteobacteria	Pseudomonadales	Moraxellaceae	Acinetobacter
gi|387126551|ref|YP_006295156.1|	312	Pyr_redox_2	PF07992.10	7-297			+	+	Methylophaga_JAM1_uid162947	Bacteria	Proteobacteria	Gammaproteobacteria	Thiotrichales	Piscirickettsiaceae	Methylophaga
gi|387130598|ref|YP_006293488.1|	312	Pyr_redox_2	PF07992.10	7-297	+		+	+	Methylophaga_JAM7_uid162949	Bacteria	Proteobacteria	Gammaproteobacteria	Thiotrichales	Piscirickettsiaceae	Methylophaga
gi|387131848|ref|YP_006297821.1|	313	Pyr_redox_2	PF07992.10	4-296			+	+	Prevotella_intermedia_17_uid163151	Bacteria	Bacteroidetes	Bacteroidia	Bacteroidales	Prevotellaceae	Prevotella
gi|387137602|ref|YP_005693582.1|	315	Pyr_redox_2	PF07992.10	11-299			+	+	Corynebacterium_pseudotuberculosis_42_02_A_uid159669	Bacteria	Actinobacteria	Actinobacteridae	Actinomycetales	Corynebacterineae	Corynebacteriaceae
gi|387139663|ref|YP_005695642.1|	315	Pyr_redox_2	PF07992.10	11-299			+	+	Corynebacterium_pseudotuberculosis_CIP_52_97_uid159667	Bacteria	Actinobacteria	Actinobacteridae	Actinomycetales	Corynebacterineae	Corynebacteriaceae
gi|387141627|ref|YP_005697605.1|	315	Pyr_redox_2	PF07992.10	11-299			+	+	Corynebacterium_pseudotuberculosis_1_06_A_uid159665	Bacteria	Actinobacteria	Actinobacteridae	Actinomycetales	Corynebacterineae	Corynebacteriaceae
gi|387142458|ref|YP_005730851.1|	311	Pyr_redox_2	PF07992.10	6-293	+		+	+	Staphylococcus_aureus_TW20_uid159241	Bacteria	Firmicutes	Bacilli	Bacillales	Staphylococcus
gi|387149927|ref|YP_005741491.1|	311	Pyr_redox_2	PF07992.10	6-293	+		+	+	Staphylococcus_aureus_04_02981_uid161969	Bacteria	Firmicutes	Bacilli	Bacillales	Staphylococcus
gi|387153324|ref|YP_005702260.1|	307	Pyr_redox_2	PF07992.10	4-291			+	+	Desulfovibrio_vulgaris_RCH1_uid161961	Bacteria	Proteobacteria	Deltaproteobacteria	Desulfovibrionales	Desulfovibrionaceae	Desulfovibrio
gi|387504669|ref|YP_005945898.1|	350	Pyr_redox_2	PF07992.10	44-334	+		+	+	Propionibacterium_acnes_6609_uid162137	Bacteria	Actinobacteria	Actinobacteridae	Actinomycetales	Propionibacterineae	Propionibacteriaceae
gi|387506001|ref|YP_006158257.1|	321	Pyr_redox_2	PF07992.10	7-303	+		+	+	Escherichia_coli_O55_H7_RM12579_uid162153	Bacteria	Proteobacteria	Gammaproteobacteria	Enterobacteriales	Enterobacteriaceae	Escherichia
gi|387602119|ref|YP_005733640.1|	311	Pyr_redox_2	PF07992.10	6-293	+		+	+	Staphylococcus_aureus_ST398_uid159247	Bacteria	Firmicutes	Bacilli	Bacillales	Staphylococcus
gi|387606441|ref|YP_006095297.1|	321	Pyr_redox_2	PF07992.10	7-303	+		+	+	Escherichia_coli_042_uid161985	Bacteria	Proteobacteria	Gammaproteobacteria	Enterobacteriales	Enterobacteriaceae	Escherichia
gi|387611428|ref|YP_006114544.1|	321	Pyr_redox_2	PF07992.10	7-303	+		+	+	Escherichia_coli_ETEC_H10407_uid161993	Bacteria	Proteobacteria	Gammaproteobacteria	Enterobacteriales	Enterobacteriaceae	Escherichia
gi|387616150|ref|YP_006119172.1|	321	Pyr_redox_2	PF07992.10	7-303	+		+	+	Escherichia_coli_O83_H1_NRG_857C_uid161987	Bacteria	Proteobacteria	Gammaproteobacteria	Enterobacteriales	Enterobacteriaceae	Escherichia
gi|387620613|ref|YP_006128240.1|	321	Pyr_redox_2	PF07992.10	7-303	+		+	+	Escherichia_coli_DH1_uid162051	Bacteria	Proteobacteria	Gammaproteobacteria	Enterobacteriales	Enterobacteriaceae	Escherichia
gi|387626696|ref|YP_006062872.1|	303	Pyr_redox_2	PF07992.10	2-288	+		+	+	Streptococcus_pneumoniae_INV104_uid162039	Bacteria	Firmicutes	Bacilli	Lactobacillales	Streptococcaceae	Streptococcus
gi|387757719|ref|YP_006064698.1|	303	Pyr_redox_2	PF07992.10	2-288	+		+	+	Streptococcus_pneumoniae_OXC141_uid162037	Bacteria	Firmicutes	Bacilli	Lactobacillales	Streptococcaceae	Streptococcus
gi|387759597|ref|YP_006066575.1|	303	Pyr_redox_2	PF07992.10	2-288	+		+	+	Streptococcus_pneumoniae_INV200_uid162035	Bacteria	Firmicutes	Bacilli	Lactobacillales	Streptococcaceae	Streptococcus
gi|387760662|ref|YP_006067639.1|	306	Pyr_redox_2	PF07992.10	2-289	+		+	+	Streptococcus_salivarius_57_I_uid162151	Bacteria	Firmicutes	Bacilli	Lactobacillales	Streptococcaceae	Streptococcus
gi|387779899|ref|YP_005754697.1|	311	Pyr_redox_2	PF07992.10	6-293	+		+	+	Staphylococcus_aureus_LGA251_uid159391	Bacteria	Firmicutes	Bacilli	Bacillales	Staphylococcus
gi|387782186|ref|YP_005792899.1|	311	Pyr_redox_2	PF07992.10	2-297			+	+	Helicobacter_pylori_51_uid161925	Bacteria	Proteobacteria	Epsilonproteobacteria	Campylobacterales	Helicobacteraceae	Helicobacter
gi|387784775|ref|YP_006070858.1|	306	Pyr_redox_2	PF07992.10	2-289	+		+	+	Streptococcus_salivarius_JIM8777_uid162145	Bacteria	Firmicutes	Bacilli	Lactobacillales	Streptococcaceae	Streptococcus
gi|387785326|ref|YP_006250422.1|	306	Pyr_redox_2	PF07992.10	2-292			+	+	Streptococcus_mutans_LJ23_uid162197	Bacteria	Firmicutes	Bacilli	Lactobacillales	Streptococcaceae	Streptococcus
gi|387786705|ref|YP_006251801.1|	304	Pyr_redox_2	PF07992.10	2-289	+		+	+	Streptococcus_mutans_LJ23_uid162197	Bacteria	Firmicutes	Bacilli	Lactobacillales	Streptococcaceae	Streptococcus
gi|387787962|ref|YP_006253030.1|	303	Pyr_redox_2	PF07992.10	2-288	+		+	+	Streptococcus_pneumoniae_ST556_uid162191	Bacteria	Firmicutes	Bacilli	Lactobacillales	Streptococcaceae	Streptococcus
gi|387790449|ref|YP_006255514.1|	324	Pyr_redox_2	PF07992.10	9-298			+	+	Solitalea_canadensis_DSM_3403_uid81783	Bacteria	Bacteroidetes	Sphingobacteriia	Sphingobacteriales	Sphingobacteriaceae	Solitalea
gi|387813972|ref|YP_005429455.1|	317	Pyr_redox_2	PF07992.10	7-302	+		+	+	Marinobacter_hydrocarbonoclasticus_ATCC_49840_uid162203	Bacteria	Proteobacteria	Gammaproteobacteria	Alteromonadales	Alteromonadaceae	Marinobacter
gi|387817539|ref|YP_005677884.1|	313	Pyr_redox_2	PF07992.10	5-298			+	+	Clostridium_botulinum_H04402_065_uid162091	Bacteria	Firmicutes	Clostridia	Clostridiales	Clostridiaceae	Clostridium
gi|387821483|ref|YP_006301526.1|	320	Pyr_redox_2	PF07992.10	8-302	+		+	+	Bifidobacterium_animalis_lactis_B420_uid163691	Bacteria	Actinobacteria	Actinobacteridae	Bifidobacteriales	Bifidobacteriaceae	Bifidobacterium
gi|387823174|ref|YP_006303123.1|	320	Pyr_redox_2	PF07992.10	8-302	+		+	+	Bifidobacterium_animalis_lactis_Bi_07_uid163693	Bacteria	Actinobacteria	Actinobacteridae	Bifidobacteriales	Bifidobacteriaceae	Bifidobacterium
gi|387824105|ref|YP_005823576.1|	316	Pyr_redox_2	PF07992.10	5-300			+	+	Francisella_cf__novicida_3523_uid162107	Bacteria	Proteobacteria	Gammaproteobacteria	Thiotrichales	Francisellaceae	Francisella
gi|387828865|ref|YP_003348802.1|	321	Pyr_redox_2	PF07992.10	7-303	+		+	+	Escherichia_coli_SE15_uid161939	Bacteria	Proteobacteria	Gammaproteobacteria	Enterobacteriales	Enterobacteriaceae	Escherichia
gi|387868122|ref|YP_005699591.1|	323	Pyr_redox_2	PF07992.10	7-302	+		+	+	Edwardsiella_tarda_FL6_60_uid159657	Bacteria	Proteobacteria	Gammaproteobacteria	Enterobacteriales	Enterobacteriaceae	Edwardsiella
gi|387871846|ref|YP_005803221.1|	321	Pyr_redox_2	PF07992.10	7-302	+		+	+	Erwinia_pyrifoliae_DSM_12163_uid159693	Bacteria	Proteobacteria	Gammaproteobacteria	Enterobacteriales	Enterobacteriaceae	Erwinia
gi|387875395|ref|YP_006305699.1|	308	Pyr_redox_2	PF07992.10	1-274			+	+	Mycobacterium_MOTT36Y_uid164001	Bacteria	Actinobacteria	Actinobacteridae	Actinomycetales	Corynebacterineae	Mycobacteriaceae
gi|387878527|ref|YP_006308831.1|	336	Pyr_redox_2	PF07992.10	7-296			+	+	Mycobacterium_MOTT36Y_uid164001	Bacteria	Actinobacteria	Actinobacteridae	Actinomycetales	Corynebacterineae	Mycobacteriaceae
gi|387878741|ref|YP_006309044.1|	305	Pyr_redox_2	PF07992.10	4-290	+		+	+	Streptococcus_parasanguinis_FW213_uid163997	Bacteria	Firmicutes	Bacilli	Lactobacillales	Streptococcaceae	Streptococcus
gi|387881502|ref|YP_006311804.1|	321	Pyr_redox_2	PF07992.10	7-303	+		+	+	Escherichia_coli_Xuzhou21_uid163995	Bacteria	Proteobacteria	Gammaproteobacteria	Enterobacteriales	Enterobacteriaceae	Escherichia
gi|387886766|ref|YP_006317065.1|	316	Pyr_redox_2	PF07992.10	5-300			+	+	Francisella_noatunensis_orientalis_Toba_04_uid164779	Bacteria	Proteobacteria	Gammaproteobacteria	Thiotrichales	Francisellaceae	Francisella
gi|387889826|ref|YP_006320124.1|	322	Pyr_redox_2	PF07992.10	7-303	+		+	+	Escherichia_blattae_DSM_4481_uid165043	Bacteria	Proteobacteria	Gammaproteobacteria	Enterobacteriales	Enterobacteriaceae	Shimwellia
gi|387895570|ref|YP_006325867.1|	320	Pyr_redox_2	PF07992.10	7-301			+	+	Pseudomonas_fluorescens_A506_uid165185	Bacteria	Proteobacteria	Gammaproteobacteria	Pseudomonadales	Pseudomonadaceae	Pseudomonas
gi|387900104|ref|YP_006330400.1|	317	Pyr_redox_2	PF07992.10	8-295	+		+	+	Bacillus_amyloliquefaciens_Y2_uid165195	Bacteria	Firmicutes	Bacilli	Bacillales	Bacillaceae	Bacillus
gi|387901621|ref|YP_006331960.1|	320	Pyr_redox_2	PF07992.10	7-302	+		+	+	Burkholderia_KJ006_uid165871	Bacteria	Proteobacteria	Betaproteobacteria	Burkholderiales	Burkholderiaceae	Burkholderia
gi|387907335|ref|YP_006337671.1|	316	Pyr_redox_2	PF07992.10	9-301			+	+	Blattabacterium__Blaberus_giganteus__uid165873	Bacteria	Bacteroidetes	Flavobacteriia	Flavobacteriales	Blattabacteriaceae	Blattabacterium
gi|387910353|ref|YP_006340659.1|	306	Pyr_redox_2	PF07992.10	2-289	+		+	+	Streptococcus_thermophilus_MN_ZLW_002_uid166827	Bacteria	Firmicutes	Bacilli	Lactobacillales	Streptococcaceae	Streptococcus
gi|388476972|ref|YP_489160.1|	321	Pyr_redox_2	PF07992.10	7-303	+		+	+	Escherichia_coli_K_12_substr__W3110_uid161931	Bacteria	Proteobacteria	Gammaproteobacteria	Enterobacteriales	Enterobacteriaceae	Escherichia
gi|389841546|ref|YP_006343630.1|	322	Pyr_redox_2	PF07992.10	7-303	+		+	+	Cronobacter_sakazakii_ES15_uid167045	Bacteria	Proteobacteria	Gammaproteobacteria	Enterobacteriales	Enterobacteriaceae	Cronobacter
gi|389846595|ref|YP_006348834.1|	349	Pyr_redox_2	PF07992.10	12-322			+	+	Haloferax_mediterranei_ATCC_33500_uid167315	Archaea	Euryarchaeota	Halobacteria	Halobacteriales	Halobacteriaceae	Haloferax
gi|389851439|ref|YP_006353674.1|	315	Pyr_redox_2	PF07992.10	11-299			+	+	Corynebacterium_pseudotuberculosis_258_uid167260	Bacteria	Actinobacteria	Actinobacteridae	Actinomycetales	Corynebacterineae	Corynebacteriaceae
gi|389854755|ref|YP_006356999.1|	308	Pyr_redox_2	PF07992.10	6-293	+		+	+	Lactococcus_lactis_cremoris_NZ9000_uid167481	Bacteria	Firmicutes	Bacilli	Lactobacillales	Streptococcaceae	Lactococcus
gi|389857245|ref|YP_006359488.1|	305	Pyr_redox_2	PF07992.10	2-289	+		+	+	Streptococcus_suis_ST1_uid167482	Bacteria	Firmicutes	Bacilli	Lactobacillales	Streptococcaceae	Streptococcus
gi|389857796|ref|YP_006360038.1|	351	Pyr_redox_2	PF07992.10	43-338	+		+	+	Chlamydia_trachomatis_F_SW4_uid167484	Bacteria	Chlamydiae	Chlamydiales	Chlamydiaceae	Chlamydia	Chlamydophilagroup
gi|389858669|ref|YP_006360910.1|	351	Pyr_redox_2	PF07992.10	43-338	+		+	+	Chlamydia_trachomatis_E_SW3_uid167483	Bacteria	Chlamydiae	Chlamydiales	Chlamydiaceae	Chlamydia	Chlamydophilagroup
gi|389859546|ref|YP_006361786.1|	351	Pyr_redox_2	PF07992.10	43-338	+		+	+	Chlamydia_trachomatis_F_SW5_uid167485	Bacteria	Chlamydiae	Chlamydiales	Chlamydiaceae	Chlamydia	Chlamydophilagroup
gi|389860593|ref|YP_006362833.1|	330	Pyr_redox_2	PF07992.10	22-313	+		+	+	Thermogladius_1633_uid167488	Archaea	Crenarchaeota	Thermoprotei	Desulfurococcales	Desulfurococcaceae	Thermogladius
gi|389864615|ref|YP_006366855.1|	326	Pyr_redox_2	PF07992.10	20-308			+	+	Modestobacter_marinus_uid167487	Bacteria	Actinobacteria	Actinobacteridae	Actinomycetales	Frankineae	Geodermatophilaceae
gi|389867170|ref|YP_006369411.1|	338	Pyr_redox_2	PF07992.10	32-320			+	+	Modestobacter_marinus_uid167487	Bacteria	Actinobacteria	Actinobacteridae	Actinomycetales	Frankineae	Geodermatophilaceae
gi|389869172|ref|YP_006376595.1|	308	Pyr_redox_2	PF07992.10	2-289	+		+	+	Enterococcus_faecium_DO_uid55353	Bacteria	Firmicutes	Bacilli	Lactobacillales	Enterococcaceae	Enterococcus
gi|389874352|ref|YP_006373708.1|	323	Pyr_redox_2	PF07992.10	7-299	+		+	+	Tistrella_mobilis_KA081020_065_uid167486	Bacteria	Proteobacteria	Alphaproteobacteria	Rhodospirillales	Rhodospirillaceae	Tistrella
gi|390939066|ref|YP_006402804.1|	334	Pyr_redox_2	PF07992.10	21-314			+	+	Desulfurococcus_fermentans_DSM_16532_uid75119	Archaea	Crenarchaeota	Thermoprotei	Desulfurococcales	Desulfurococcaceae	Desulfurococcus
gi|390939355|ref|YP_006403092.1|	310	Pyr_redox_2	PF07992.10	2-297	+		+	+	Sulfurospirillum_barnesii_SES_3_uid168117	Bacteria	Proteobacteria	Epsilonproteobacteria	Campylobacterales	Campylobacteraceae	Sulfurospirillum
gi|390944277|ref|YP_006408038.1|	312	Pyr_redox_2	PF07992.10	8-297			+	+	Belliella_baltica_DSM_15883_uid168182	Bacteria	Bacteroidetes	Cytophagia	Cytophagales	Cyclobacteriaceae	Belliella
gi|390946418|ref|YP_006410178.1|	310	Pyr_redox_2	PF07992.10	5-294			+	+	Alistipes_finegoldii_DSM_17242_uid168180	Bacteria	Bacteroidetes	Bacteroidia	Bacteroidales	Rikenellaceae	Alistipes
gi|390949344|ref|YP_006413103.1|	321	Pyr_redox_2	PF07992.10	7-302	+		+	+	Thiocystis_violascens_DSM_198_uid74025	Bacteria	Proteobacteria	Gammaproteobacteria	Chromatiales	Chromatiaceae	Thiocystis
gi|390954871|ref|YP_006418629.1|	320	Pyr_redox_2	PF07992.10	8-300			+	+	Aequorivita_sublithincola_DSM_14238_uid168181	Bacteria	Bacteroidetes	Flavobacteriia	Flavobacteriales	Flavobacteriaceae	Aequorivita
gi|390956711|ref|YP_006420468.1|	323	Pyr_redox_2	PF07992.10	13-307			+	+	Terriglobus_roseus_DSM_18391_uid168183	Bacteria	Acidobacteria	Acidobacteriales	Acidobacteriaceae	Terriglobus
gi|390961286|ref|YP_006425120.1|	330	Pyr_redox_2	PF07992.10	18-310	+		+	+	Thermococcus_CL1_uid168259	Archaea	Euryarchaeota	Thermococci	Thermococcales	Thermococcaceae	Thermococcus
gi|392374670|ref|YP_003206503.1|	309	Pyr_redox_2	PF07992.10	6-295	+		+	+	Candidatus_Methylomirabilis_oxyfera_uid161981	Bacteria	candidatedivisionNC10	CandidatusMethylomirabilis
gi|392376649|ref|YP_004064427.1|	311	Pyr_redox_2	PF07992.10	4-299	+		+	+	Chlamydophila_psittaci_RD1_uid162063	Bacteria	Chlamydiae	Chlamydiales	Chlamydiaceae	Chlamydia	Chlamydophilagroup
gi|392383344|ref|YP_005032541.1|	364	Pyr_redox_2	PF07992.10	43-340	+		+	+	Azospirillum_brasilense_Sp245_uid162161	Bacteria	Proteobacteria	Alphaproteobacteria	Rhodospirillales	Rhodospirillaceae	Azospirillum
gi|392388506|ref|YP_005310135.1|	335	Pyr_redox_2	PF07992.10	15-304	+		+	+	Mycobacterium_tuberculosis_UT205_uid162183	Bacteria	Actinobacteria	Actinobacteridae	Actinomycetales	Corynebacterineae	Mycobacteriaceae
gi|392391514|ref|YP_006428117.1|	312	Pyr_redox_2	PF07992.10	6-298			+	+	Ornithobacterium_rhinotracheale_DSM_15997_uid168256	Bacteria	Bacteroidetes	Flavobacteriia	Flavobacteriales	Flavobacteriaceae	Ornithobacterium
gi|392397636|ref|YP_006434237.1|	319	Pyr_redox_2	PF07992.10	7-299			+	+	Flexibacter_litoralis_DSM_6794_uid168257	Bacteria	Bacteroidetes	Cytophagia	Cytophagales	Cytophagaceae	Flexibacter
gi|392401576|ref|YP_006438176.1|	315	Pyr_redox_2	PF07992.10	11-299			+	+	Corynebacterium_pseudotuberculosis_Cp162_uid168258	Bacteria	Actinobacteria	Actinobacteridae	Actinomycetales	Corynebacterineae	Corynebacteriaceae
gi|392404386|ref|YP_006440998.1|	319	Pyr_redox_2	PF07992.10	6-298	+		+	+	Turneriella_parva_DSM_21527_uid168321	Bacteria	Spirochaetes	Spirochaetales	Leptospiraceae	Turneriella
gi|392407020|ref|YP_006443628.1|	391	Pyr_redox_2	PF07992.10	4-290	+		+	+	Anaerobaculum_mobile_DSM_13181_uid168323	Bacteria	Synergistetes	Synergistia	Synergistales	Synergistaceae	Anaerobaculum
gi|392410030|ref|YP_006446637.1|	319	Pyr_redox_2	PF07992.10	5-293	+		+	+	Desulfomonile_tiedjei_DSM_6799_uid168320	Bacteria	Proteobacteria	Deltaproteobacteria	Syntrophobacterales	Syntrophaceae	Desulfomonile
gi|392412673|ref|YP_006449280.1|	309	Pyr_redox_2	PF07992.10	4-291	+		+	+	Desulfomonile_tiedjei_DSM_6799_uid168320	Bacteria	Proteobacteria	Deltaproteobacteria	Syntrophobacterales	Syntrophaceae	Desulfomonile
gi|392419076|ref|YP_006455681.1|	331	Pyr_redox_2	PF07992.10	8-296			+	+	Mycobacterium_chubuense_NBB4_uid168322	Bacteria	Actinobacteria	Actinobacteridae	Actinomycetales	Corynebacterineae	Mycobacteriaceae
gi|392420926|ref|YP_006457530.1|	315	Pyr_redox_2	PF07992.10	7-302			+	+	Pseudomonas_stutzeri_CCUG_29243_uid168379	Bacteria	Proteobacteria	Gammaproteobacteria	Pseudomonadales	Pseudomonadaceae	Pseudomonas
gi|392426200|ref|YP_006467194.1|	307	Pyr_redox_2	PF07992.10	3-290			+	+	Desulfosporosinus_acidiphilus_SJ4_uid156759	Bacteria	Firmicutes	Clostridia	Clostridiales	Peptococcaceae	Desulfosporosinus
gi|392428241|ref|YP_006469252.1|	303	Pyr_redox_2	PF07992.10	2-288			+	+	Streptococcus_intermedius_JTH08_uid168614	Bacteria	Firmicutes	Bacilli	Lactobacillales	Streptococcaceae	Streptococcus
gi|392434399|ref|YP_006475444.1|	335	Pyr_redox_2	PF07992.10	15-304	+		+	+	Mycobacterium_tuberculosis_KZN_605_uid54947	Bacteria	Actinobacteria	Actinobacteridae	Actinomycetales	Corynebacterineae	Mycobacteriaceae
gi|392978348|ref|YP_006476936.1|	322	Pyr_redox_2	PF07992.10	7-303	+		+	+	Enterobacter_cloacae_dissolvens_SDM_uid168997	Bacteria	Proteobacteria	Gammaproteobacteria	Enterobacteriales	Enterobacteriaceae	Enterobacter
gi|392983714|ref|YP_006482301.1|	316	Pyr_redox_2	PF07992.10	7-302			+	+	Pseudomonas_aeruginosa_DK2_uid168996	Bacteria	Proteobacteria	Gammaproteobacteria	Pseudomonadales	Pseudomonadaceae	Pseudomonas
gi|392985674|ref|YP_006484261.1|	316	Pyr_redox_2	PF07992.10	8-302			+	+	Pseudomonas_aeruginosa_DK2_uid168996	Bacteria	Proteobacteria	Gammaproteobacteria	Pseudomonadales	Pseudomonadaceae	Pseudomonas
gi|392988978|ref|YP_006487571.1|	309	Pyr_redox_2	PF07992.10	2-289	+		+	+	Enterococcus_hirae_ATCC_9790_uid70619	Bacteria	Firmicutes	Bacilli	Lactobacillales	Enterococcaceae	Enterococcus
gi|393199471|ref|YP_006461313.1|	314	Pyr_redox_2	PF07992.10	7-294	+		+	+	Solibacillus_silvestris_StLB046_uid168516	Bacteria	Firmicutes	Bacilli	Bacillales	Planococcaceae	Solibacillus
gi|395447210|ref|YP_006387463.1|	320	Pyr_redox_2	PF07992.10	7-301			+	+	Pseudomonas_ND6_uid167583	Bacteria	Proteobacteria	Gammaproteobacteria	Pseudomonadales	Pseudomonadaceae	Pseudomonas
gi|397649195|ref|YP_006489722.1|	304	Pyr_redox_2	PF07992.10	2-289	+		+	+	Streptococcus_mutans_GS_5_uid169223	Bacteria	Firmicutes	Bacilli	Lactobacillales	Streptococcaceae	Streptococcus
gi|397651914|ref|YP_006492495.1|	330	Pyr_redox_2	PF07992.10	18-310	+		+	+	Pyrococcus_furiosus_COM1_uid169620	Archaea	Euryarchaeota	Thermococci	Thermococcales	Thermococcaceae	Pyrococcus
gi|397655091|ref|YP_006495774.1|	318	Pyr_redox_2	PF07992.10	14-302			+	+	Corynebacterium_ulcerans_0102_uid169879	Bacteria	Actinobacteria	Actinobacteridae	Actinomycetales	Corynebacterineae	Corynebacteriaceae
gi|397657044|ref|YP_006497746.1|	322	Pyr_redox_2	PF07992.10	7-303	+		+	+	Klebsiella_oxytoca_E718_uid170256	Bacteria	Proteobacteria	Gammaproteobacteria	Enterobacteriales	Enterobacteriaceae	Klebsiella
gi|397662167|ref|YP_006502867.1|	320	Pyr_redox_2	PF07992.10	7-304			+	+	Taylorella_equigenitalis_ATCC_35865_uid170255	Bacteria	Proteobacteria	Betaproteobacteria	Burkholderiales	Alcaligenaceae	Taylorella
gi|397664221|ref|YP_006505759.1|	316	Pyr_redox_2	PF07992.10	7-302	+		+	+	Legionella_pneumophila_Lorraine_uid170535	Bacteria	Proteobacteria	Gammaproteobacteria	Legionellales	Legionellaceae	Legionella
gi|397667494|ref|YP_006509031.1|	316	Pyr_redox_2	PF07992.10	7-302	+		+	+	Legionella_pneumophila_uid170534	Bacteria	Proteobacteria	Gammaproteobacteria	Legionellales	Legionellaceae	Legionella
gi|397671762|ref|YP_006513297.1|	310	Pyr_redox_2	PF07992.10	4-294	+		+	+	Propionibacterium_propionicum_F0230a_uid170533	Bacteria	Actinobacteria	Actinobacteridae	Actinomycetales	Propionibacterineae	Propionibacteriaceae
gi|397675878|ref|YP_006517414.1|	335	Pyr_redox_2	PF07992.10	15-304	+		+	+	Mycobacterium_tuberculosis_H37Rv_uid170532	Bacteria	Actinobacteria	Actinobacteridae	Actinomycetales	Corynebacterineae	Mycobacteriaceae
gi|397676074|ref|YP_006517612.1|	318	Pyr_redox_2	PF07992.10	8-299	+		+	+	Zymomonas_mobilis_ATCC_29191_uid170612	Bacteria	Proteobacteria	Alphaproteobacteria	Sphingomonadales	Sphingomonadaceae	Zymomonas
gi|397680874|ref|YP_006522409.1|	325	Pyr_redox_2	PF07992.10	14-302	+		+	+	Mycobacterium_massiliense_GO_06_uid170732	Bacteria	Actinobacteria	Actinobacteridae	Actinomycetales	Corynebacterineae	Mycobacteriaceae
gi|397687472|ref|YP_006524791.1|	315	Pyr_redox_2	PF07992.10	7-302			+	+	Pseudomonas_stutzeri_DSM_10701_uid170940	Bacteria	Proteobacteria	Gammaproteobacteria	Pseudomonadales	Pseudomonadaceae	Pseudomonas
gi|397689408|ref|YP_006526662.1|	316	Pyr_redox_2	PF07992.10	6-299	+		+	+	Melioribacter_roseus_P3M_uid170941	Bacteria	Ignavibacteriae	Ignavibacteria	Ignavibacteriales	Melioribacteraceae	Melioribacter
gi|397694859|ref|YP_006532740.1|	320	Pyr_redox_2	PF07992.10	7-301			+	+	Pseudomonas_putida_DOT_T1E_uid171260	Bacteria	Proteobacteria	Gammaproteobacteria	Pseudomonadales	Pseudomonadaceae	Pseudomonas
gi|397699729|ref|YP_006537517.1|	304	Pyr_redox_2	PF07992.10	2-289	+		+	+	Enterococcus_faecalis_D32_uid171261	Bacteria	Firmicutes	Bacilli	Lactobacillales	Enterococcaceae	Enterococcus
gi|397773570|ref|YP_006541116.1|	337	Pyr_redox_2	PF07992.10	2-311			+	+	Natrinema_J7_uid171337	Archaea	Euryarchaeota	Halobacteria	Halobacteriales	Halobacteriaceae	Natrinema
gi|398351800|ref|YP_006397264.1|	332	Pyr_redox_2	PF07992.10	6-299			+	+	Sinorhizobium_fredii_USDA_257_uid168059	Bacteria	Proteobacteria	Alphaproteobacteria	Rhizobiales	Rhizobiaceae	Sinorhizobium
gi|398353833|ref|YP_006399297.1|	324	Pyr_redox_2	PF07992.10	6-302	+		+	+	Sinorhizobium_fredii_USDA_257_uid168059	Bacteria	Proteobacteria	Alphaproteobacteria	Rhizobiales	Rhizobiaceae	Sinorhizobium
gi|39937135|ref|NP_949411.1|	321	Pyr_redox_2	PF07992.10	7-299	+		+	+	Rhodopseudomonas_palustris_CGA009_uid62901	Bacteria	Proteobacteria	Alphaproteobacteria	Rhizobiales	Bradyrhizobiaceae	Rhodopseudomonas
gi|399543029|ref|YP_006555691.1|	330	Pyr_redox_2	PF07992.10	7-295	+		+	+	Amycolatopsis_mediterranei_S699_uid171830	Bacteria	Actinobacteria	Actinobacteridae	Actinomycetales	Pseudonocardineae	Pseudonocardiaceae
gi|399545404|ref|YP_006558712.1|	317	Pyr_redox_2	PF07992.10	7-302	+		+	+	Marinobacter_BSs20148_uid171995	Bacteria	Proteobacteria	Gammaproteobacteria	Alteromonadales	Alteromonadaceae	Marinobacter
gi|39995596|ref|NP_951547.1|	316	Pyr_redox_2	PF07992.10	6-300	+		+	+	Geobacter_sulfurreducens_PCA_uid57743	Bacteria	Proteobacteria	Deltaproteobacteria	Desulfuromonadales	Geobacteraceae	Geobacter
gi|399991112|ref|YP_006571463.1|	311	Pyr_redox_2	PF07992.10	8-296	+		+	+	Mycobacterium_smegmatis_MC2_155_uid171958	Bacteria	Actinobacteria	Actinobacteridae	Actinomycetales	Corynebacterineae	Mycobacteriaceae
gi|399993641|ref|YP_006573881.1|	313	Pyr_redox_2	PF07992.10	7-298	+		+	+	Phaeobacter_gallaeciensis_DSM_17395_uid54717	Bacteria	Proteobacteria	Alphaproteobacteria	Rhodobacterales	Rhodobacteraceae	Phaeobacter
gi|400405461|ref|YP_006588320.1|	322	Pyr_redox_2	PF07992.10	7-302			+	+	secondary_endosymbiont_of_Ctenarytaina_eucalypti_uid172737	Bacteria	Proteobacteria	Gammaproteobacteria	Enterobacteriales	Enterobacteriaceae	aphidsecondarysymbionts
gi|400406432|ref|YP_006589180.1|	317	Pyr_redox_2	PF07992.10	7-302	+		+	+	secondary_endosymbiont_of_Heteropsylla_cubana_Thao2000_uid172738	Bacteria	Proteobacteria	Gammaproteobacteria	Enterobacteriales	Enterobacteriaceae	aphidsecondarysymbionts
gi|400755144|ref|YP_006563512.1|	313	Pyr_redox_2	PF07992.10	7-298	+		+	+	Phaeobacter_gallaeciensis_uid54715	Bacteria	Proteobacteria	Alphaproteobacteria	Rhodobacterales	Rhodobacteraceae	Phaeobacter
gi|401763008|ref|YP_006578015.1|	322	Pyr_redox_2	PF07992.10	7-303	+		+	+	Enterobacter_cloacae_ENHKU01_uid172463	Bacteria	Proteobacteria	Gammaproteobacteria	Enterobacteriales	Enterobacteriaceae	Enterobacter
gi|401766340|ref|YP_006581346.1|	313	Pyr_redox_2	PF07992.10	12-298	+		+	+	Mycoplasma_gallisepticum_VA94_7994_1_7P_uid172624	Bacteria	Tenericutes	Mollicutes	Mycoplasmataceae	Mycoplasma
gi|401767096|ref|YP_006582101.1|	313	Pyr_redox_2	PF07992.10	12-298	+		+	+	Mycoplasma_gallisepticum_NC95_13295_2_2P_uid172625	Bacteria	Tenericutes	Mollicutes	Mycoplasmataceae	Mycoplasma
gi|401767864|ref|YP_006582868.1|	313	Pyr_redox_2	PF07992.10	12-298	+		+	+	Mycoplasma_gallisepticum_NC96_1596_4_2P_uid172626	Bacteria	Tenericutes	Mollicutes	Mycoplasmataceae	Mycoplasma
gi|401768628|ref|YP_006583631.1|	313	Pyr_redox_2	PF07992.10	12-298	+		+	+	Mycoplasma_gallisepticum_NY01_2001_047_5_1P_uid172627	Bacteria	Tenericutes	Mollicutes	Mycoplasmataceae	Mycoplasma
gi|401769375|ref|YP_006584377.1|	313	Pyr_redox_2	PF07992.10	12-298	+		+	+	Mycoplasma_gallisepticum_WI01_2001_043_13_2P_uid172628	Bacteria	Tenericutes	Mollicutes	Mycoplasmataceae	Mycoplasma
gi|401770129|ref|YP_006585130.1|	313	Pyr_redox_2	PF07992.10	12-298	+		+	+	Mycoplasma_gallisepticum_NC06_2006_080_5_2P_uid172629	Bacteria	Tenericutes	Mollicutes	Mycoplasmataceae	Mycoplasma
gi|401770883|ref|YP_006585883.1|	313	Pyr_redox_2	PF07992.10	12-298	+		+	+	Mycoplasma_gallisepticum_CA06_2006_052_5_2P_uid172630	Bacteria	Tenericutes	Mollicutes	Mycoplasmataceae	Mycoplasma
gi|401771634|ref|YP_006586633.1|	313	Pyr_redox_2	PF07992.10	12-298	+		+	+	Mycoplasma_gallisepticum_NC08_2008_031_4_3P_uid172631	Bacteria	Tenericutes	Mollicutes	Mycoplasmataceae	Mycoplasma
gi|402497091|ref|YP_006556351.1|	318	Pyr_redox_2	PF07992.10	6-300			+	+	Wolbachia_endosymbiont_of_Onchocerca_ochengi_uid171829	Bacteria	Proteobacteria	Alphaproteobacteria	Rickettsiales	Anaplasmataceae	Wolbachieae
gi|402554757|ref|YP_006596028.1|	318	Pyr_redox_2	PF07992.10	7-294	+		+	+	Bacillus_cereus_FRI_35_uid173403	Bacteria	Firmicutes	Bacilli	Bacillales	Bacillaceae	Bacillus
gi|402563248|ref|YP_006605972.1|	318	Pyr_redox_2	PF07992.10	7-294	+		+	+	Bacillus_thuringiensis_HD_771_uid173374	Bacteria	Firmicutes	Bacilli	Bacillales	Bacillaceae	Bacillus
gi|402567307|ref|YP_006616652.1|	320	Pyr_redox_2	PF07992.10	7-302	+		+	+	Burkholderia_cepacia_GG4_uid173858	Bacteria	Proteobacteria	Betaproteobacteria	Burkholderiales	Burkholderiaceae	Burkholderia
gi|402572958|ref|YP_006622301.1|	304	Pyr_redox_2	PF07992.10	2-289			+	+	Desulfosporosinus_meridiei_DSM_13257_uid75097	Bacteria	Firmicutes	Clostridia	Clostridiales	Peptococcaceae	Desulfosporosinus
gi|402773814|ref|YP_006593351.1|	320	Pyr_redox_2	PF07992.10	5-297			+	+	Methylocystis_SC2_uid174072	Bacteria	Proteobacteria	Alphaproteobacteria	Rhizobiales	Methylocystaceae	Methylocystis
gi|402777643|ref|YP_006631587.1|	319	Pyr_redox_2	PF07992.10	10-297	+		+	+	Bacillus_subtilis_QB928_uid173926	Bacteria	Firmicutes	Bacilli	Bacillales	Bacillaceae	Bacillus
gi|402781565|ref|YP_006637111.1|	322	Pyr_redox_2	PF07992.10	7-303	+		+	+	Klebsiella_pneumoniae_1084_uid174151	Bacteria	Proteobacteria	Gammaproteobacteria	Enterobacteriales	Enterobacteriaceae	Klebsiella
gi|403054950|ref|YP_006632355.1|	312	Pyr_redox_2	PF07992.10	2-297			+	+	Campylobacter_jejuni_NCTC_11168_BN148_uid174152	Bacteria	Proteobacteria	Epsilonproteobacteria	Campylobacterales	Campylobacteraceae	Campylobacter
gi|403058163|ref|YP_006646380.1|	320	Pyr_redox_2	PF07992.10	7-302			+	+	Pectobacterium_carotovorum_PCC21_uid174335	Bacteria	Proteobacteria	Gammaproteobacteria	Enterobacteriales	Enterobacteriaceae	Pectobacterium
gi|403062172|ref|YP_006650388.1|	305	Pyr_redox_2	PF07992.10	2-289	+		+	+	Streptococcus_suis_S735_uid174333	Bacteria	Firmicutes	Bacilli	Lactobacillales	Streptococcaceae	Streptococcus
gi|403509444|ref|YP_006641082.1|	310	Pyr_redox_2	PF07992.10	5-294	+		+	+	Nocardiopsis_alba_ATCC_BAA_2165_uid174334	Bacteria	Actinobacteria	Actinobacteridae	Actinomycetales	Streptosporangineae	Nocardiopsaceae
gi|403514508|ref|YP_006655328.1|	307	Pyr_redox_2	PF07992.10	4-291	+		+	+	Lactobacillus_helveticus_R0052_uid174439	Bacteria	Firmicutes	Bacilli	Lactobacillales	Lactobacillaceae	Lactobacillus
gi|403519709|ref|YP_006653843.1|	320	Pyr_redox_2	PF07992.10	7-302	+		+	+	Burkholderia_pseudomallei_BPC006_uid174460	Bacteria	Proteobacteria	Betaproteobacteria	Burkholderiales	Burkholderiaceae	Burkholderia
gi|403528795|ref|YP_006663682.1|	325	Pyr_redox_2	PF07992.10	4-294			+	+	Arthrobacter_Rue61a_uid174511	Bacteria	Actinobacteria	Actinobacteridae	Actinomycetales	Micrococcineae	Micrococcaceae
gi|403529348|ref|YP_006664235.1|	318	Pyr_redox_2	PF07992.10	12-302			+	+	Arthrobacter_Rue61a_uid174511	Bacteria	Actinobacteria	Actinobacteridae	Actinomycetales	Micrococcineae	Micrococcaceae
gi|403530778|ref|YP_006665307.1|	317	Pyr_redox_2	PF07992.10	6-302			+	+	Bartonella_quintana_RM_11_uid174512	Bacteria	Proteobacteria	Alphaproteobacteria	Rhizobiales	Bartonellaceae	Bartonella
gi|404217312|ref|YP_006671534.1|	338	Pyr_redox_2	PF07992.10	10-298	+		+	+	Gordonia_KTR9_uid174812	Bacteria	Actinobacteria	Actinobacteridae	Actinomycetales	Corynebacterineae	Gordoniaceae
gi|404282035|ref|YP_006682933.1|	319	Pyr_redox_2	PF07992.10	8-295	+		+	+	Listeria_monocytogenes_serotype_1_2b_SLCC2755_uid52455	Bacteria	Firmicutes	Bacilli	Bacillales	Listeriaceae	Listeria
gi|404284970|ref|YP_006685867.1|	319	Pyr_redox_2	PF07992.10	8-295	+		+	+	Listeria_monocytogenes_serotype_1_2c_SLCC2372_uid174872	Bacteria	Firmicutes	Bacilli	Bacillales	Listeriaceae	Listeria
gi|404287848|ref|YP_006694434.1|	319	Pyr_redox_2	PF07992.10	8-295	+		+	+	Listeria_monocytogenes_serotype_7_SLCC2482_uid174871	Bacteria	Firmicutes	Bacilli	Bacillales	Listeriaceae	Listeria
gi|404408854|ref|YP_006691569.1|	319	Pyr_redox_2	PF07992.10	8-295	+		+	+	Listeria_monocytogenes_SLCC2376_uid175111	Bacteria	Firmicutes	Bacilli	Bacillales	Listeriaceae	Listeria
gi|404411720|ref|YP_006697308.1|	319	Pyr_redox_2	PF07992.10	8-295	+		+	+	Listeria_monocytogenes_SLCC5850_uid175110	Bacteria	Firmicutes	Bacilli	Bacillales	Listeriaceae	Listeria
gi|404414495|ref|YP_006700082.1|	319	Pyr_redox_2	PF07992.10	8-295	+		+	+	Listeria_monocytogenes_SLCC7179_uid175107	Bacteria	Firmicutes	Bacilli	Bacillales	Listeriaceae	Listeria
gi|404476853|ref|YP_006708284.1|	312	Pyr_redox_2	PF07992.10	6-298			+	+	Brachyspira_pilosicoli_B2904_uid175255	Bacteria	Spirochaetes	Spirochaetales	Brachyspiraceae	Brachyspira
gi|404478164|ref|YP_006709594.1|	311	Pyr_redox_2	PF07992.10	6-293	+		+	+	Staphylococcus_aureus_08BA02176_uid175257	Bacteria	Firmicutes	Bacilli	Bacillales	Staphylococcus
gi|404490903|ref|YP_006715009.1|	316	Pyr_redox_2	PF07992.10	7-294	+		+	+	Bacillus_licheniformis_DSM_13___ATCC_14580_uid58199	Bacteria	Firmicutes	Bacilli	Bacillales	Bacillaceae	Bacillus
gi|404491653|ref|YP_006715759.1|	308	Pyr_redox_2	PF07992.10	6-294	+		+	+	Pelobacter_carbinolicus_DSM_2380_uid58241	Bacteria	Proteobacteria	Deltaproteobacteria	Desulfuromonadales	Pelobacteraceae	Pelobacter
gi|404494623|ref|YP_006718729.1|	333	Pyr_redox_2	PF07992.10	8-297			+	+	Pelobacter_carbinolicus_DSM_2380_uid58241	Bacteria	Proteobacteria	Deltaproteobacteria	Desulfuromonadales	Pelobacteraceae	Pelobacter
gi|404497914|ref|YP_006722020.1|	316	Pyr_redox_2	PF07992.10	6-300			+	+	Geobacter_metallireducens_GS_15_uid57731	Bacteria	Proteobacteria	Deltaproteobacteria	Desulfuromonadales	Geobacteraceae	Geobacter
gi|405750822|ref|YP_006674288.1|	319	Pyr_redox_2	PF07992.10	8-295	+		+	+	Listeria_monocytogenes_ATCC_19117_uid175109	Bacteria	Firmicutes	Bacilli	Bacillales	Listeriaceae	Listeria
gi|405753685|ref|YP_006677150.1|	319	Pyr_redox_2	PF07992.10	8-295	+		+	+	Listeria_monocytogenes_SLCC2378_uid175105	Bacteria	Firmicutes	Bacilli	Bacillales	Listeriaceae	Listeria
gi|405756590|ref|YP_006680054.1|	319	Pyr_redox_2	PF07992.10	8-295	+		+	+	Listeria_monocytogenes_SLCC2540_uid175106	Bacteria	Firmicutes	Bacilli	Bacillales	Listeriaceae	Listeria
gi|405759526|ref|YP_006688802.1|	319	Pyr_redox_2	PF07992.10	8-295	+		+	+	Listeria_monocytogenes_SLCC2479_uid175108	Bacteria	Firmicutes	Bacilli	Bacillales	Listeriaceae	Listeria
gi|405760622|ref|YP_006701218.1|	303	Pyr_redox_2	PF07992.10	2-288	+		+	+	Streptococcus_pneumoniae_SPNA45_uid174986	Bacteria	Firmicutes	Bacilli	Lactobacillales	Streptococcaceae	Streptococcus
gi|406025011|ref|YP_006705312.1|	316	Pyr_redox_2	PF07992.10	4-293			+	+	Cardinium_endosymbiont_cEper1_of_Encarsia_pergandiella_uid175524	Bacteria	Bacteroidetes	Cytophagia	Cytophagales	Amoebophilaceae	CandidatusCardinium
gi|406027239|ref|YP_006726071.1|	317	Pyr_redox_2	PF07992.10	5-292	+		+	+	Lactobacillus_buchneri_uid73657	Bacteria	Firmicutes	Bacilli	Lactobacillales	Lactobacillaceae	Lactobacillus
gi|406030259|ref|YP_006729150.1|	330	Pyr_redox_2	PF07992.10	7-296			+	+	Mycobacterium_indicus_pranii_MTCC_9506_uid175523	Bacteria	Actinobacteria	Actinobacteridae	Actinomycetales	Corynebacterineae	Mycobacteriaceae
gi|406033420|ref|YP_006732312.1|	336	Pyr_redox_2	PF07992.10	7-296			+	+	Mycobacterium_indicus_pranii_MTCC_9506_uid175523	Bacteria	Actinobacteria	Actinobacteridae	Actinomycetales	Corynebacterineae	Mycobacteriaceae
gi|406593416|ref|YP_006740595.1|	311	Pyr_redox_2	PF07992.10	4-299	+		+	+	Chlamydia_psittaci_NJ1_uid175579	Bacteria	Chlamydiae	Chlamydiales	Chlamydiaceae	Chlamydia	Chlamydophilagroup
gi|406594668|ref|YP_006741630.1|	311	Pyr_redox_2	PF07992.10	4-299	+		+	+	Chlamydia_psittaci_MN_uid175573	Bacteria	Chlamydiae	Chlamydiales	Chlamydiaceae	Chlamydia	Chlamydophilagroup
gi|406596662|ref|YP_006747792.1|	321	Pyr_redox_2	PF07992.10	7-302			+	+	Alteromonas_macleodii_ATCC_27126_uid55253	Bacteria	Proteobacteria	Gammaproteobacteria	Alteromonadales	Alteromonadaceae	Alteromonas
gi|406599619|ref|YP_006744965.1|	317	Pyr_redox_2	PF07992.10	7-294	+		+	+	Leuconostoc_gelidum_JB7_uid175682	Bacteria	Firmicutes	Bacilli	Lactobacillales	Leuconostocaceae	Leuconostoc
gi|406705213|ref|YP_006755567.1|	319	Pyr_redox_2	PF07992.10	8-295	+		+	+	Listeria_monocytogenes_L312_uid175768	Bacteria	Firmicutes	Bacilli	Bacillales	Listeriaceae	Listeria
gi|406705770|ref|YP_006756123.1|	314	Pyr_redox_2	PF07992.10	9-301	+		+	+	alpha_proteobacterium_HIMB5_uid175779	Bacteria	Proteobacteria	Alphaproteobacteria	SAR11cluster
gi|406707962|ref|YP_006758314.1|	306	Pyr_redox_2	PF07992.10	5-294	+		+	+	alpha_proteobacterium_HIMB59_uid175778	Bacteria	Proteobacteria	Alphaproteobacteria	SAR11cluster
gi|406708817|ref|YP_006763543.1|	304	Pyr_redox_2	PF07992.10	2-289	+		+	+	Streptococcus_agalactiae_GD201008_001_uid175780	Bacteria	Firmicutes	Bacilli	Lactobacillales	Streptococcaceae	Streptococcus
gi|407452895|ref|YP_006724620.1|	315	Pyr_redox_2	PF07992.10	7-299			+	+	Riemerella_anatipestifer_RA_CH_1_uid175469	Bacteria	Bacteroidetes	Flavobacteriia	Flavobacteriales	Flavobacteriaceae	Riemerella
gi|407454003|ref|YP_006733111.1|	311	Pyr_redox_2	PF07992.10	4-299	+		+	+	Chlamydia_psittaci_84_55_uid175571	Bacteria	Chlamydiae	Chlamydiales	Chlamydiaceae	Chlamydia	Chlamydophilagroup
gi|407455309|ref|YP_006734200.1|	311	Pyr_redox_2	PF07992.10	4-299	+		+	+	Chlamydia_psittaci_GR9_uid175572	Bacteria	Chlamydiae	Chlamydiales	Chlamydiaceae	Chlamydia	Chlamydophilagroup
gi|407456695|ref|YP_006735268.1|	311	Pyr_redox_2	PF07992.10	4-299	+		+	+	Chlamydia_psittaci_VS225_uid175574	Bacteria	Chlamydiae	Chlamydiales	Chlamydiaceae	Chlamydia	Chlamydophilagroup
gi|407458043|ref|YP_006736348.1|	311	Pyr_redox_2	PF07992.10	4-299	+		+	+	Chlamydia_psittaci_WS_RT_E30_uid175575	Bacteria	Chlamydiae	Chlamydiales	Chlamydiaceae	Chlamydia	Chlamydophilagroup
gi|407459285|ref|YP_006737388.1|	311	Pyr_redox_2	PF07992.10	4-299	+		+	+	Chlamydia_psittaci_M56_uid175576	Bacteria	Chlamydiae	Chlamydiales	Chlamydiaceae	Chlamydia	Chlamydophilagroup
gi|407460661|ref|YP_006738436.1|	311	Pyr_redox_2	PF07992.10	4-299	+		+	+	Chlamydia_psittaci_WC_uid175577	Bacteria	Chlamydiae	Chlamydiales	Chlamydiaceae	Chlamydia	Chlamydophilagroup
gi|407462209|ref|YP_006773526.1|	334	Pyr_redox_2	PF07992.10	28-315	+		+	+	Candidatus_Nitrosopumilus_koreensis_AR1_uid176129	Archaea	Thaumarchaeota	Nitrosopumilales	Nitrosopumilaceae	Nitrosopumilus
gi|407464563|ref|YP_006775445.1|	332	Pyr_redox_2	PF07992.10	28-315			+	+	Candidatus_Nitrosopumilus_AR2_uid176130	Archaea	Thaumarchaeota	Nitrosopumilales	Nitrosopumilaceae	Nitrosopumilus
gi|407468361|ref|YP_006785197.1|	321	Pyr_redox_2	PF07992.10	7-303	+		+	+	Escherichia_coli_O104_H4_2009EL_2071_uid176128	Bacteria	Proteobacteria	Gammaproteobacteria	Enterobacteriales	Enterobacteriaceae	Escherichia
gi|407473548|ref|YP_006787948.1|	314	Pyr_redox_2	PF07992.10	5-297			+	+	Clostridium_acidurici_9a_uid176126	Bacteria	Firmicutes	Clostridia	Clostridiales	Gottschalkia
gi|407478077|ref|YP_006791954.1|	320	Pyr_redox_2	PF07992.10	9-296			+	+	Exiguobacterium_antarcticum_B7_uid176125	Bacteria	Firmicutes	Bacilli	Bacillales	BacillalesFamilyXII	IncertaeSedis
gi|407482907|ref|YP_006780056.1|	321	Pyr_redox_2	PF07992.10	7-303	+		+	+	Escherichia_coli_O104_H4_2011C_3493_uid176127	Bacteria	Proteobacteria	Gammaproteobacteria	Enterobacteriales	Enterobacteriaceae	Escherichia
gi|407649579|ref|YP_006813338.1|	328	Pyr_redox_2	PF07992.10	6-294			+	+	Nocardia_brasiliensis_ATCC_700358_uid86913	Bacteria	Actinobacteria	Actinobacteridae	Actinomycetales	Corynebacterineae	Nocardiaceae
gi|407683618|ref|YP_006798792.1|	321	Pyr_redox_2	PF07992.10	7-302			+	+	Alteromonas_macleodii__English_Channel_673__uid176367	Bacteria	Proteobacteria	Gammaproteobacteria	Alteromonadales	Alteromonadaceae	Alteromonas
gi|407687603|ref|YP_006802776.1|	321	Pyr_redox_2	PF07992.10	7-302			+	+	Alteromonas_macleodii__Balearic_Sea_AD45__uid176366	Bacteria	Proteobacteria	Gammaproteobacteria	Alteromonadales	Alteromonadaceae	Alteromonas
gi|407691308|ref|YP_006814892.1|	332	Pyr_redox_2	PF07992.10	6-299	+		+	+	Sinorhizobium_meliloti_Rm41_uid176372	Bacteria	Proteobacteria	Alphaproteobacteria	Rhizobiales	Rhizobiaceae	Sinorhizobium
gi|407692940|ref|YP_006817729.1|	317	Pyr_redox_2	PF07992.10	6-301	+		+	+	Actinobacillus_suis_H91_0380_uid176363	Bacteria	Proteobacteria	Gammaproteobacteria	Pasteurellales	Pasteurellaceae	Actinobacillus
gi|407695821|ref|YP_006820609.1|	315	Pyr_redox_2	PF07992.10	7-299	+		+	+	Alcanivorax_dieselolei_B5_uid176364	Bacteria	Proteobacteria	Gammaproteobacteria	Oceanospirillales	Alcanivoracaceae	Alcanivorax
gi|407699928|ref|YP_006824715.1|	321	Pyr_redox_2	PF07992.10	7-302			+	+	Alteromonas_macleodii__Black_Sea_11__uid176365	Bacteria	Proteobacteria	Gammaproteobacteria	Alteromonadales	Alteromonadaceae	Alteromonas
gi|407707628|ref|YP_006831213.1|	321	Pyr_redox_2	PF07992.10	10-297	+		+	+	Bacillus_thuringiensis_MC28_uid176369	Bacteria	Firmicutes	Bacilli	Bacillales	Bacillaceae	Bacillus
gi|407712573|ref|YP_006833138.1|	333	Pyr_redox_2	PF07992.10	9-304	+		+	+	Burkholderia_phenoliruptrix_BR3459a_uid176370	Bacteria	Proteobacteria	Betaproteobacteria	Burkholderiales	Burkholderiaceae	Burkholderia
gi|407716419|ref|YP_006837699.1|	319	Pyr_redox_2	PF07992.10	7-302			+	+	Cycloclasticus_P1_uid176368	Bacteria	Proteobacteria	Gammaproteobacteria	Thiotrichales	Piscirickettsiaceae	Cycloclasticus
gi|407717998|ref|YP_006795403.1|	317	Pyr_redox_2	PF07992.10	7-294	+		+	+	Leuconostoc_carnosum_JB16_uid176371	Bacteria	Firmicutes	Bacilli	Lactobacillales	Leuconostocaceae	Leuconostoc
gi|407720509|ref|YP_006840171.1|	324	Pyr_redox_2	PF07992.10	6-302	+		+	+	Sinorhizobium_meliloti_Rm41_uid176372	Bacteria	Proteobacteria	Alphaproteobacteria	Rhizobiales	Rhizobiaceae	Sinorhizobium
gi|407931750|ref|YP_006847393.1|	315	Pyr_redox_2	PF07992.10	6-301			+	+	Acinetobacter_baumannii_TYTH_1_uid176498	Bacteria	Proteobacteria	Gammaproteobacteria	Pseudomonadales	Moraxellaceae	Acinetobacter
gi|407936679|ref|YP_006852321.1|	350	Pyr_redox_2	PF07992.10	44-334	+		+	+	Propionibacterium_acnes_C1_uid176501	Bacteria	Actinobacteria	Actinobacteridae	Actinomycetales	Propionibacterineae	Propionibacteriaceae
gi|407938043|ref|YP_006853684.1|	317	Pyr_redox_2	PF07992.10	7-302			+	+	Acidovorax_KKS102_uid176500	Bacteria	Proteobacteria	Betaproteobacteria	Burkholderiales	Comamonadaceae	Acidovorax
gi|407941613|ref|YP_006857253.1|	312	Pyr_redox_2	PF07992.10	2-297	+		+	+	Campylobacter_jejuni_PT14_uid176499	Bacteria	Proteobacteria	Epsilonproteobacteria	Campylobacterales	Campylobacteraceae	Campylobacter
gi|408356053|ref|YP_006844584.1|	316	Pyr_redox_2	PF07992.10	7-294	+		+	+	Amphibacillus_xylanus_NBRC_15112_uid176453	Bacteria	Firmicutes	Bacilli	Bacillales	Bacillaceae	Amphibacillus
gi|408402204|ref|YP_006860168.1|	305	Pyr_redox_2	PF07992.10	2-289	+		+	+	Streptococcus_dysgalactiae_equisimilis_RE378_uid176684	Bacteria	Firmicutes	Bacilli	Lactobacillales	Streptococcaceae	Streptococcus
gi|408404777|ref|YP_006862760.1|	349	Pyr_redox_2	PF07992.10	43-330	+		+	+	Candidatus_Nitrososphaera_gargensis_Ga9_2_uid176707	Archaea	Thaumarchaeota	Nitrososphaerales	Nitrososphaeraceae	Nitrososphaera
gi|408416383|ref|YP_006627090.1|	319	Pyr_redox_2	PF07992.10	7-303	+		+	+	Bordetella_parapertussis_18323_uid175569	Bacteria	Proteobacteria	Betaproteobacteria	Burkholderiales	Alcaligenaceae	Bordetella
gi|408416999|ref|YP_006627706.1|	346	Pyr_redox_2	PF07992.10	36-331	+		+	+	Bordetella_parapertussis_18323_uid175569	Bacteria	Proteobacteria	Betaproteobacteria	Burkholderiales	Alcaligenaceae	Bordetella
gi|408417524|ref|YP_006758938.1|	306	Pyr_redox_2	PF07992.10	6-292	+		+	+	Desulfobacula_toluolica_Tol2_uid175777	Bacteria	Proteobacteria	Deltaproteobacteria	Desulfobacterales	Desulfobacteraceae	Desulfobacula
gi|408501899|ref|YP_006865818.1|	314	Pyr_redox_2	PF07992.10	6-297			+	+	Bifidobacterium_asteroides_PRL2011_uid176921	Bacteria	Actinobacteria	Actinobacteridae	Bifidobacteriales	Bifidobacteriaceae	Bifidobacterium
gi|408502666|ref|YP_006870110.1|	307	Pyr_redox_2	PF07992.10	5-291	+		+	+	Treponema_pallidum_Mexico_A_uid176920	Bacteria	Spirochaetes	Spirochaetales	Spirochaetaceae	Treponema
gi|408671862|ref|YP_006871610.1|	313	Pyr_redox_2	PF07992.10	6-296			+	+	Emticicia_oligotrophica_DSM_17448_uid177079	Bacteria	Bacteroidetes	Cytophagia	Cytophagales	Cytophagaceae	Emticicia
gi|408679384|ref|YP_006879211.1|	321	Pyr_redox_2	PF07992.10	5-295	+		+	+	Streptomyces_venezuelae_ATCC_10712_uid177080	Bacteria	Actinobacteria	Actinobacteridae	Actinomycetales	Streptomycineae	Streptomycetaceae
gi|409249365|ref|YP_006885196.1|	322	Pyr_redox_2	PF07992.10	7-303	+		+	+	Salmonella_enterica_serovar_Weltevreden_2007_60_3289_1_uid178014	Bacteria	Proteobacteria	Gammaproteobacteria	Enterobacteriales	Enterobacteriaceae	Salmonella
gi|409911053|ref|YP_006889518.1|	316	Pyr_redox_2	PF07992.10	6-300	+		+	+	Geobacter_sulfurreducens_KN400_uid161977	Bacteria	Proteobacteria	Deltaproteobacteria	Desulfuromonadales	Geobacteraceae	Geobacter
gi|409996701|ref|YP_006751102.1|	348	Pyr_redox_2	PF07992.10	36-325	+		+	+	Lactobacillus_casei_W56_uid178736	Bacteria	Firmicutes	Bacilli	Lactobacillales	Lactobacillaceae	Lactobacillus
gi|410024051|ref|YP_006893304.1|	311	Pyr_redox_2	PF07992.10	2-297			+	+	Helicobacter_pylori_Rif1_uid178202	Bacteria	Proteobacteria	Epsilonproteobacteria	Campylobacterales	Helicobacteraceae	Helicobacter
gi|410421364|ref|YP_006901813.1|	319	Pyr_redox_2	PF07992.10	7-303	+		+	+	Bordetella_bronchiseptica_MO149_uid177517	Bacteria	Proteobacteria	Betaproteobacteria	Burkholderiales	Alcaligenaceae	Bordetella
gi|410422318|ref|YP_006902767.1|	346	Pyr_redox_2	PF07992.10	36-331	+		+	+	Bordetella_bronchiseptica_MO149_uid177517	Bacteria	Proteobacteria	Betaproteobacteria	Burkholderiales	Alcaligenaceae	Bordetella
gi|410471919|ref|YP_006895200.1|	328	Pyr_redox_2	PF07992.10	16-312	+		+	+	Bordetella_parapertussis_Bpp5_uid177516	Bacteria	Proteobacteria	Betaproteobacteria	Burkholderiales	Alcaligenaceae	Bordetella
gi|410474861|ref|YP_006898142.1|	346	Pyr_redox_2	PF07992.10	36-331	+		+	+	Bordetella_parapertussis_Bpp5_uid177516	Bacteria	Proteobacteria	Betaproteobacteria	Burkholderiales	Alcaligenaceae	Bordetella
gi|410476838|ref|YP_006743597.1|	303	Pyr_redox_2	PF07992.10	2-288	+		+	+	Streptococcus_pneumoniae_gamPNI0373_uid175861	Bacteria	Firmicutes	Bacilli	Lactobacillales	Streptococcaceae	Streptococcus
gi|410479892|ref|YP_006767529.1|	310	Pyr_redox_2	PF07992.10	2-292	+		+	+	Leptospirillum_ferriphilum_ML_04_uid175904	Bacteria	Nitrospirae	Nitrospirales	Nitrospiraceae	Leptospirillum
gi|410483459|ref|YP_006771005.1|	321	Pyr_redox_2	PF07992.10	7-303	+		+	+	Escherichia_coli_O104_H4_2009EL_2050_uid175905	Bacteria	Proteobacteria	Gammaproteobacteria	Enterobacteriales	Enterobacteriaceae	Escherichia
gi|410495507|ref|YP_006905353.1|	305	Pyr_redox_2	PF07992.10	2-289	+		+	+	Streptococcus_dysgalactiae_equisimilis_AC_2713_uid178644	Bacteria	Firmicutes	Bacilli	Lactobacillales	Streptococcaceae	Streptococcus
gi|410501818|ref|YP_006936345.1|	311	Pyr_redox_2	PF07992.10	2-297			+	+	Helicobacter_pylori_Rif2_uid178203	Bacteria	Proteobacteria	Epsilonproteobacteria	Campylobacterales	Helicobacteraceae	Helicobacter
gi|410593971|ref|YP_006950698.1|	304	Pyr_redox_2	PF07992.10	2-289	+		+	+	Streptococcus_agalactiae_SA20_06_uid178722	Bacteria	Firmicutes	Bacilli	Lactobacillales	Streptococcaceae	Streptococcus
gi|410657226|ref|YP_006909597.1|	304	Pyr_redox_2	PF07992.10	2-289			+	+	Dehalobacter_11DCA_uid177715	Bacteria	Firmicutes	Clostridia	Clostridiales	Peptococcaceae	Dehalobacter
gi|410660262|ref|YP_006912633.1|	304	Pyr_redox_2	PF07992.10	2-289			+	+	Dehalobacter_CF_uid177714	Bacteria	Firmicutes	Clostridia	Clostridiales	Peptococcaceae	Dehalobacter
gi|410663191|ref|YP_006915562.1|	315	Pyr_redox_2	PF07992.10	7-301			+	+	Simiduia_agarivorans_SA1_uid177713	Bacteria	Proteobacteria	Gammaproteobacteria	Simiduia
gi|410670069|ref|YP_006922440.1|	306	Pyr_redox_2	PF07992.10	4-288	+		+	+	Methanolobus_psychrophilus_R15_uid177925	Archaea	Euryarchaeota	Methanomicrobia	Methanosarcinales	Methanosarcinaceae	Methanolobus
gi|410677568|ref|YP_006929939.1|	318	Pyr_redox_2	PF07992.10	7-294	+		+	+	Bacillus_thuringiensis_Bt407_uid177931	Bacteria	Firmicutes	Bacilli	Bacillales	Bacillaceae	Bacillus
gi|410681023|ref|YP_006933425.1|	305	Pyr_redox_2	PF07992.10	2-289	+		+	+	Streptococcus_pyogenes_A20_uid178106	Bacteria	Firmicutes	Bacilli	Lactobacillales	Streptococcaceae	Streptococcus
gi|410682337|ref|YP_006934739.1|	311	Pyr_redox_2	PF07992.10	2-297			+	+	Helicobacter_pylori_26695_uid178201	Bacteria	Proteobacteria	Epsilonproteobacteria	Campylobacterales	Helicobacteraceae	Helicobacter
gi|410694598|ref|YP_003625220.1|	317	Pyr_redox_2	PF07992.10	6-301	+		+	+	Thiomonas_arsenitoxydans_3As_uid178369	Bacteria	Proteobacteria	Betaproteobacteria	Burkholderiales	Thiomonas
gi|410731479|ref|YP_006971397.1|	326	Pyr_redox_2	PF07992.10	18-305	+		+	+	Thermus_oshimai_JL_2_uid178948	Bacteria	Deinococcus-Thermus	Deinococci	Thermales	Thermaceae	Thermus
gi|410858434|ref|YP_006974374.1|	311	Pyr_redox_2	PF07992.10	4-299	+		+	+	Chlamydia_psittaci_01DC12_uid179070	Bacteria	Chlamydiae	Chlamydiales	Chlamydiaceae	Chlamydia	Chlamydophilagroup
gi|410861564|ref|YP_006976798.1|	321	Pyr_redox_2	PF07992.10	7-302			+	+	Alteromonas_macleodii_AltDE1_uid179068	Bacteria	Proteobacteria	Gammaproteobacteria	Alteromonadales	Alteromonadaceae	Alteromonas
gi|410865092|ref|YP_006979703.1|	336	Pyr_redox_2	PF07992.10	2-292	+		+	+	Propionibacterium_acidipropionici_ATCC_4875_uid179069	Bacteria	Actinobacteria	Actinobacteridae	Actinomycetales	Propionibacterineae	Propionibacteriaceae
gi|412340831|ref|YP_006969586.1|	346	Pyr_redox_2	PF07992.10	36-331	+		+	+	Bordetella_bronchiseptica_253_uid178913	Bacteria	Proteobacteria	Betaproteobacteria	Burkholderiales	Alcaligenaceae	Bordetella
gi|412341781|ref|YP_006970536.1|	319	Pyr_redox_2	PF07992.10	7-303	+		+	+	Bordetella_bronchiseptica_253_uid178913	Bacteria	Proteobacteria	Betaproteobacteria	Burkholderiales	Alcaligenaceae	Bordetella
gi|414074157|ref|YP_006999374.1|	308	Pyr_redox_2	PF07992.10	6-293	+		+	+	Lactococcus_lactis_cremoris_UC509_9_uid179384	Bacteria	Firmicutes	Bacilli	Lactobacillales	Streptococcaceae	Lactococcus
gi|41410437|ref|NP_963273.1|	336	Pyr_redox_2	PF07992.10	7-296			+	+	Mycobacterium_avium_paratuberculosis_K_10_uid57699	Bacteria	Actinobacteria	Actinobacteridae	Actinomycetales	Corynebacterineae	Mycobacteriaceae
gi|414343357|ref|YP_006984878.1|	324	Pyr_redox_2	PF07992.10	7-304	+		+	+	Gluconobacter_oxydans_H24_uid179202	Bacteria	Proteobacteria	Alphaproteobacteria	Rhodospirillales	Acetobacteraceae	Gluconobacter
gi|414562672|ref|YP_005617863.1|	319	Pyr_redox_2	PF07992.10	7-304			+	+	Buchnera_aphidicola_JF99__Acyrthosiphon_pisum__uid158847	Bacteria	Proteobacteria	Gammaproteobacteria	Enterobacteriales	Enterobacteriaceae	Buchnera
gi|414564637|ref|YP_006043598.1|	305	Pyr_redox_2	PF07992.10	2-289			+	+	Streptococcus_equi_zooepidemicus_ATCC_35246_uid162155	Bacteria	Firmicutes	Bacilli	Lactobacillales	Streptococcaceae	Streptococcus
gi|41615274|ref|NP_963772.1|	313	Pyr_redox_2	PF07992.10	16-300	+		+	+	Nanoarchaeum_equitans_Kin4_M_uid58009	Archaea	Nanoarchaeota	Nanoarchaeum
gi|422939149|ref|YP_007012296.1|	316	Pyr_redox_2	PF07992.10	5-300			+	+	Francisella_tularensis_holarctica_FSC200_uid54341	Bacteria	Proteobacteria	Gammaproteobacteria	Thiotrichales	Francisellaceae	Francisella
gi|423051221|ref|YP_007009655.1|	316	Pyr_redox_2	PF07992.10	5-300			+	+	Francisella_tularensis_holarctica_F92_uid181998	Bacteria	Proteobacteria	Gammaproteobacteria	Thiotrichales	Francisellaceae	Francisella
gi|424715291|ref|YP_007016006.1|	319	Pyr_redox_2	PF07992.10	8-295	+		+	+	Listeria_monocytogenes_serotype_4b_LL195_uid182103	Bacteria	Firmicutes	Bacilli	Bacillales	Listeriaceae	Listeria
gi|42518777|ref|NP_964707.1|	311	Pyr_redox_2	PF07992.10	7-294	+		+	+	Lactobacillus_johnsonii_NCC_533_uid58029	Bacteria	Firmicutes	Bacilli	Lactobacillales	Lactobacillaceae	Lactobacillus
gi|42520596|ref|NP_966511.1|	315	Pyr_redox_2	PF07992.10	8-302	+		+	+	Wolbachia_endosymbiont_of_Drosophila_melanogaster_uid57851	Bacteria	Proteobacteria	Alphaproteobacteria	Rickettsiales	Anaplasmataceae	Wolbachieae
gi|42521987|ref|NP_967367.1|	314	Pyr_redox_2	PF07992.10	8-297	+		+	+	Bdellovibrio_bacteriovorus_HD100_uid61595	Bacteria	Proteobacteria	Deltaproteobacteria	Bdellovibrionales	Bdellovibrionaceae	Bdellovibrio
gi|42526256|ref|NP_971354.1|	317	Pyr_redox_2	PF07992.10	5-295	+		+	+	Treponema_denticola_ATCC_35405_uid57583	Bacteria	Spirochaetes	Spirochaetales	Spirochaetaceae	Treponema
gi|425789410|ref|YP_007017330.1|	311	Pyr_redox_2	PF07992.10	2-297			+	+	Helicobacter_pylori_Aklavik117_uid182201	Bacteria	Proteobacteria	Epsilonproteobacteria	Campylobacterales	Helicobacteraceae	Helicobacter
gi|425791044|ref|YP_007018961.1|	311	Pyr_redox_2	PF07992.10	2-297			+	+	Helicobacter_pylori_Aklavik86_uid182202	Bacteria	Proteobacteria	Epsilonproteobacteria	Campylobacterales	Helicobacteraceae	Helicobacter
gi|426401920|ref|YP_007020892.1|	324	Pyr_redox_2	PF07992.10	6-299	+		+	+	Thalassobaculum_L2_uid182483	Bacteria	Proteobacteria	Alphaproteobacteria	Rhodospirillales	Rhodospirillaceae	CandidatusEndolissoclinum
gi|426402369|ref|YP_007021340.1|	314	Pyr_redox_2	PF07992.10	8-297	+		+	+	Bdellovibrio_bacteriovorus_Tiberius_uid182482	Bacteria	Proteobacteria	Deltaproteobacteria	Bdellovibrionales	Bdellovibrionaceae	Bdellovibrio
gi|426407718|ref|YP_007027817.1|	318	Pyr_redox_2	PF07992.10	7-301			+	+	Pseudomonas_putida_UW4_uid182733	Bacteria	Proteobacteria	Gammaproteobacteria	Pseudomonadales	Pseudomonadaceae	Pseudomonas
gi|426408740|ref|YP_007028839.1|	319	Pyr_redox_2	PF07992.10	7-302			+	+	Pseudomonas_putida_UW4_uid182733	Bacteria	Proteobacteria	Gammaproteobacteria	Pseudomonadales	Pseudomonadaceae	Pseudomonas
gi|427728355|ref|YP_007074592.1|	330	Pyr_redox_2	PF07992.10	9-298			+	+	Nostoc_PCC_7524_uid182933	Bacteria	Cyanobacteria	Nostocales	Nostocaceae	Nostoc
gi|42784308|ref|NP_981555.1|	318	Pyr_redox_2	PF07992.10	7-294	+		+	+	Bacillus_cereus_ATCC_10987_uid57673	Bacteria	Firmicutes	Bacilli	Bacillales	Bacillaceae	Bacillus
gi|428221967|ref|YP_007106137.1|	355	Pyr_redox_2	PF07992.10	22-315			+	+	Synechococcus_PCC_7502_uid183008	Bacteria	Cyanobacteria	Oscillatoriophycideae	Chroococcales	Synechococcus
gi|428281070|ref|YP_005562805.1|	309	Pyr_redox_2	PF07992.10	7-294	+		+	+	Bacillus_subtilis_natto_BEST195_uid183001	Bacteria	Firmicutes	Bacilli	Bacillales	Bacillaceae	Bacillus
gi|428766839|ref|YP_007152950.1|	304	Pyr_redox_2	PF07992.10	2-289	+		+	+	Enterococcus_faecalis_Symbioflor_1_uid183342	Bacteria	Firmicutes	Bacilli	Lactobacillales	Enterococcaceae	Enterococcus
gi|428770886|ref|YP_007162676.1|	320	Pyr_redox_2	PF07992.10	3-297			+	+	Cyanobacterium_aponinum_PCC_10605_uid183340	Bacteria	Cyanobacteria	Oscillatoriophycideae	Chroococcales	Cyanobacterium
gi|429190662|ref|YP_007176340.1|	344	Pyr_redox_2	PF07992.10	11-316	+		+	+	Natronobacterium_gregoryi_SP2_uid74439	Archaea	Euryarchaeota	Halobacteria	Halobacteriales	Halobacteriaceae	Natronobacterium
gi|429217481|ref|YP_007175471.1|	331	Pyr_redox_2	PF07992.10	21-313	+		+	+	Caldisphaera_lagunensis_DSM_15908_uid183486	Archaea	Crenarchaeota	Thermoprotei	Acidilobales	Caldisphaeraceae	Caldisphaera
gi|429217901|ref|YP_007179545.1|	313	Pyr_redox_2	PF07992.10	7-294	+		+	+	Deinococcus_peraridilitoris_DSM_19664_uid183485	Bacteria	Deinococcus-Thermus	Deinococci	Deinococcales	Deinococcaceae	Deinococcus
gi|429221438|ref|YP_007173764.1|	326	Pyr_redox_2	PF07992.10	7-294	+		+	+	Deinococcus_peraridilitoris_DSM_19664_uid183485	Bacteria	Deinococcus-Thermus	Deinococci	Deinococcales	Deinococcaceae	Deinococcus
gi|429462601|ref|YP_007184064.1|	318	Pyr_redox_2	PF07992.10	8-303			+	+	Candidatus_Kinetoplastibacterium_crithidii__ex_Angomonas_deanei_ATCC_30255__uid183630	Bacteria	Proteobacteria	Betaproteobacteria	Kinetoplastibacterium
gi|429506779|ref|YP_007187963.1|	316	Pyr_redox_2	PF07992.10	7-294	+		+	+	Bacillus_amyloliquefaciens_plantarum_AS43_3_uid183682	Bacteria	Firmicutes	Bacilli	Bacillales	Bacillaceae	Bacillus
gi|430746115|ref|YP_007205244.1|	342	Pyr_redox_2	PF07992.10	4-326	+		+	+	Singulisphaera_acidiphila_DSM_18658_uid81777	Bacteria	Planctomycetes	Planctomycetia	Planctomycetales	Planctomycetaceae	Singulisphaera
gi|430751629|ref|YP_007214537.1|	318	Pyr_redox_2	PF07992.10	4-295			+	+	Thermobacillus_composti_KWC4_uid74021	Bacteria	Firmicutes	Bacilli	Bacillales	Paenibacillaceae	Thermobacillus
gi|430758191|ref|YP_007208016.1|	319	Pyr_redox_2	PF07992.10	10-297	+		+	+	Bacillus_subtilis_BSP1_uid184010	Bacteria	Firmicutes	Bacilli	Bacillales	Bacillaceae	Bacillus
gi|430762191|ref|YP_007218048.1|	317	Pyr_redox_2	PF07992.10	7-302	+		+	+	Thioalkalivibrio_nitratireducens_DSM_14787_uid184011	Bacteria	Proteobacteria	Gammaproteobacteria	Chromatiales	Ectothiorhodospiraceae	Thioalkalivibrio
gi|431798762|ref|YP_007225666.1|	314	Pyr_redox_2	PF07992.10	8-297			+	+	Echinicola_vietnamensis_DSM_17526_uid184076	Bacteria	Bacteroidetes	Cytophagia	Cytophagales	Cyclobacteriaceae	Echinicola
gi|431800837|ref|YP_007227740.1|	320	Pyr_redox_2	PF07992.10	7-301	+		+	+	Pseudomonas_putida_HB3267_uid184078	Bacteria	Proteobacteria	Gammaproteobacteria	Pseudomonadales	Pseudomonadaceae	Pseudomonas
gi|431806307|ref|YP_007233208.1|	325	Pyr_redox_2	PF07992.10	6-302			+	+	bacterium_BT_1_uid184079	Bacteria	Proteobacteria	Alphaproteobacteria	Rhizobiales	Rhizobiaceae	CandidatusLiberibacter
gi|431807983|ref|YP_007234881.1|	312	Pyr_redox_2	PF07992.10	6-298			+	+	Brachyspira_pilosicoli_P43_6_78_uid184077	Bacteria	Spirochaetes	Spirochaetales	Brachyspiraceae	Brachyspira
gi|431927161|ref|YP_007240195.1|	315	Pyr_redox_2	PF07992.10	7-302			+	+	Pseudomonas_stutzeri_RCH2_uid184342	Bacteria	Proteobacteria	Gammaproteobacteria	Pseudomonadales	Pseudomonadaceae	Pseudomonas
gi|431931764|ref|YP_007244810.1|	321	Pyr_redox_2	PF07992.10	7-302	+		+	+	Thioflavicoccus_mobilis_8321_uid184343	Bacteria	Proteobacteria	Gammaproteobacteria	Chromatiales	Chromatiaceae	Thioflavicoccus
gi|433590766|ref|YP_007280262.1|	347	Pyr_redox_2	PF07992.10	12-321			+	+	Natrinema_pellirubrum_DSM_15624_uid74437	Archaea	Euryarchaeota	Halobacteria	Halobacteriales	Halobacteriaceae	Natrinema
gi|433610245|ref|YP_007042614.1|	330	Pyr_redox_2	PF07992.10	5-293			+	+	Saccharothrix_espanaensis_DSM_44229_uid184826	Bacteria	Actinobacteria	Actinobacteridae	Actinomycetales	Pseudonocardineae	Pseudonocardiaceae
gi|433613340|ref|YP_007190138.1|	324	Pyr_redox_2	PF07992.10	6-302	+		+	+	Sinorhizobium_meliloti_GR4_uid184823	Bacteria	Proteobacteria	Alphaproteobacteria	Rhizobiales	Rhizobiaceae	Sinorhizobium
gi|433629058|ref|YP_007262687.1|	335	Pyr_redox_2	PF07992.10	15-304	+		+	+	Mycobacterium_canettii_CIPT_140060008_uid184829	Bacteria	Actinobacteria	Actinobacteridae	Actinomycetales	Corynebacterineae	Mycobacteriaceae
gi|433633000|ref|YP_007266628.1|	335	Pyr_redox_2	PF07992.10	15-304	+		+	+	Mycobacterium_canettii_CIPT_140070010_uid184828	Bacteria	Actinobacteria	Actinobacteridae	Actinomycetales	Corynebacterineae	Mycobacteriaceae
gi|433637010|ref|YP_007270637.1|	335	Pyr_redox_2	PF07992.10	15-304	+		+	+	Mycobacterium_canettii_CIPT_140070017_uid184830	Bacteria	Actinobacteria	Actinobacteridae	Actinomycetales	Corynebacterineae	Mycobacteriaceae
gi|433639854|ref|YP_007285614.1|	351	Pyr_redox_2	PF07992.10	18-323			+	+	Halovivax_ruber_XH_70_uid184819	Archaea	Euryarchaeota	Halobacteria	Halobacteriales	Halobacteriaceae	Halovivax
gi|433644103|ref|YP_007289862.1|	335	Pyr_redox_2	PF07992.10	15-304	+		+	+	Mycobacterium_canettii_CIPT_140070008_uid184832	Bacteria	Actinobacteria	Actinobacteridae	Actinomycetales	Corynebacterineae	Mycobacteriaceae
gi|433651046|ref|YP_007296048.1|	326	Pyr_redox_2	PF07992.10	8-296			+	+	Mycobacterium_smegmatis_JS623_uid184820	Bacteria	Actinobacteria	Actinobacteridae	Actinomycetales	Corynebacterineae	Mycobacteriaceae
gi|433651457|ref|YP_007277836.1|	309	Pyr_redox_2	PF07992.10	4-296			+	+	Prevotella_dentalis_DSM_3688_uid184818	Bacteria	Bacteroidetes	Bacteroidia	Bacteroidales	Prevotellaceae	Prevotella
gi|433654166|ref|YP_007297874.1|	303	Pyr_redox_2	PF07992.10	2-288	+		+	+	Thermoanaerobacterium_thermosaccharolyticum_M0795_uid184821	Bacteria	Firmicutes	Clostridia	Thermoanaerobacterales	ThermoanaerobacteralesFamilyIII	IncertaeSedis
gi|433773626|ref|YP_007304093.1|	324	Pyr_redox_2	PF07992.10	6-302			+	+	Mesorhizobium_australicum_WSM2073_uid75101	Bacteria	Proteobacteria	Alphaproteobacteria	Rhizobiales	Phyllobacteriaceae	Mesorhizobium
gi|434378275|ref|YP_006612919.1|	318	Pyr_redox_2	PF07992.10	7-294	+		+	+	Bacillus_thuringiensis_HD_789_uid173860	Bacteria	Firmicutes	Bacilli	Bacillales	Bacillaceae	Bacillus
gi|434381258|ref|YP_006703041.1|	312	Pyr_redox_2	PF07992.10	6-298			+	+	Brachyspira_pilosicoli_WesB_uid175256	Bacteria	Spirochaetes	Spirochaetales	Brachyspiraceae	Brachyspira
gi|434388626|ref|YP_007099237.1|	312	Pyr_redox_2	PF07992.10	3-297			+	+	Chamaesiphon_minutus_PCC_6605_uid183005	Bacteria	Cyanobacteria	Oscillatoriophycideae	Chroococcales	Chamaesiphon
gi|435848551|ref|YP_007310801.1|	350	Pyr_redox_2	PF07992.10	10-321	+		+	+	Natronococcus_occultus_SP4_uid184863	Archaea	Euryarchaeota	Halobacteria	Halobacteriales	Halobacteriaceae	Natronococcus
gi|435851116|ref|YP_007312702.1|	304	Pyr_redox_2	PF07992.10	2-286	+		+	+	Methanomethylovorans_hollandica_DSM_15978_uid184864	Archaea	Euryarchaeota	Methanomicrobia	Methanosarcinales	Methanosarcinaceae	Methanomethylovorans
gi|436836369|ref|YP_007321585.1|	336	Pyr_redox_2	PF07992.10	6-300			+	+	Fibrella_aestuarina_uid178352	Bacteria	Bacteroidetes	Cytophagia	Cytophagales	Cytophagaceae	Fibrella
gi|436842118|ref|YP_007326496.1|	305	Pyr_redox_2	PF07992.10	4-291			+	+	Desulfovibrio_hydrothermalis_AM13___DSM_14728_uid184831	Bacteria	Proteobacteria	Deltaproteobacteria	Desulfovibrionales	Desulfovibrionaceae	Desulfovibrio
gi|438000166|ref|YP_007183899.1|	319	Pyr_redox_2	PF07992.10	7-303			+	+	Candidatus_Kinetoplastibacterium_blastocrithidii__ex_Strigomonas_culicis__uid183629	Bacteria	Proteobacteria	Betaproteobacteria	Kinetoplastibacterium
gi|438001166|ref|YP_007270909.1|	303	Pyr_redox_2	PF07992.10	2-289			+	+	Tepidanaerobacter_acetatoxydans_Re1_uid184827	Bacteria	Firmicutes	Clostridia	Thermoanaerobacterales	Thermoanaerobacteraceae	Tepidanaerobacter
gi|440227339|ref|YP_007334430.1|	324	Pyr_redox_2	PF07992.10	6-302			+	+	Rhizobium_tropici_CIAT_899_uid185179	Bacteria	Proteobacteria	Alphaproteobacteria	Rhizobiales	Rhizobiaceae	Rhizobium
gi|440230290|ref|YP_007344083.1|	323	Pyr_redox_2	PF07992.10	7-303			+	+	Serratia_marcescens_FGI94_uid185180	Bacteria	Proteobacteria	Gammaproteobacteria	Enterobacteriales	Enterobacteriaceae	Serratia
gi|440288295|ref|YP_007341060.1|	331	Pyr_redox_2	PF07992.10	16-312	+		+	+	Enterobacteriaceae_bacterium_FGI_57_uid185181	Bacteria	Proteobacteria	Gammaproteobacteria	Enterobacteriales	Enterobacteriaceae
gi|440509960|ref|YP_007347396.1|	318	Pyr_redox_2	PF07992.10	7-302			+	+	Candidatus_Blochmannia_chromaiodes_640_uid185308	Bacteria	Proteobacteria	Gammaproteobacteria	Enterobacteriales	Enterobacteriaceae	antendosymbionts
gi|442315342|ref|YP_007356645.1|	315	Pyr_redox_2	PF07992.10	7-299			+	+	Riemerella_anatipestifer_RA_CH_2_uid186548	Bacteria	Bacteroidetes	Flavobacteriia	Flavobacteriales	Flavobacteriaceae	Riemerella
gi|442319231|ref|YP_007359252.1|	321	Pyr_redox_2	PF07992.10	7-305	+		+	+	Myxococcus_stipitatus_DSM_14675_uid186549	Bacteria	Proteobacteria	Deltaproteobacteria	Myxococcales	Cystobacterineae	Myxococcaceae
gi|442555641|ref|YP_007365466.1|	308	Pyr_redox_2	PF07992.10	4-292			+	+	Lawsonia_intracellularis_N343_uid186598	Bacteria	Proteobacteria	Deltaproteobacteria	Desulfovibrionales	Desulfovibrionaceae	Lawsonia
gi|442743216|ref|YP_007374520.1|	317	Pyr_redox_2	PF07992.10	7-299			+	+	Candidatus_Uzinura_diaspidicola_ASNER_uid186740	Bacteria	Bacteroidetes	Flavobacteriia	Flavobacteriales	CandidatusUzinura
gi|443241934|ref|YP_007375159.1|	328	Pyr_redox_2	PF07992.10	8-300			+	+	Persicivirga_dokdonensis_DSW_6_uid186842	Bacteria	Bacteroidetes	Flavobacteriia	Flavobacteriales	Flavobacteriaceae	Nonlabens
gi|443493489|ref|YP_007371636.1|	332	Pyr_redox_2	PF07992.10	12-301	+		+	+	Mycobacterium_liflandii_128FXT_uid59005	Bacteria	Actinobacteria	Actinobacteridae	Actinomycetales	Corynebacterineae	Mycobacteriaceae
gi|443616961|ref|YP_007380817.1|	321	Pyr_redox_2	PF07992.10	7-303	+		+	+	Escherichia_coli_APEC_O78_uid187277	Bacteria	Proteobacteria	Gammaproteobacteria	Enterobacteriales	Enterobacteriaceae	Escherichia
gi|444335343|ref|YP_007391712.1|	315	Pyr_redox_2	PF07992.10	8-301			+	+	Blattabacterium__Blatta_orientalis__Tarazona_uid188115	Bacteria	Bacteroidetes	Flavobacteriia	Flavobacteriales	Blattabacteriaceae	Blattabacterium
gi|444352346|ref|YP_007388490.1|	322	Pyr_redox_2	PF07992.10	7-303	+		+	+	Enterobacter_aerogenes_EA1509E_uid187411	Bacteria	Proteobacteria	Gammaproteobacteria	Enterobacteriales	Enterobacteriaceae	Enterobacter
gi|445060253|ref|YP_007385657.1|	313	Pyr_redox_2	PF07992.10	6-293	+		+	+	Staphylococcus_warneri_SG1_uid187059	Bacteria	Firmicutes	Bacilli	Bacillales	Staphylococcus
gi|447912289|ref|YP_007393701.1|	308	Pyr_redox_2	PF07992.10	2-289	+		+	+	Enterococcus_faecium_NRRL_B_2354_uid188477	Bacteria	Firmicutes	Bacilli	Lactobacillales	Enterococcaceae	Enterococcus
gi|447918289|ref|YP_007398857.1|	320	Pyr_redox_2	PF07992.10	7-301			+	+	Pseudomonas_poae_RE_1_1_14_uid188480	Bacteria	Proteobacteria	Gammaproteobacteria	Pseudomonadales	Pseudomonadaceae	Pseudomonas
gi|448239326|ref|YP_007403384.1|	318	Pyr_redox_2	PF07992.10	7-294	+		+	+	Geobacillus_HH01_uid188479	Bacteria	Firmicutes	Bacilli	Bacillales	Bacillaceae	Geobacillus
gi|448241446|ref|YP_007405499.1|	323	Pyr_redox_2	PF07992.10	7-303			+	+	Serratia_marcescens_WW4_uid188478	Bacteria	Proteobacteria	Gammaproteobacteria	Enterobacteriales	Enterobacteriaceae	Serratia
gi|448820345|ref|YP_007413507.1|	312	Pyr_redox_2	PF07992.10	5-292	+		+	+	Lactobacillus_plantarum_ZJ316_uid188689	Bacteria	Firmicutes	Bacilli	Lactobacillales	Lactobacillaceae	Lactobacillus
gi|448824597|ref|YP_007417769.1|	354	Pyr_redox_2	PF07992.10	47-335	+		+	+	Corynebacterium_urealyticum_DSM_7111_uid188688	Bacteria	Actinobacteria	Actinobacteridae	Actinomycetales	Corynebacterineae	Corynebacteriaceae
gi|449066035|ref|YP_007433118.1|	335	Pyr_redox_2	PF07992.10	15-304	+		+	+	Mycobacterium_bovis_BCG_Korea_1168P_uid189029	Bacteria	Actinobacteria	Actinobacteridae	Actinomycetales	Corynebacterineae	Mycobacteriaceae
gi|449066940|ref|YP_007434022.1|	323	Pyr_redox_2	PF07992.10	16-305			+	+	Sulfolobus_acidocaldarius_N8_uid189027	Archaea	Crenarchaeota	Thermoprotei	Sulfolobales	Sulfolobaceae	Sulfolobus
gi|449069212|ref|YP_007436293.1|	323	Pyr_redox_2	PF07992.10	16-305			+	+	Sulfolobus_acidocaldarius_Ron12_I_uid189028	Archaea	Crenarchaeota	Thermoprotei	Sulfolobales	Sulfolobaceae	Sulfolobus
gi|449071121|ref|YP_007438201.1|	311	Pyr_redox_2	PF07992.10	4-299	+		+	+	Chlamydophila_psittaci_Mat116_uid189026	Bacteria	Chlamydiae	Chlamydiales	Chlamydiaceae	Chlamydia	Chlamydophilagroup
gi|449092208|ref|YP_007424649.1|	318	Pyr_redox_2	PF07992.10	7-294	+		+	+	Bacillus_thuringiensis_serovar_kurstaki_HD73_uid189188	Bacteria	Firmicutes	Bacilli	Bacillales	Bacillaceae	Bacillus
gi|449095933|ref|YP_007428424.1|	319	Pyr_redox_2	PF07992.10	10-297	+		+	+	Bacillus_subtilis_XF_1_uid189187	Bacteria	Firmicutes	Bacilli	Bacillales	Bacillaceae	Bacillus
gi|449308801|ref|YP_007441157.1|	322	Pyr_redox_2	PF07992.10	7-303	+		+	+	Cronobacter_sakazakii_Sp291_uid189241	Bacteria	Proteobacteria	Gammaproteobacteria	Enterobacteriales	Enterobacteriaceae	Cronobacter
gi|451345366|ref|YP_007443997.1|	316	Pyr_redox_2	PF07992.10	7-294	+		+	+	Bacillus_amyloliquefaciens_IT_45_uid181617	Bacteria	Firmicutes	Bacilli	Bacillales	Bacillaceae	Bacillus
gi|451811643|ref|YP_007448098.1|	318	Pyr_redox_2	PF07992.10	8-303			+	+	Candidatus_Kinetoplastibacterium_crithidii_TCC036E_uid189749	Bacteria	Proteobacteria	Betaproteobacteria	Kinetoplastibacterium
gi|451812372|ref|YP_007448826.1|	319	Pyr_redox_2	PF07992.10	7-303			+	+	Candidatus_Kinetoplastibacterium_galatii_TCC219_uid189751	Bacteria	Proteobacteria	Betaproteobacteria	Kinetoplastibacterium
gi|451813098|ref|YP_007449551.1|	319	Pyr_redox_2	PF07992.10	7-303			+	+	Candidatus_Kinetoplastibacterium_blastocrithidii_TCC012E_uid189752	Bacteria	Proteobacteria	Betaproteobacteria	Kinetoplastibacterium
gi|451823227|ref|YP_007459501.1|	318	Pyr_redox_2	PF07992.10	7-303			+	+	Candidatus_Kinetoplastibacterium_desouzaii_TCC079E_uid189750	Bacteria	Proteobacteria	Betaproteobacteria	Kinetoplastibacterium
gi|451936608|ref|YP_007460462.1|	319	Pyr_redox_2	PF07992.10	7-303			+	+	Candidatus_Kinetoplastibacterium_oncopeltii_TCC290E_uid189840	Bacteria	Proteobacteria	Betaproteobacteria	Kinetoplastibacterium
gi|451940896|ref|YP_007461534.1|	314	Pyr_redox_2	PF07992.10	5-301	+		+	+	Bartonella_australis_Aust_NH1_uid189950	Bacteria	Proteobacteria	Alphaproteobacteria	Rhizobiales	Bartonellaceae	Bartonella
gi|451942250|ref|YP_007462887.1|	317	Pyr_redox_2	PF07992.10	6-302	+		+	+	Bartonella_vinsonii_berkhoffii_Winnie_uid189951	Bacteria	Proteobacteria	Alphaproteobacteria	Rhizobiales	Bartonellaceae	Bartonella
gi|451945524|ref|YP_007466160.1|	314	Pyr_redox_2	PF07992.10	8-297			+	+	Corynebacterium_halotolerans_YIM_70093___DSM_44683_uid189953	Bacteria	Actinobacteria	Actinobacteridae	Actinomycetales	Corynebacterineae	Corynebacteriaceae
gi|451947276|ref|YP_007467871.1|	309	Pyr_redox_2	PF07992.10	6-294	+		+	+	Desulfocapsa_sulfexigens_DSM_10523_uid189952	Bacteria	Proteobacteria	Deltaproteobacteria	Desulfobacterales	Desulfobulbaceae	Desulfocapsa
gi|452120878|ref|YP_007471126.1|	322	Pyr_redox_2	PF07992.10	7-303	+		+	+	Salmonella_enterica_serovar_Javiana_CFSAN001992_uid190101	Bacteria	Proteobacteria	Gammaproteobacteria	Enterobacteriales	Enterobacteriaceae	Salmonella
gi|452201647|ref|YP_007481728.1|	318	Pyr_redox_2	PF07992.10	7-294	+		+	+	Bacillus_thuringiensis_serovar_IS5056_uid190186	Bacteria	Firmicutes	Bacilli	Bacillales	Bacillaceae	Bacillus
gi|452203388|ref|YP_007483521.1|	306	Pyr_redox_2	PF07992.10	6-293			+	+	Dehalococcoides_mccartyi_DCMB5_uid190184	Bacteria	Chloroflexi	Dehalococcoidia	Dehalococcoidales	Dehalococcoidaceae	Dehalococcoides
gi|452204824|ref|YP_007484953.1|	306	Pyr_redox_2	PF07992.10	6-293			+	+	Dehalococcoides_mccartyi_BTF08_uid190183	Bacteria	Chloroflexi	Dehalococcoidia	Dehalococcoidales	Dehalococcoidaceae	Dehalococcoides
gi|452207817|ref|YP_007487939.1|	346	Pyr_redox_2	PF07992.10	8-317			+	+	Natronomonas_moolapensis_8_8_11_uid190182	Archaea	Euryarchaeota	Halobacteria	Halobacteriales	Halobacteriaceae	Natronomonas
gi|452210872|ref|YP_007490986.1|	305	Pyr_redox_2	PF07992.10	2-290			+	+	Methanosarcina_mazei_Tuc01_uid190185	Archaea	Euryarchaeota	Methanomicrobia	Methanosarcinales	Methanosarcinaceae	Methanosarcina
gi|452851025|ref|YP_007492709.1|	306	Pyr_redox_2	PF07992.10	4-290			+	+	Desulfovibrio_piezophilus_C1TLV30_uid190704	Bacteria	Proteobacteria	Deltaproteobacteria	Desulfovibrionales	Desulfovibrionaceae	Desulfovibrio
gi|452857102|ref|YP_007498785.1|	317	Pyr_redox_2	PF07992.10	8-295	+		+	+	Bacillus_amyloliquefaciens_plantarum_UCMB5036_uid190705	Bacteria	Firmicutes	Bacilli	Bacillales	Bacillaceae	Bacillus
gi|452943819|ref|YP_007499984.1|	312	Pyr_redox_2	PF07992.10	8-297	+		+	+	Hydrogenobaculum_HO_uid190882	Bacteria	Aquificae	Aquificales	Aquificaceae	Hydrogenobaculum
gi|45441046|ref|NP_992585.1|	320	Pyr_redox_2	PF07992.10	7-302			+	+	Yersinia_pestis_biovar_Microtus_91001_uid58037	Bacteria	Proteobacteria	Gammaproteobacteria	Enterobacteriales	Enterobacteriaceae	Yersinia
gi|455738672|ref|YP_007504938.1|	319	Pyr_redox_2	PF07992.10	7-301	+		+	+	Morganella_morganii_KT_uid180867	Bacteria	Proteobacteria	Gammaproteobacteria	Enterobacteriales	Enterobacteriaceae	Morganella
gi|456062886|ref|YP_007501856.1|	320	Pyr_redox_2	PF07992.10	11-305	+		+	+	beta_proteobacterium_CB_uid191340	Bacteria	Proteobacteria	Betaproteobacteria
gi|45657345|ref|YP_001431.1|	316	Pyr_redox_2	PF07992.10	3-299	+		+	+	Leptospira_interrogans_serovar_Copenhageni_Fiocruz_L1_130_uid58065	Bacteria	Spirochaetes	Spirochaetales	Leptospiraceae	Leptospira
gi|459285110|ref|YP_007508215.1|	308	Pyr_redox_2	PF07992.10	6-293	+		+	+	Lactococcus_lactis_IO_1_uid192185	Bacteria	Firmicutes	Bacilli	Lactobacillales	Streptococcaceae	Lactococcus
gi|459287791|ref|YP_007510948.1|	321	Pyr_redox_2	PF07992.10	7-299	+		+	+	Agromonas_oligotrophica_S58_uid192186	Bacteria	Proteobacteria	Alphaproteobacteria	Rhizobiales	Bradyrhizobiaceae	Bradyrhizobium
gi|46199857|ref|YP_005524.1|	325	Pyr_redox_2	PF07992.10	18-305	+		+	+	Thermus_thermophilus_HB27_uid58033	Bacteria	Deinococcus-Thermus	Deinococci	Thermales	Thermaceae	Thermus
gi|46447347|ref|YP_008712.1|	316	Pyr_redox_2	PF07992.10	4-298	+		+	+	Candidatus_Protochlamydia_amoebophila_UWE25_uid58079	Bacteria	Chlamydiae	Chlamydiales	Parachlamydiaceae	CandidatusProtochlamydia
gi|46580247|ref|YP_011055.1|	307	Pyr_redox_2	PF07992.10	4-291			+	+	Desulfovibrio_vulgaris_Hildenborough_uid57645	Bacteria	Proteobacteria	Deltaproteobacteria	Desulfovibrionales	Desulfovibrionaceae	Desulfovibrio
gi|46908650|ref|YP_015039.1|	319	Pyr_redox_2	PF07992.10	8-295	+		+	+	Listeria_monocytogenes_serotype_4b_F2365_uid57689	Bacteria	Firmicutes	Bacilli	Bacillales	Listeriaceae	Listeria
gi|469818442|ref|YP_007590526.1|	321	Pyr_redox_2	PF07992.10	8-303	+		+	+	Rhodanobacter_2APBS1_uid74431	Bacteria	Proteobacteria	Gammaproteobacteria	Xanthomonadales	Xanthomonadaceae	Rhodanobacter
gi|469821002|ref|YP_007595372.1|	315	Pyr_redox_2	PF07992.10	6-301			+	+	Acinetobacter_baumannii_D1279779_uid190222	Bacteria	Proteobacteria	Gammaproteobacteria	Pseudomonadales	Moraxellaceae	Acinetobacter
gi|470154390|ref|YP_006282892.1|	320	Pyr_redox_2	PF07992.10	7-302			+	+	Pectobacterium_SCC3193_uid193707	Bacteria	Proteobacteria	Gammaproteobacteria	Enterobacteriales	Enterobacteriaceae	Pectobacterium
gi|470159987|ref|YP_007531916.1|	317	Pyr_redox_2	PF07992.10	13-302			+	+	Corynebacterium_callunae_DSM_20147_uid193714	Bacteria	Actinobacteria	Actinobacteridae	Actinomycetales	Corynebacterineae	Corynebacteriaceae
gi|470163697|ref|YP_007535472.1|	316	Pyr_redox_2	PF07992.10	7-294	+		+	+	Bacillus_subtilis_6051_HGW_uid193706	Bacteria	Firmicutes	Bacilli	Bacillales	Bacillaceae	Bacillus
gi|470165239|ref|YP_007536953.1|	311	Pyr_redox_2	PF07992.10	2-297			+	+	Helicobacter_pylori_OK113_uid193715	Bacteria	Proteobacteria	Epsilonproteobacteria	Campylobacterales	Helicobacteraceae	Helicobacter
gi|470166658|ref|YP_007547745.1|	316	Pyr_redox_2	PF07992.10	6-301			+	+	Bibersteinia_trehalosi_192_uid193709	Bacteria	Proteobacteria	Gammaproteobacteria	Pasteurellales	Pasteurellaceae	Bibersteinia
gi|470171573|ref|YP_007552459.1|	317	Pyr_redox_2	PF07992.10	6-301			+	+	Azoarcus_KH32C_uid193704	Bacteria	Proteobacteria	Betaproteobacteria	Rhodocyclales	Rhodocyclaceae	Azoarcus
gi|470176022|ref|YP_007562243.1|	317	Pyr_redox_2	PF07992.10	13-302			+	+	Corynebacterium_glutamicum_ATCC_13032_uid193708	Bacteria	Actinobacteria	Actinobacteridae	Actinomycetales	Corynebacterineae	Corynebacteriaceae
gi|470180488|ref|YP_007566532.1|	323	Pyr_redox_2	PF07992.10	12-307			+	+	Acidimicrobidae_bacterium_YM16_304_uid193703	Bacteria	Actinobacteria	Acidimicrobidae	Acidimicrobiales	Acidimicrobineae	Acidimicrobiaceae
gi|470182090|ref|YP_007567965.1|	316	Pyr_redox_2	PF07992.10	7-302	+		+	+	Legionella_pneumophila_LPE509_uid193710	Bacteria	Proteobacteria	Gammaproteobacteria	Legionellales	Legionellaceae	Legionella
gi|470188521|ref|YP_007574832.1|	324	Pyr_redox_2	PF07992.10	6-302	+		+	+	Sinorhizobium_meliloti_2011_uid193772	Bacteria	Proteobacteria	Alphaproteobacteria	Rhizobiales	Rhizobiaceae	Sinorhizobium
gi|470190894|ref|YP_007577204.1|	311	Pyr_redox_2	PF07992.10	6-293	+		+	+	Staphylococcus_aureus_ST228_10388_uid193754	Bacteria	Firmicutes	Bacilli	Bacillales	Staphylococcus
gi|470192860|ref|YP_007579213.1|	311	Pyr_redox_2	PF07992.10	6-293	+		+	+	Staphylococcus_aureus_ST228_15532_uid193756	Bacteria	Firmicutes	Bacilli	Bacillales	Staphylococcus
gi|470194824|ref|YP_007581176.1|	311	Pyr_redox_2	PF07992.10	6-293	+		+	+	Staphylococcus_aureus_ST228_16035_uid193757	Bacteria	Firmicutes	Bacilli	Bacillales	Staphylococcus
gi|470196790|ref|YP_007583191.1|	311	Pyr_redox_2	PF07992.10	6-293	+		+	+	Staphylococcus_aureus_uid193759	Bacteria	Firmicutes	Bacilli	Bacillales	Staphylococcus
gi|470198757|ref|YP_007585157.1|	311	Pyr_redox_2	PF07992.10	6-293	+		+	+	Staphylococcus_aureus_ST228_18412_uid193760	Bacteria	Firmicutes	Bacilli	Bacillales	Staphylococcus
gi|470201523|ref|YP_007587952.1|	305	Pyr_redox_2	PF07992.10	2-289	+		+	+	Streptococcus_pyogenes_M1_476_uid193766	Bacteria	Firmicutes	Bacilli	Lactobacillales	Streptococcaceae	Streptococcus
gi|470203833|ref|YP_007594545.1|	313	Pyr_redox_2	PF07992.10	6-298	+		+	+	Bifidobacterium_thermophilum_RBL67_uid193770	Bacteria	Actinobacteria	Actinobacteridae	Bifidobacteriales	Bifidobacteriaceae	Bifidobacterium
gi|470204645|ref|YP_007598743.1|	321	Pyr_redox_2	PF07992.10	6-302			+	+	Candidatus_Liberibacter_asiaticus_gxpsy_uid193764	Bacteria	Proteobacteria	Alphaproteobacteria	Rhizobiales	Rhizobiaceae	CandidatusLiberibacter
gi|470208354|ref|YP_007604929.1|	319	Pyr_redox_2	PF07992.10	8-295	+		+	+	Listeria_monocytogenes_La111_uid193768	Bacteria	Firmicutes	Bacilli	Bacillales	Listeriaceae	Listeria
gi|470211496|ref|YP_007608070.1|	319	Pyr_redox_2	PF07992.10	8-295	+		+	+	Listeria_monocytogenes_N53_1_uid193767	Bacteria	Firmicutes	Bacilli	Bacillales	Listeriaceae	Listeria
gi|470212566|ref|YP_007614928.1|	323	Pyr_redox_2	PF07992.10	7-299	+		+	+	Sphingomonas_MM_1_uid193771	Bacteria	Proteobacteria	Alphaproteobacteria	Sphingomonadales	Sphingomonadaceae	Sphingomonas
gi|470218527|ref|YP_007618921.1|	311	Pyr_redox_2	PF07992.10	6-293	+		+	+	Staphylococcus_aureus_ST228_10497_uid193755	Bacteria	Firmicutes	Bacilli	Bacillales	Staphylococcus
gi|470222348|ref|YP_007620905.1|	311	Pyr_redox_2	PF07992.10	6-293	+		+	+	Staphylococcus_aureus_uid193758	Bacteria	Firmicutes	Bacilli	Bacillales	Staphylococcus
gi|470224315|ref|YP_007622894.1|	311	Pyr_redox_2	PF07992.10	6-293	+		+	+	Staphylococcus_aureus_ST228_18583_uid193761	Bacteria	Firmicutes	Bacilli	Bacillales	Staphylococcus
gi|470463260|ref|YP_007629571.1|	323	Pyr_redox_2	PF07992.10	7-302	+		+	+	Edwardsiella_tarda_C07_087_uid193773	Bacteria	Proteobacteria	Gammaproteobacteria	Enterobacteriales	Enterobacteriaceae	Edwardsiella
gi|470471886|ref|YP_007636454.1|	322	Pyr_redox_2	PF07992.10	12-307	+		+	+	Xanthomonas_axonopodis_Xac29_1_uid193774	Bacteria	Proteobacteria	Gammaproteobacteria	Xanthomonadales	Xanthomonadaceae	Xanthomonas
gi|470479084|ref|YP_007639828.1|	315	Pyr_redox_2	PF07992.10	7-301			+	+	Psychromonas_CNPT3_uid54249	Bacteria	Proteobacteria	Gammaproteobacteria	Alteromonadales	Psychromonadaceae	Psychromonas
gi|471260094|ref|YP_007642950.1|	329	Pyr_redox_2	PF07992.10	11-305	+		+	+	Micavibrio_EPB_uid194120	Bacteria	Proteobacteria	Alphaproteobacteria	Micavibrio
gi|471263195|ref|YP_007646050.1|	313	Pyr_redox_2	PF07992.10	7-296			+	+	Bdellovibrio_exovorus_JSS_uid194119	Bacteria	Proteobacteria	Deltaproteobacteria	Bdellovibrionales	Bdellovibrionaceae	Bdellovibrio
gi|471264183|ref|YP_007647037.1|	312	Pyr_redox_2	PF07992.10	8-297	+		+	+	Hydrogenobaculum_SN_uid46251	Bacteria	Aquificae	Aquificales	Aquificaceae	Hydrogenobaculum
gi|471267345|ref|YP_007649810.1|	322	Pyr_redox_2	PF07992.10	12-307	+		+	+	Xanthomonas_citri_Aw12879_uid194444	Bacteria	Proteobacteria	Gammaproteobacteria	Xanthomonadales	Xanthomonadaceae	Xanthomonas
gi|471316218|ref|YP_007601573.1|	311	Pyr_redox_2	PF07992.10	2-297			+	+	Helicobacter_cinaedi_ATCC_BAA_847_uid193765	Bacteria	Proteobacteria	Epsilonproteobacteria	Campylobacterales	Helicobacteraceae	Helicobacter
gi|471324011|ref|YP_007523041.1|	322	Pyr_redox_2	PF07992.10	5-295	+		+	+	Streptomyces_davawensis_JCM_4913_uid193657	Bacteria	Actinobacteria	Actinobacteridae	Actinomycetales	Streptomycineae	Streptomycetaceae
gi|471324192|ref|YP_007523222.1|	327	Pyr_redox_2	PF07992.10	8-299	+		+	+	Streptomyces_davawensis_JCM_4913_uid193657	Bacteria	Actinobacteria	Actinobacteridae	Actinomycetales	Streptomycineae	Streptomycetaceae
gi|471328274|ref|YP_007539799.1|	351	Pyr_redox_2	PF07992.10	43-338	+		+	+	Chlamydia_trachomatis_IU824_uid193712	Bacteria	Chlamydiae	Chlamydiales	Chlamydiaceae	Chlamydia	Chlamydophilagroup
gi|471332205|ref|YP_007539672.1|	316	Pyr_redox_2	PF07992.10	8-300			+	+	Blattabacterium__Panesthia_angustipennis_spadica__BPAA_uid193717	Bacteria	Bacteroidetes	Flavobacteriia	Flavobacteriales	Blattabacteriaceae	Blattabacterium
gi|471332942|ref|YP_007556419.1|	321	Pyr_redox_2	PF07992.10	7-303	+		+	+	Escherichia_coli_K_12_substr__MDS42_uid193705	Bacteria	Proteobacteria	Gammaproteobacteria	Enterobacteriales	Enterobacteriaceae	Escherichia
gi|471340021|ref|YP_007612734.1|	335	Pyr_redox_2	PF07992.10	15-304	+		+	+	Mycobacterium_tuberculosis_Erdman___ATCC_35801_uid193763	Bacteria	Actinobacteria	Actinobacteridae	Actinomycetales	Corynebacterineae	Mycobacteriaceae
gi|472321569|ref|YP_007671089.1|	315	Pyr_redox_2	PF07992.10	8-300			+	+	Polaribacter_MED152_uid54207	Bacteria	Bacteroidetes	Flavobacteriia	Flavobacteriales	Flavobacteriaceae	Polaribacter
gi|472325894|ref|YP_007658140.1|	316	Pyr_redox_2	PF07992.10	7-302			+	+	Pseudomonas_denitrificans_ATCC_13867_uid195459	Bacteria	Proteobacteria	Gammaproteobacteria	Pseudomonadales	Pseudomonadaceae	Pseudomonas
gi|472327157|ref|YP_007659403.1|	315	Pyr_redox_2	PF07992.10	7-301	+		+	+	Pseudomonas_denitrificans_ATCC_13867_uid195459	Bacteria	Proteobacteria	Gammaproteobacteria	Pseudomonadales	Pseudomonadaceae	Pseudomonas
gi|472331858|ref|YP_007664134.1|	316	Pyr_redox_2	PF07992.10	7-294	+		+	+	Bacillus_subtilis_BAB_1_uid195461	Bacteria	Firmicutes	Bacilli	Bacillales	Bacillaceae	Bacillus
gi|472333206|ref|YP_007665481.1|	317	Pyr_redox_2	PF07992.10	6-301	+		+	+	Mannheimia_haemolytica_USDA_ARS_USMARC_183_uid195458	Bacteria	Proteobacteria	Gammaproteobacteria	Pasteurellales	Pasteurellaceae	Mannheimia
gi|472337151|ref|YP_007669425.1|	317	Pyr_redox_2	PF07992.10	6-301	+		+	+	Mannheimia_haemolytica_USDA_ARS_SAM_185_uid195457	Bacteria	Proteobacteria	Gammaproteobacteria	Pasteurellales	Pasteurellaceae	Mannheimia
gi|472406392|ref|YP_007653497.1|	313	Pyr_redox_2	PF07992.10	4-291	+		+	+	Lactobacillus_brevis_KB290_uid195560	Bacteria	Firmicutes	Bacilli	Lactobacillales	Lactobacillaceae	Lactobacillus
gi|473829965|ref|YP_007683248.1|	318	Pyr_redox_2	PF07992.10	7-302			+	+	Thalassolituus_oleivorans_MIL_1_uid195604	Bacteria	Proteobacteria	Gammaproteobacteria	Oceanospirillales	Thalassolituus
gi|473834866|ref|YP_007687164.1|	345	Pyr_redox_2	PF07992.10	2-292			+	+	Clavibacter_michiganensis_nebraskensis_NCPPB_2581_uid195908	Bacteria	Actinobacteria	Actinobacteridae	Actinomycetales	Micrococcineae	Microbacteriaceae
gi|474983476|ref|YP_007693942.1|	322	Pyr_redox_2	PF07992.10	5-295	+		+	+	Streptomyces_hygroscopicus_jinggangensis_TL01_uid189753	Bacteria	Actinobacteria	Actinobacteridae	Actinomycetales	Streptomycineae	Streptomycetaceae
gi|476409369|ref|YP_007527195.1|	312	Pyr_redox_2	PF07992.10	2-297			+	+	uncultured_Sulfuricurvum_RIFRC_1_uid193658	Bacteria	Proteobacteria	Epsilonproteobacteria	Campylobacterales	Helicobacteraceae	Sulfuricurvum
gi|476419007|ref|YP_007555705.1|	339	Pyr_redox_2	PF07992.10	3-326	+		+	+	Bifidobacterium_breve_UCC2003_uid193702	Bacteria	Actinobacteria	Actinobacteridae	Bifidobacteriales	Bifidobacteriaceae	Bifidobacterium
gi|476420549|ref|YP_007571545.1|	305	Pyr_redox_2	PF07992.10	2-289	+		+	+	Streptococcus_suis_SC070731_uid193769	Bacteria	Firmicutes	Bacilli	Lactobacillales	Streptococcaceae	Streptococcus
gi|47778397|ref|YP_022046.2|	318	Pyr_redox_2	PF07992.10	7-294	+		+	+	Bacillus_anthracis__Ames_Ancestor__uid58083	Bacteria	Firmicutes	Bacilli	Bacillales	Bacillaceae	Bacillus
gi|478179603|ref|YP_007700676.1|	314	Pyr_redox_2	PF07992.10	7-298	+		+	+	Octadecabacter_arcticus_238_uid54699	Bacteria	Proteobacteria	Alphaproteobacteria	Rhodobacterales	Rhodobacteraceae	Octadecabacter
gi|478182149|ref|YP_007703219.1|	349	Pyr_redox_2	PF07992.10	34-325			+	+	Octadecabacter_antarcticus_307_uid54701	Bacteria	Proteobacteria	Alphaproteobacteria	Rhodobacterales	Rhodobacteraceae	Octadecabacter
gi|478428234|ref|YP_007540674.1|	351	Pyr_redox_2	PF07992.10	43-338	+		+	+	Chlamydia_trachomatis_IU888_uid193713	Bacteria	Chlamydiae	Chlamydiales	Chlamydiaceae	Chlamydia	Chlamydophilagroup
gi|478429541|ref|YP_007538153.1|	311	Pyr_redox_2	PF07992.10	2-297			+	+	Helicobacter_pylori_OK310_uid193716	Bacteria	Proteobacteria	Epsilonproteobacteria	Campylobacterales	Helicobacteraceae	Helicobacter
gi|478446929|ref|YP_007715617.1|	351	Pyr_redox_2	PF07992.10	43-338	+		+	+	Chlamydia_trachomatis_L2_25667R_uid196786	Bacteria	Chlamydiae	Chlamydiales	Chlamydiaceae	Chlamydia	Chlamydophilagroup
gi|478447820|ref|YP_007721854.1|	351	Pyr_redox_2	PF07992.10	43-338	+		+	+	Chlamydia_trachomatis_L1_440_LN_uid196783	Bacteria	Chlamydiae	Chlamydiales	Chlamydiaceae	Chlamydia	Chlamydophilagroup
gi|478448714|ref|YP_007723637.1|	351	Pyr_redox_2	PF07992.10	43-338	+		+	+	Chlamydia_trachomatis_A_5291_uid196770	Bacteria	Chlamydiae	Chlamydiales	Chlamydiaceae	Chlamydia	Chlamydophilagroup
gi|478449622|ref|YP_007719179.1|	351	Pyr_redox_2	PF07992.10	43-338	+		+	+	Chlamydia_trachomatis_L2b_Ams2_uid196793	Bacteria	Chlamydiae	Chlamydiales	Chlamydiaceae	Chlamydia	Chlamydophilagroup
gi|478450522|ref|YP_007720964.1|	351	Pyr_redox_2	PF07992.10	43-338	+		+	+	Chlamydia_trachomatis_L2b_Ams5_uid196796	Bacteria	Chlamydiae	Chlamydiales	Chlamydiaceae	Chlamydia	Chlamydophilagroup
gi|478451422|ref|YP_007714728.1|	351	Pyr_redox_2	PF07992.10	43-338	+		+	+	Chlamydia_trachomatis_L1_115_uid196784	Bacteria	Chlamydiae	Chlamydiales	Chlamydiaceae	Chlamydia	Chlamydophilagroup
gi|478452323|ref|YP_007720071.1|	351	Pyr_redox_2	PF07992.10	43-338	+		+	+	Chlamydia_trachomatis_L2b_Canada1_uid196798	Bacteria	Chlamydiae	Chlamydiales	Chlamydiaceae	Chlamydia	Chlamydophilagroup
gi|478453235|ref|YP_007717397.1|	351	Pyr_redox_2	PF07992.10	43-338	+		+	+	Chlamydia_trachomatis_L2b_Canada2_uid196799	Bacteria	Chlamydiae	Chlamydiales	Chlamydiaceae	Chlamydia	Chlamydophilagroup
[truncated: 535 more rows]

## Sheet: FdR
Table S3. List of FdR protein homologs
ACCESSION NUMBER	PROTEIN LENGTH	PID DOMAIN	PFAM	LOCATION OF DOMAINS	NADPH BINDING DOMAINS REGIONS		ACTIVE SITE REGIONS		ORGANISM NAME	KINGDOM	PHYLUM	CLASS	ORDER	FAMILY	GENUS
					VXXXHRRDXXRA motif	R/KXnFF motif	GXGXX[AG] motif	CXXC motif
gi|104774393|ref|YP_619373.1|	308	Pyr_redox_2	PF07992.10	1-292			+		Lactobacillus_delbrueckii_bulgaricus_ATCC_11842_uid58647	Bacteria	Firmicutes	Bacilli	Lactobacillales	Lactobacillaceae	Lactobacillus
gi|111220489|ref|YP_711283.1|	375	Pyr_redox_2	PF07992.10	53-345	+		+		Frankia_alni_ACN14a_uid58695	Bacteria	Actinobacteria	Actinobacteridae	Actinomycetales	Frankineae	Frankiaceae
gi|113867219|ref|YP_725708.1|	361	Pyr_redox_2	PF07992.10	15-327			+		Ralstonia_eutropha_H16_uid62925	Bacteria	Proteobacteria	Betaproteobacteria	Burkholderiales	Burkholderiaceae	Cupriavidus
gi|113868554|ref|YP_727043.1|	369	Pyr_redox_2	PF07992.10	29-332	+		+		Ralstonia_eutropha_H16_uid62925	Bacteria	Proteobacteria	Betaproteobacteria	Burkholderiales	Burkholderiaceae	Cupriavidus
gi|115523497|ref|YP_780408.1|	342	Pyr_redox_2	PF07992.10	7-307			+		Rhodopseudomonas_palustris_BisA53_uid58445	Bacteria	Proteobacteria	Alphaproteobacteria	Rhizobiales	Bradyrhizobiaceae	Rhodopseudomonas
gi|116334382|ref|YP_795909.1|	331	Pyr_redox_2	PF07992.10	5-309			+		Lactobacillus_brevis_ATCC_367_uid57989	Bacteria	Firmicutes	Bacilli	Lactobacillales	Lactobacillaceae	Lactobacillus
gi|116490277|ref|YP_809821.1|	346	Pyr_redox_2	PF07992.10	6-305	+		+		Oenococcus_oeni_PSU_1_uid59417	Bacteria	Firmicutes	Bacilli	Lactobacillales	Leuconostocaceae	Oenococcus
gi|116512509|ref|YP_811416.1|	321	Pyr_redox_2	PF07992.10	4-295			+		Lactococcus_lactis_cremoris_SK11_uid57983	Bacteria	Firmicutes	Bacilli	Lactobacillales	Streptococcaceae	Lactococcus
gi|116514491|ref|YP_813397.1|	308	Pyr_redox_2	PF07992.10	1-292			+		Lactobacillus_delbrueckii_bulgaricus_ATCC_BAA_365_uid57987	Bacteria	Firmicutes	Bacilli	Lactobacillales	Lactobacillaceae	Lactobacillus
gi|116516331|ref|YP_816853.1|	322	Pyr_redox_2	PF07992.10	5-297			+		Streptococcus_pneumoniae_D39_uid58581	Bacteria	Firmicutes	Bacilli	Lactobacillales	Streptococcaceae	Streptococcus
gi|116617425|ref|YP_817796.1|	336	Pyr_redox_2	PF07992.10	5-304			+		Leuconostoc_mesenteroides_ATCC_8293_uid57919	Bacteria	Firmicutes	Bacilli	Lactobacillales	Leuconostocaceae	Leuconostoc
gi|116628127|ref|YP_820746.1|	332	Pyr_redox_2	PF07992.10	7-304	+		+		Streptococcus_thermophilus_LMD_9_uid58327	Bacteria	Firmicutes	Bacilli	Lactobacillales	Streptococcaceae	Streptococcus
gi|116629118|ref|YP_814290.1|	332	Pyr_redox_2	PF07992.10	18-307			+		Lactobacillus_gasseri_ATCC_33323_uid57687	Bacteria	Firmicutes	Bacilli	Lactobacillales	Lactobacillaceae	Lactobacillus
gi|116873754|ref|YP_850535.1|	331	Pyr_redox_2	PF07992.10	8-304			+		Listeria_welshimeri_serovar_6b_SLCC5334_uid61605	Bacteria	Firmicutes	Bacilli	Bacillales	Listeriaceae	Listeria
gi|117928074|ref|YP_872625.1|	350	Pyr_redox_2	PF07992.10	24-318			+		Acidothermus_cellulolyticus_11B_uid58501	Bacteria	Actinobacteria	Actinobacteridae	Actinomycetales	Frankineae	Acidothermaceae
gi|118480018|ref|YP_897169.1|	331	Pyr_redox_2	PF07992.10	10-305	+		+		Bacillus_thuringiensis_Al_Hakam_uid58795	Bacteria	Firmicutes	Bacilli	Bacillales	Bacillaceae	Bacillus
gi|119717040|ref|YP_924005.1|	330	Pyr_redox_2	PF07992.10	9-304	+		+		Nocardioides_JS614_uid58149	Bacteria	Actinobacteria	Actinobacteridae	Actinomycetales	Propionibacterineae	Nocardioidaceae
gi|120611720|ref|YP_971398.1|	380	Pyr_redox_2	PF07992.10	31-343					Acidovorax_citrulli_AAC00_1_uid58429	Bacteria	Proteobacteria	Betaproteobacteria	Burkholderiales	Comamonadaceae	Acidovorax
gi|121605332|ref|YP_982661.1|	366	Pyr_redox_2	PF07992.10	22-325			+		Polaromonas_naphthalenivorans_CJ2_uid58273	Bacteria	Proteobacteria	Betaproteobacteria	Burkholderiales	Comamonadaceae	Polaromonas
gi|124266689|ref|YP_001020693.1|	366	Pyr_redox_2	PF07992.10	22-330			+		Methylibium_petroleiphilum_PM1_uid58085	Bacteria	Proteobacteria	Betaproteobacteria	Burkholderiales	Methylibium
gi|125623628|ref|YP_001032111.1|	321	Pyr_redox_2	PF07992.10	4-295			+		Lactococcus_lactis_cremoris_MG1363_uid58837	Bacteria	Firmicutes	Bacilli	Lactobacillales	Streptococcaceae	Lactococcus
gi|125717661|ref|YP_001034794.1|	322	Pyr_redox_2	PF07992.10	5-297			+		Streptococcus_sanguinis_SK36_uid58381	Bacteria	Firmicutes	Bacilli	Lactobacillales	Streptococcaceae	Streptococcus
gi|134097530|ref|YP_001103191.1|	327	Pyr_redox_2	PF07992.10	8-301			+		Saccharopolyspora_erythraea_NRRL_2338_uid62947	Bacteria	Actinobacteria	Actinobacteridae	Actinomycetales	Pseudonocardineae	Pseudonocardiaceae
gi|134291589|ref|YP_001115358.1|	351	Pyr_redox_2	PF07992.10	15-315			+		Burkholderia_vietnamiensis_G4_uid58075	Bacteria	Proteobacteria	Betaproteobacteria	Burkholderiales	Burkholderiaceae	Burkholderia
gi|13470952|ref|NP_102521.1|	343	Pyr_redox_2	PF07992.10	7-311			+		Mesorhizobium_loti_MAFF303099_uid57601	Bacteria	Proteobacteria	Alphaproteobacteria	Rhizobiales	Phyllobacteriaceae	Mesorhizobium
gi|138896542|ref|YP_001126995.1|	332	Pyr_redox_2	PF07992.10	10-306	+		+		Geobacillus_thermodenitrificans_NG80_2_uid58829	Bacteria	Firmicutes	Bacilli	Bacillales	Bacillaceae	Geobacillus
gi|139473977|ref|YP_001128693.1|	330	Pyr_redox_2	PF07992.10	6-303	+		+		Streptococcus_pyogenes_Manfredo_uid57847	Bacteria	Firmicutes	Bacilli	Lactobacillales	Streptococcaceae	Streptococcus
gi|145588569|ref|YP_001155166.1|	348	Pyr_redox_2	PF07992.10	8-312			+		Polynucleobacter_necessarius_asymbioticus_QLW_P1DMWA_1_uid58611	Bacteria	Proteobacteria	Betaproteobacteria	Burkholderiales	Burkholderiaceae	Polynucleobacter
gi|145593429|ref|YP_001157726.1|	322	Pyr_redox_2	PF07992.10	4-296			+		Salinispora_tropica_CNB_440_uid58565	Bacteria	Actinobacteria	Actinobacteridae	Actinomycetales	Micromonosporineae	Micromonosporaceae
gi|146299267|ref|YP_001193858.1|	357	Pyr_redox_2	PF07992.10	11-311			+		Flavobacterium_johnsoniae_UW101_uid58493	Bacteria	Bacteroidetes	Flavobacteriia	Flavobacteriales	Flavobacteriaceae	Flavobacterium
gi|146303526|ref|YP_001190842.1|	335	Pyr_redox_2	PF07992.10	7-305	+		+		Metallosphaera_sedula_DSM_5348_uid58717	Archaea	Crenarchaeota	Thermoprotei	Sulfolobales	Sulfolobaceae	Metallosphaera
[truncated: 608 more rows]

## Sheet: dcTR1
Table S3. List of dcTR1 protein homologs
[truncated: 20 more rows]

## Sheet: TR3
Table S3. List of TR3 protein homologs
[truncated: 10 more rows]

[truncated: 1 more sheets: TRi]
